# Supplementary material for: Histone modification analysis reveals common regulators of gene expression in liver and blood stage merozoites of Plasmodium parasites
Source: Epigenetics Chromatin. 2023 Jun 15;16:25. doi: 10.1186/s13072-023-00500-y (PMC10268464; doi:10.1186/s13072-023-00500-y)
Supplement: Supplementary file 2 — Additional file 2. Additional tables. [file 13072_2023_500_MOESM2_ESM.xlsx]

## Sheet: Info
Table	Description
Table S1	DESeq2 results for early schizont versus merozoite analysis using our data set.
Table S2	DESeq2 normalized expression values for genes differentially expressed in early schizonts compared to merozoites from our data set.
Table S3	DESeq2 results for early schizont versus merozoite analysis and merozoite versus mid ring analysis.
Table S4	DESeq2 normalized expression values for genes differentially expressed in early schizonts compared to merozoites.
Table S5	Gene ontology enrichment information for genes differentially expressed between early schizonts and merozoites.
Table S6	DESeq2 normalized expression values for genes differentially expressed in merozoites compared to mid rings.
Table S7	Gene ontology enrichment information for genes differentially expressed between merozoites and mid rings.
Table S8	Raw values for the chromHMM model generated with 5 states and 3 stages
Table S9	Raw transitions values output from chromHMM model.
Table S10	Raw emissions values from ChromHMM for the promoter region for each state for all genes.
Table S11	Locations of regions with the 1 - 5 - 1 ChromHMM state pattern.
Table S12	List of P. falciparum genes with 1-5-1 ChromHMM state profile.
Table S13	List of P. falciparum genes with primary expression in the schizont stage.
Table S14	List of P. falciparum genes with primary expression in the ring stage.
Table S15	Raw emissions values for the promoter region for each state for specific gene familes.
Table S16	DESeq2 results for 1 - 5 - 1 ChromHMM state panel genes.
Table S17	DESeq2 normalized expression values for 1 - 5 - 1 ChromHMM state panel genes.
Table S18	Locations of regions with H3K4me3 depletion in P. berghei merosomes.
Table S19	List of P. berghei genes with H3K4me3 depletion in the promoter.
Table S20	DESeq2 results for genes with H3K4me3 depletion in P. berghei promoter regions.
Table S21	DESeq2 normalized expression values for genes differentially expressed in P. berghei merosomes compared to liver-stage schizonts.
Table S22	List of P. falciparum genes with higher H3K4me2 in merozoites compared to schizonts.
Table S23	DESeq2 results for genes with higher H3K4me2 in merozoites compared to schizonts.
Table S24	DESeq2 normalized expression values for genes with higher H3K4me2 in merozoites compared to schizonts.
Table S25	DESeq2 results for 99 random P. falciparum genes.
Table S26	DESeq2 normalized expression values for 99 random P. falciparum genes.
Table S27	Antibodies used for chromatin immunoprecipitation.
Table S28	Summary of ChIP-seq mapping statistics for P. falciparum and P. berghei ChIP-seq data generated in this study.
Table S29	Summary of RNA-seq mapping statistics for P. falciparum RNA-seq data generated and used in this study.
Table S30	Raw sequencing counts per gene for each stage as calculated by HTSeq-count.
Table S31	Raw sequencing counts per gene for each stage for P. berghei RNA-seq samples.
Table S32	DESeq2 results for 147 random P. berghei genes.
Table S33	DESeq2 normalized expression values for 147 random P. berghei genes.

## Sheet: Table S1
Table S1. Mean expression (baseMean), log2(Fold change) (log2FC), p-value (pvalue), and adjusted p-value (padj) are reported for each gene. Genes with an adjusted p-value < 0.1 and a log2FC >|1.5| were considered differentially expressed and are highlighted in green in the table.
Genes differentially expressed between early schizont stages (40 hpi) and merozoites from our data set. Negative fold change values represent genes downregulated in early schizonts compared to merozoites while positive values indicate genes upregulated in early schizonts.
Gene ID	baseMean	log2FC	pvalue	padj
PF3D7_0312500	41.7056	4.105	7.54011e-05	0.00127004
PF3D7_1401700	11.0922	3.99873	0.000558807	0.00568396
PF3D7_0919500	48.413	3.80503	0.000984355	0.00857843
PF3D7_0316700	113.927	3.71553	6.23851e-13	1.06741e-09
PF3D7_0305900	15.1613	3.69476	0.00185477	0.0135235
PF3D7_0104100	97.9906	3.62197	3.06622e-08	3.3487e-06
PF3D7_1205200	20.7491	3.59462	0.00152024	0.0116992
PF3D7_1235000	66.953	3.5511	1.75317e-06	6.92234e-05
PF3D7_1001600	1198.3	3.5492	4.06478e-10	1.73871e-07
PF3D7_1117000	51.1755	3.54407	2.9525e-07	1.74197e-05
PF3D7_1457800	24.9974	3.53533	1.87566e-05	0.000418599
PF3D7_1337200	74.9144	3.45865	2.59068e-07	1.6217e-05
PF3D7_1118400	130.824	3.40912	2.77679e-08	3.16739e-06
PF3D7_1031000	26.9599	3.30491	0.0121016	0.0515926
PF3D7_1427400	45.5665	3.23049	9.79459e-05	0.0015524
PF3D7_0708600	11.398	3.22541	0.00342755	0.0213515
PF3D7_1331400	106.383	3.21327	8.78863e-09	1.32683e-06
PF3D7_1439000	313.513	3.19061	4.67878e-13	1.06741e-09
PF3D7_1022200	59.438	3.18847	7.61127e-06	0.000214663
PF3D7_0731600	918.445	3.15098	1.68798e-05	0.000383624
PF3D7_1239600	67.8436	3.14668	1.95397e-07	1.30256e-05
PF3D7_1226900	84.3431	3.14392	0.0009399	0.00831812
PF3D7_1351200	87.0023	3.11843	1.13073e-07	9.36139e-06
PF3D7_1445800	56.5334	3.11458	5.66415e-05	0.000994475
PF3D7_0904700	75.6886	3.11263	1.25493e-05	0.000308208
PF3D7_0831750	11.2699	3.10653	0.000651071	0.00633297
PF3D7_0618600	56.4303	3.08981	4.39848e-06	0.000143805
PF3D7_0110000	123.225	3.08168	9.85942e-05	0.0015524
PF3D7_0931600	4.14422	3.07168	0.0212309	0.0778417
PF3D7_1303900	13.7415	3.06662	0.00197761	0.0141983
PF3D7_0927900	665.316	3.06437	4.99721e-09	1.02603e-06
PF3D7_0310100	144.856	3.06376	0.0144567	0.058661
PF3D7_1215600	82.7942	3.05998	2.12538e-08	2.72739e-06
PF3D7_0511200	421.655	3.05651	1.14426e-10	6.52607e-08
PF3D7_1323000	54.2591	3.04906	0.000672609	0.00646761
PF3D7_1129700	51.7965	3.0458	7.48057e-06	0.000213527
PF3D7_0419400	320.894	2.96987	1.29841e-06	5.58337e-05
PF3D7_1466000	12.9346	2.94816	0.000516541	0.00536722
PF3D7_1019200	22.3447	2.94103	0.000248817	0.00311506
PF3D7_1415500	38.6317	2.8998	2.29127e-05	0.000492096
PF3D7_0314200	94.9769	2.89181	0.000138828	0.00202646
PF3D7_1034200	21.3876	2.87725	0.0017605	0.0129621
PF3D7_0929900	44.4166	2.85503	0.000262097	0.00321853
PF3D7_0205800	124.477	2.84137	4.64953e-10	1.83585e-07
PF3D7_1223300	171.581	2.82957	3.41447e-09	8.34595e-07
PF3D7_0615500	467.265	2.82733	2.09294e-09	5.96837e-07
PF3D7_1407000	46.6575	2.82264	3.767e-06	0.000129253
PF3D7_1451600	29.392	2.81883	0.000990296	0.00860099
PF3D7_1315200	58.3442	2.80212	1.72112e-06	6.89753e-05
PF3D7_1249200	9.96491	2.76158	0.0174321	0.0678387
PF3D7_1013300	24.7972	2.73846	0.000385348	0.00428058
PF3D7_0609800	132.083	2.72876	4.46782e-06	0.000145147
PF3D7_1475100	83.5151	2.7229	6.00505e-06	0.000181317
PF3D7_1236800	85.9813	2.69205	3.52658e-05	0.000685679
PF3D7_1323500	186.604	2.68051	2.32516e-05	0.000496739
PF3D7_1316700	27.4291	2.67656	0.00378433	0.0226662
PF3D7_0527600	220.05	2.67432	2.57787e-08	3.00732e-06
PF3D7_0706200	13.5132	2.66605	0.00406704	0.0238584
PF3D7_0609100	213.456	2.6622	3.61538e-07	2.02945e-05
PF3D7_1350700	106.149	2.65615	0.000141709	0.002049
PF3D7_1436700	27.3575	2.64411	0.000851746	0.0077518
PF3D7_1315800	91.7833	2.64096	1.58838e-05	0.000373078
PF3D7_0217900	239.668	2.6201	2.91505e-11	2.99259e-08
PF3D7_0528900	29.9489	2.61995	0.0043183	0.0249914
PF3D7_1410700	269.738	2.60016	2.1871e-07	1.43928e-05
PF3D7_1008200	17.0598	2.59916	0.0138225	0.0569267
PF3D7_0525400	58.2214	2.59284	0.000449971	0.00482192
PF3D7_0931500	208.654	2.58717	8.44002e-09	1.31281e-06
PF3D7_0908400	109.876	2.57556	1.32476e-08	1.94285e-06
PF3D7_0935400	231.824	2.56936	0.00151044	0.0116487
PF3D7_0512500	85.376	2.56035	4.01526e-08	4.12206e-06
PF3D7_1035100	306.949	2.55995	2.76102e-07	1.69329e-05
PF3D7_1338700	326.863	2.541	2.44436e-09	6.27344e-07
PF3D7_0609200	41.0887	2.53795	8.8302e-05	0.00145274
PF3D7_1118000	104.594	2.51453	8.41049e-09	1.31281e-06
PF3D7_0513800	83.3389	2.51323	3.69619e-05	0.000713254
PF3D7_1122700	114.234	2.50453	2.34192e-05	0.000496739
PF3D7_1419800	175.396	2.49759	0.000102796	0.00159411
PF3D7_0310400	1498.15	2.49104	5.38583e-05	0.000956591
PF3D7_1112900	104.282	2.48979	0.000910744	0.00811763
PF3D7_1010700	326.263	2.47542	6.5141e-06	0.000191068
PF3D7_0212000	103.972	2.46536	0.000721775	0.00681042
PF3D7_0629900	170.523	2.46465	0.0008315	0.00764413
PF3D7_1022300	23.2505	2.46438	0.0139225	0.0572173
PF3D7_0626100	146.871	2.45993	0.000171674	0.0023614
PF3D7_0204000	46.9992	2.45474	0.00392209	0.0232741
PF3D7_1359600	1246.7	2.44637	3.31697e-05	0.00066249
PF3D7_1338900	283.923	2.42802	1.50174e-05	0.000360208
PF3D7_1247600	14.1116	2.42673	0.0159516	0.0634234
PF3D7_1121900	69.182	2.4258	5.32468e-06	0.000165646
PF3D7_1104400	245.047	2.42037	0.000116167	0.00175895
PF3D7_1234600	123.561	2.41642	3.24972e-07	1.87425e-05
PF3D7_0824400	161.527	2.41481	5.17401e-05	0.000925372
PF3D7_0612400	62.8929	2.38358	3.81035e-07	2.08069e-05
PF3D7_1452800	64.1321	2.38335	0.00269292	0.0177215
PF3D7_0717600	485.03	2.37911	1.83903e-06	7.16889e-05
PF3D7_1113000	170.556	2.37377	2.06787e-08	2.72164e-06
PF3D7_1113300	260.173	2.37058	8.27882e-07	3.89864e-05
PF3D7_0404400	60.0135	2.36939	0.00110271	0.00934283
PF3D7_0204100	597.777	2.36684	5.94132e-08	5.75411e-06
PF3D7_0828000	10.3781	2.36639	0.0153065	0.0610949
PF3D7_0707200	237.868	2.36294	1.45831e-09	4.67844e-07
PF3D7_1029400	157.943	2.35674	6.10716e-09	1.04649e-06
PF3D7_0616500	12.9758	2.35313	0.0107075	0.0469755
PF3D7_1115200	521.814	2.35165	3.45354e-08	3.69313e-06
PF3D7_1346100	636.417	2.35072	2.77102e-07	1.69329e-05
PF3D7_0403600	147.229	2.3463	0.000121037	0.00181251
PF3D7_1220600	31.8994	2.34346	0.00344995	0.021413
PF3D7_1449400	242.573	2.33566	3.58702e-07	2.02945e-05
PF3D7_0526700	145.518	2.31901	1.82212e-05	0.000410217
PF3D7_0320800	266.698	2.31739	6.61522e-05	0.00112437
PF3D7_1207200	31.713	2.29317	0.00115772	0.00971011
PF3D7_1333200	299.851	2.29182	1.58754e-05	0.000373078
PF3D7_1433600	154.802	2.27505	0.000233345	0.00296475
PF3D7_0516600	239.399	2.27221	1.45752e-07	1.11572e-05
PF3D7_0504000	421.588	2.262	9.29762e-05	0.00151507
PF3D7_0923500	49.7749	2.26197	0.000257998	0.00319057
PF3D7_0530300	196.384	2.24037	1.86195e-06	7.18599e-05
PF3D7_1452000	626.901	2.23958	1.56735e-05	0.000372464
PF3D7_0935800	2212.46	2.23873	4.17429e-05	0.000790326
PF3D7_0729200	29.0687	2.23478	0.00735655	0.0356574
PF3D7_0216800	121.605	2.23467	2.5625e-06	9.41258e-05
PF3D7_0933400	49.2664	2.23154	0.00647963	0.0324823
PF3D7_0215900	22.7296	2.22792	0.00298094	0.0191264
PF3D7_0926400	97.7229	2.21894	0.000956993	0.0084258
PF3D7_0715800	112.949	2.20539	0.000275213	0.00332393
PF3D7_0309100	26.3338	2.20478	0.0129054	0.0540763
PF3D7_1436900	25.8516	2.20264	0.00455232	0.0258821
PF3D7_1361600	42.5966	2.20079	0.000207111	0.00269822
PF3D7_1364100	588.188	2.2006	5.29767e-06	0.000165646
PF3D7_1421900	449.936	2.19625	1.0574e-07	9.19935e-06
PF3D7_0519900	44.0568	2.17916	0.00061418	0.00603944
PF3D7_0727600	14.7607	2.17627	0.0149321	0.0599268
PF3D7_1330200	251.288	2.17372	0.000160484	0.00223849
PF3D7_0310900	100.41	2.17139	5.20792e-05	0.000928203
PF3D7_1421000	41.2373	2.1709	0.00928176	0.0420877
PF3D7_1432100	133.344	2.16208	0.00133174	0.0107482
PF3D7_0508000	952.802	2.15895	5.69868e-06	0.000174115
PF3D7_1124000	256.777	2.15523	0.000138274	0.00202646
PF3D7_1422500	85.7199	2.15286	0.000672843	0.00646761
PF3D7_1306200	120.901	2.14908	0.00108898	0.00925449
PF3D7_1232200	66.2011	2.13619	0.00276322	0.0180913
PF3D7_0307800	253.313	2.12874	1.08602e-07	9.29089e-06
PF3D7_0322700	162.49	2.12617	3.51529e-05	0.000685679
PF3D7_1307900	326.134	2.1248	0.00027805	0.00333465
PF3D7_1337700	377.689	2.1244	0.000284517	0.00339634
PF3D7_0804500	1092.55	2.12229	8.97774e-07	4.16286e-05
PF3D7_0806600	53.6507	2.12159	0.00138946	0.0110643
PF3D7_1347000	44.7496	2.12005	4.49321e-05	0.000832623
PF3D7_0614700	230.004	2.11728	0.000495856	0.00519435
PF3D7_1232800	40.8121	2.11281	0.027022	0.0919787
PF3D7_0614200	36.9914	2.11178	0.000652681	0.0063331
PF3D7_1326200	59.1306	2.10225	0.00606309	0.031246
PF3D7_0612500	28.8179	2.0904	0.00073865	0.00693142
PF3D7_0923600	53.689	2.08638	0.00164574	0.0123609
PF3D7_1457400	151.404	2.07363	0.000386111	0.00428058
PF3D7_1212100	235.081	2.07211	1.31617e-06	5.58337e-05
PF3D7_0609900	193.878	2.06544	8.07685e-07	3.87463e-05
PF3D7_0911600	102.412	2.0631	4.40707e-05	0.000822599
PF3D7_1037600	257.685	2.0558	2.83251e-07	1.70501e-05
PF3D7_1334800	291.871	2.05433	1.81524e-07	1.27171e-05
PF3D7_1128900	872.262	2.04962	8.11911e-06	0.000222863
PF3D7_0914800	75.356	2.03933	0.00128234	0.0104647
PF3D7_1108700	515.917	2.03549	8.19473e-07	3.89477e-05
PF3D7_1461100	133.298	2.03197	6.36141e-06	0.000189042
PF3D7_1471300	217.618	2.02929	4.86411e-06	0.000155078
PF3D7_1364000	15.3251	2.01497	0.0266556	0.0910366
PF3D7_1470800	227.955	2.01379	5.70828e-05	0.000996619
PF3D7_1120300	132.719	2.01109	8.98358e-06	0.000241428
PF3D7_1349700	110.61	2.00381	9.0021e-07	4.16286e-05
PF3D7_0827600	197.621	1.99871	8.37604e-06	0.000227483
PF3D7_0626300	53.3651	1.99852	0.000559826	0.00568396
PF3D7_0810000	103.931	1.99703	0.00221758	0.0155291
PF3D7_0917400	236.379	1.98758	0.000193028	0.00259579
PF3D7_1306100	34.8103	1.98047	0.00032872	0.00383481
PF3D7_1303800	910.863	1.98009	0.000493342	0.00518919
PF3D7_0416700	67.5537	1.97848	1.00223e-05	0.000263818
PF3D7_1458300	452.682	1.97429	1.58674e-06	6.41318e-05
PF3D7_1332000	163.606	1.97241	0.000268225	0.0032703
PF3D7_0915000	276.199	1.9722	9.76688e-05	0.0015524
PF3D7_1423100	261.856	1.96729	0.00197347	0.0141983
PF3D7_1352300	27.9788	1.96357	0.00176262	0.0129621
PF3D7_0611100	38.097	1.96345	0.00338283	0.0211499
PF3D7_0924200	77.0028	1.95266	0.0002063	0.0026945
PF3D7_1410300	298.974	1.94798	3.68639e-06	0.000127853
PF3D7_0413800	21.282	1.94789	0.00880072	0.0407454
PF3D7_1113800	131.062	1.94332	1.17955e-05	0.000299733
PF3D7_0112200	394.466	1.93923	0.00125246	0.0102532
PF3D7_0508400	91.2179	1.93848	0.008511	0.0396793
PF3D7_1205700	48.1287	1.93766	0.00171782	0.0127237
PF3D7_1349600	198.837	1.93486	1.65888e-07	1.21643e-05
PF3D7_1406600	271.057	1.93432	0.000103193	0.00159544
PF3D7_0106900	133.95	1.93135	2.56923e-05	0.000536093
PF3D7_1422600	121.037	1.92871	1.23434e-06	5.41304e-05
PF3D7_0719800	83.9997	1.92747	1.66911e-05	0.000383624
PF3D7_0529200	33.3109	1.922	0.00657994	0.0327738
PF3D7_1467300	159.847	1.92024	0.000206227	0.0026945
PF3D7_0817400	42.8791	1.91877	0.00558068	0.0296538
PF3D7_1446800	112.94	1.9115	2.58395e-06	9.41258e-05
PF3D7_1369200	102.956	1.90875	0.000367428	0.00412693
PF3D7_1121500	16.9614	1.90725	0.0152683	0.0609899
PF3D7_0629200	428.083	1.90331	6.94745e-05	0.00117694
PF3D7_1329200	84.8399	1.90192	0.0189674	0.0718112
PF3D7_1017800	73.5615	1.90086	0.00180676	0.013211
PF3D7_1141800	52.9196	1.90065	0.0058905	0.0307588
PF3D7_1333700	223.444	1.89264	3.43848e-05	0.000673653
PF3D7_0203600	30.944	1.89008	0.00280879	0.0183196
PF3D7_0505400	272.403	1.88895	6.42496e-06	0.000189536
PF3D7_1111300	29.4179	1.8827	0.021907	0.079864
PF3D7_1119500	95.4362	1.88175	0.000301678	0.00357624
PF3D7_0417400	952.858	1.86449	0.00287328	0.0186219
PF3D7_1323600	128.704	1.86227	0.00547306	0.0293862
PF3D7_1207500	66.8004	1.85969	0.00203575	0.0145132
PF3D7_0508200	132.497	1.85791	0.000176619	0.00240473
PF3D7_0316200	288.366	1.85436	2.86602e-05	0.000586106
PF3D7_0316400	225.507	1.84676	0.00129417	0.0105444
PF3D7_0704700	164.521	1.84625	6.38373e-05	0.00109591
PF3D7_1345500	44.3955	1.84507	0.0015259	0.0117252
PF3D7_0930800	415.539	1.83994	0.0010351	0.00891467
PF3D7_1134100	279.15	1.83883	8.06438e-07	3.87463e-05
PF3D7_1331300	433.939	1.83402	1.24438e-06	5.41304e-05
PF3D7_1431400	1085.04	1.83268	0.00423357	0.0245825
PF3D7_1367500	277.769	1.82604	8.8682e-08	8.11048e-06
PF3D7_1343100	444.178	1.82493	0.00352494	0.0216693
PF3D7_1350400	61.3741	1.8234	0.000784976	0.00729943
PF3D7_1014300	501.887	1.82335	1.73345e-06	6.89753e-05
PF3D7_1313400	185.349	1.81619	1.91548e-06	7.33742e-05
PF3D7_1128300	31.1369	1.81255	0.0164363	0.0649672
PF3D7_0903100	51.3402	1.81064	0.0209829	0.0773187
PF3D7_1112300	33.8526	1.80939	0.0139194	0.0572173
PF3D7_1008500	261.643	1.80299	2.33808e-05	0.000496739
PF3D7_1252100	1516.58	1.79709	0.00059417	0.00592209
PF3D7_1440700	167.839	1.79373	0.000102292	0.00159111
PF3D7_1476800	131.36	1.79305	0.00645835	0.0324689
PF3D7_0823800	91.9933	1.79059	4.45817e-05	0.000829122
PF3D7_0710000	324.637	1.78923	0.000274117	0.0033185
PF3D7_1022800	271.252	1.78409	6.76232e-06	0.000196107
PF3D7_1025400	700.74	1.78177	0.00147191	0.0115086
PF3D7_1322000	403.288	1.78077	1.02102e-06	4.59728e-05
PF3D7_1005900	119.83	1.77514	0.00067928	0.00651727
PF3D7_1344200	1147.41	1.77383	9.41514e-05	0.00152253
PF3D7_1427300	304.97	1.77293	0.000100651	0.00157034
PF3D7_1119400	295.347	1.77253	3.77711e-06	0.000129253
PF3D7_1018000	55.0158	1.77229	0.00815406	0.0385403
PF3D7_1413400	145.148	1.77184	2.92595e-05	0.000595988
PF3D7_1465100	51.7595	1.77048	0.00497914	0.0273591
PF3D7_0516800	870.536	1.76747	0.000721345	0.00681042
PF3D7_1106200	59.1343	1.76696	0.00973776	0.0437304
PF3D7_0921700	370.201	1.76365	4.5236e-06	0.000146035
PF3D7_0709500	62.0771	1.76193	6.51798e-05	0.00111523
PF3D7_0103100	164.786	1.76167	0.00291073	0.0188171
PF3D7_1363100	109.574	1.75614	3.36659e-06	0.000117767
PF3D7_1456500	321.444	1.75595	5.95599e-05	0.00103284
PF3D7_0104400	295.369	1.75444	0.000194009	0.00260012
PF3D7_0901800	74.5167	1.7488	0.00136888	0.0109617
PF3D7_1307700	649.695	1.74863	0.00105579	0.00903227
PF3D7_0809600	161.359	1.74311	0.00087005	0.0078488
PF3D7_0219300	45.0512	1.74191	0.000172056	0.0023614
PF3D7_1004500	75.6279	1.73985	0.00405557	0.0238184
PF3D7_1406400	53.2012	1.73738	0.003525	0.0216693
PF3D7_1335700	188.738	1.737	1.6845e-05	0.000383624
PF3D7_1456700	223.05	1.73581	0.00130114	0.0105752
PF3D7_0722500	279.501	1.73464	9.82959e-05	0.0015524
PF3D7_0813200	460.577	1.73462	0.00013236	0.00195794
PF3D7_1215400	296.912	1.73247	3.38501e-05	0.000670859
PF3D7_0928400	46.631	1.72967	0.0169714	0.0664448
PF3D7_1443700	88.1177	1.72015	0.000360358	0.00406532
PF3D7_0103000	91.6255	1.7189	0.00202675	0.0144692
PF3D7_1103400	241.937	1.71646	0.000400087	0.00440697
PF3D7_0907200	297.804	1.71446	9.38068e-06	0.000250787
PF3D7_0303100	114.711	1.71397	0.00236274	0.0161651
PF3D7_1018600	534.302	1.71035	0.00130619	0.0105752
PF3D7_0307400	249.22	1.70989	0.000449	0.00482158
PF3D7_1327700	32.5961	1.70489	0.0266913	0.0910948
PF3D7_1035000	90.0658	1.70021	0.000518509	0.00537678
PF3D7_1145500	102.355	1.69994	0.00652168	0.0325957
PF3D7_0720000	100.664	1.69878	0.00502058	0.027474
PF3D7_1409900	271.877	1.69492	0.000651433	0.00633297
PF3D7_0804400	123.12	1.69284	0.000181134	0.0024532
PF3D7_1121000	161.387	1.68874	0.000824162	0.00759502
PF3D7_0810100	20.2626	1.68193	0.00457176	0.0259016
PF3D7_0526400	66.5249	1.68081	0.00168913	0.0126022
PF3D7_0709100	671.394	1.67748	0.00032126	0.00375727
PF3D7_1350500	541.297	1.67272	4.73545e-05	0.00087122
PF3D7_0820700	471.937	1.66729	0.000130387	0.00193433
PF3D7_0912400	406.784	1.66671	0.00362744	0.0221159
PF3D7_1104800	91.939	1.66541	0.00348761	0.0215686
PF3D7_1134500	91.3137	1.66239	0.00124552	0.0102455
PF3D7_1437200	1133.45	1.66224	0.00158397	0.0120349
PF3D7_1340000	63.3181	1.66119	0.00898162	0.0412736
PF3D7_1468100	2124.13	1.6605	0.00135887	0.0109156
PF3D7_0522500	84.3939	1.65847	0.00468084	0.0263163
PF3D7_0612300	13.8045	1.6579	0.0239398	0.084572
PF3D7_0905300	68.9174	1.65572	0.026379	0.0903893
PF3D7_1209600	66.9618	1.65471	0.00233641	0.0160117
PF3D7_0102800	52.2173	1.65391	0.0208877	0.0771406
PF3D7_0930100	251.685	1.6539	6.32283e-05	0.0010891
PF3D7_0528300	152.077	1.65204	0.024312	0.0852922
PF3D7_1416300	120.206	1.64568	0.00641855	0.0323911
PF3D7_1205400	83.0803	1.64306	0.00827633	0.0389033
PF3D7_1118100	68.4616	1.64212	0.00911995	0.041633
PF3D7_1443600	32.9963	1.64193	0.00495883	0.0273198
PF3D7_0930200	311.07	1.63906	0.0186383	0.0709721
PF3D7_0515100	59.6464	1.63853	0.00230439	0.0158771
PF3D7_1419000	472.746	1.6369	1.9064e-05	0.000423618
PF3D7_1033200	288.089	1.63409	0.000333711	0.0038493
PF3D7_0826200	37.598	1.63332	0.00833772	0.0390488
PF3D7_0624400	167.463	1.63121	1.48122e-05	0.000356952
PF3D7_1121300	239.802	1.63103	0.000579204	0.00580855
PF3D7_0208500	80.4198	1.62609	0.000715285	0.00679918
PF3D7_0520800	240.92	1.62522	0.00130451	0.0105752
PF3D7_0502100	43.8349	1.62175	0.00642396	0.0323911
PF3D7_1238700	248.128	1.61725	3.93722e-06	0.000132959
PF3D7_0508800	496.793	1.61617	0.000686046	0.00655768
PF3D7_1353600	189.378	1.61104	9.85691e-05	0.0015524
PF3D7_0607500	124.431	1.60965	0.00651865	0.0325957
PF3D7_1146600	825.474	1.60959	0.00531844	0.0287061
PF3D7_1343400	172.542	1.60549	0.000719002	0.00680929
PF3D7_0505700	169.66	1.60247	0.000255636	0.00317719
PF3D7_1307600	180.903	1.59976	0.000278916	0.00333724
PF3D7_1402300	342.473	1.5945	2.80276e-05	0.000577774
PF3D7_1452500	128.649	1.59271	0.00105891	0.00904391
PF3D7_0618800	25.6789	1.59162	0.024756	0.0864439
PF3D7_0911000	118.195	1.59096	0.000864577	0.00781316
PF3D7_0611300	131.532	1.59087	0.0143002	0.0583027
PF3D7_1341600	53.1363	1.59048	0.0176028	0.0683992
PF3D7_1349100	97.9403	1.58545	0.000339985	0.00389541
PF3D7_1314300	71.3994	1.5849	0.00913523	0.041633
PF3D7_1460500	400.757	1.58228	0.000331445	0.00384886
PF3D7_1227600	820.774	1.57576	2.50389e-05	0.00052459
PF3D7_1440000	197.341	1.57495	0.00155491	0.011877
PF3D7_1147900	112.359	1.57365	0.00156346	0.0119245
PF3D7_1227300	89.6165	1.5722	0.00283168	0.0184454
PF3D7_0615300	103.548	1.56794	0.00388443	0.0231308
PF3D7_0212900	580.516	1.56638	0.00100247	0.00867741
PF3D7_1239700	554.574	1.56214	0.000152276	0.00214146
PF3D7_0905700	229.901	1.56006	0.00113064	0.00954534
PF3D7_1119900	237.641	1.55875	0.000934589	0.0082854
PF3D7_0217000	75.3915	1.55855	0.00632067	0.0321228
PF3D7_0501600	1337.07	1.55625	0.00450247	0.025765
PF3D7_1344800	232.651	1.55598	0.0033016	0.0207431
PF3D7_1314500	198.857	1.55009	0.00239361	0.0162889
PF3D7_0623500	90.5679	1.54994	0.00498358	0.0273591
PF3D7_1135100	284.956	1.54221	9.43043e-05	0.00152253
PF3D7_1005800	64.1164	1.54058	0.0144543	0.058661
PF3D7_1248300	40.3951	1.5402	0.0242313	0.0851331
PF3D7_1343500	176.178	1.53315	0.00810011	0.0383559
PF3D7_1009300	59.025	1.52774	0.00170428	0.01266
PF3D7_1001700	618.117	1.52699	0.0110894	0.0483534
PF3D7_0409000	32.6561	1.52544	0.0167409	0.0656964
PF3D7_0109100	365.985	1.52365	0.0237015	0.0841078
PF3D7_0724100	866.36	1.52196	0.0132317	0.0551734
PF3D7_1228300	461.065	1.51932	0.00066329	0.0064239
PF3D7_0704900	60.6468	1.51774	0.0103001	0.0456569
PF3D7_1304400	110.218	1.5164	0.00103904	0.00893364
PF3D7_1032000	92.9404	1.51464	0.000109832	0.0016729
PF3D7_0202700	71.8833	1.51425	0.01137	0.049376
PF3D7_1210700	98.6811	1.50974	0.00130522	0.0105752
PF3D7_1025200	54.7721	1.50763	0.0102157	0.0454231
PF3D7_0622100	61.6628	1.50713	0.00221563	0.0155291
PF3D7_0610600	233.709	1.50612	1.46398e-06	6.10462e-05
PF3D7_0508100	1270.79	1.50121	0.0133948	0.0556116
PF3D7_1141600	32.8706	1.50079	0.0173142	0.0675332
PF3D7_0508300	95.9843	1.49685	0.0141169	0.0577834
PF3D7_0610000	96.9363	1.49453	0.000842967	0.00768552
PF3D7_1362600	28.8319	1.49386	0.0239793	0.0846446
PF3D7_1455500	234.739	1.49214	0.000519767	0.00537896
PF3D7_1205300	76.8821	1.49131	0.00125444	0.0102532
PF3D7_1441700	20.3324	1.48979	0.0247137	0.0864138
PF3D7_0725000	436.271	1.48725	0.000502114	0.00524919
PF3D7_0904400	153.922	1.48316	0.00663362	0.0329307
PF3D7_0618100	148.843	1.483	0.0019132	0.0138903
PF3D7_1203400	291.425	1.48292	0.00798934	0.038042
PF3D7_1110700	255.402	1.48214	0.000195592	0.00261258
PF3D7_0721500	48.0585	1.48137	0.0276534	0.0933847
PF3D7_0605400	40.6383	1.47718	0.0131641	0.054936
PF3D7_1227200	103.155	1.47588	0.00963871	0.0433995
PF3D7_0721100	882.067	1.47401	0.000333271	0.0038493
PF3D7_0912000	147.716	1.47322	0.00263093	0.0174028
PF3D7_1426500	45.0491	1.4722	0.0273554	0.0929287
PF3D7_0313200	92.7233	1.47001	0.0200075	0.074981
PF3D7_1143000	62.5305	1.46824	0.00446555	0.0256395
PF3D7_1365800	147.733	1.46765	0.000277583	0.00333465
PF3D7_0404800	169.516	1.46424	0.00206648	0.0146712
PF3D7_0414200	41.9571	1.46373	0.011966	0.0511846
PF3D7_1308900	290.769	1.46189	0.00880893	0.0407454
PF3D7_0809700	55.3441	1.46164	0.0223745	0.0809362
PF3D7_1226500	87.6778	1.46079	0.0219921	0.0800607
PF3D7_0706100	111.073	1.4576	0.00556149	0.0296132
PF3D7_1469000	65.9934	1.45627	0.000300778	0.00357382
PF3D7_0302200	537.414	1.45047	0.00391653	0.023268
PF3D7_1129800	33.1755	1.44892	0.00801677	0.0380667
PF3D7_0501200	622.865	1.44741	0.0200125	0.074981
PF3D7_1228700	438.361	1.44662	0.00241836	0.0163982
PF3D7_0111300	338.102	1.44623	0.000315932	0.00372799
PF3D7_1413500	130.911	1.4456	0.00279938	0.0182814
PF3D7_1431900	106.45	1.44559	0.00167822	0.012539
PF3D7_0607700	401.888	1.44519	0.00595491	0.030984
PF3D7_1433400	2221.25	1.44437	0.00198203	0.0141983
PF3D7_0215100	204.876	1.43754	0.002524	0.0168618
PF3D7_1339900	97.7666	1.43686	0.00302241	0.0193683
PF3D7_0208600	238.023	1.43493	0.00251794	0.0168618
PF3D7_1314200	109.147	1.43489	0.00347402	0.0215104
PF3D7_0212800	77.7661	1.43163	0.0198488	0.074531
PF3D7_1411700	114.782	1.43123	0.00238364	0.0162487
PF3D7_1139800	111.509	1.42816	0.000550702	0.00563098
PF3D7_0111500	432.003	1.4274	9.10782e-05	0.00148887
PF3D7_1372400	286.489	1.42337	0.0145903	0.0590462
PF3D7_1437500	49.9705	1.42134	0.0254055	0.0882317
PF3D7_1320300	66.8558	1.42089	0.00841386	0.0393695
PF3D7_0102300	321.489	1.41916	0.00857468	0.0399399
PF3D7_1333300	94.7044	1.41847	0.00756022	0.0364738
PF3D7_1136800	100.031	1.41625	0.0066497	0.0329787
PF3D7_0907400	681.975	1.41256	0.000693972	0.00660883
PF3D7_0904900	809.4	1.40983	0.00588503	0.0307588
PF3D7_1131000	56.3943	1.40776	0.0193481	0.072971
PF3D7_1419200	87.2182	1.40736	0.00502849	0.027488
PF3D7_0413500	621.449	1.40635	0.00173181	0.0127905
PF3D7_1248600	242.231	1.40617	0.010833	0.0473643
PF3D7_1116500	187.868	1.40436	0.000691297	0.00659559
PF3D7_0820100	43.7434	1.40418	0.0136693	0.056544
PF3D7_1306600	92.1581	1.40405	0.0222612	0.0807977
PF3D7_1242200	199.797	1.40151	0.00662611	0.0329253
PF3D7_1012700	153.582	1.39658	0.00334873	0.0209622
PF3D7_0903300	782.38	1.39651	0.00135637	0.0109126
PF3D7_0935500	224.869	1.39588	0.0303956	0.0999135
PF3D7_0105200	92.965	1.39555	0.00164125	0.0123527
PF3D7_1443900	257.341	1.39373	0.00413143	0.0241296
PF3D7_1011400	131.453	1.3909	0.000420931	0.00456452
PF3D7_0516100	78.6194	1.38964	0.0246283	0.086174
PF3D7_1145600	110.095	1.38729	0.000604552	0.00599066
PF3D7_0821000	365.738	1.38427	0.00970535	0.0436231
PF3D7_1225900	71.1791	1.38286	0.0088659	0.040925
PF3D7_0824700	117.233	1.38143	0.0297576	0.0982919
PF3D7_1222300	1902.16	1.38049	0.00413677	0.0241296
PF3D7_0319000	627.364	1.37867	0.00138691	0.0110643
PF3D7_1470500	90.5044	1.37711	0.00657614	0.0327738
PF3D7_1448300	403.729	1.3765	0.00184326	0.0134587
PF3D7_0528500	187.657	1.37563	0.00218449	0.0153813
PF3D7_0513000	96.4375	1.3743	0.00283888	0.0184689
PF3D7_1409200	275.436	1.37235	0.00161948	0.0122427
PF3D7_1319000	55.3269	1.37229	0.0237265	0.0841078
PF3D7_1334600	137.478	1.37012	0.000979054	0.00854674
PF3D7_1351100	106.075	1.36777	0.003548	0.0217585
PF3D7_1472400	121.483	1.36685	0.0116424	0.0503882
PF3D7_1312200	38.0409	1.36518	0.011321	0.0492047
PF3D7_1340800	76.9537	1.36445	0.00116912	0.00974727
PF3D7_1433800	332.001	1.36233	0.0280572	0.0943441
PF3D7_0320100	227.383	1.35883	0.00231483	0.0159276
PF3D7_1417700	191.788	1.35875	0.000166246	0.00230011
PF3D7_1223600	26.3143	1.35674	0.0188236	0.0715917
PF3D7_0802100	880.752	1.34593	0.00046704	0.0049829
PF3D7_1331600	292.1	1.34266	0.024121	0.0848792
PF3D7_1223200	114.578	1.33941	0.00260808	0.0172962
PF3D7_1422100	211.086	1.33651	0.00343927	0.0213985
PF3D7_1446900	253.315	1.33344	0.000525171	0.00540681
PF3D7_0805700	709.704	1.33133	0.00870287	0.040427
PF3D7_1034000	104.95	1.3302	0.0104641	0.0461841
PF3D7_0619100	35.4508	1.32858	0.00789535	0.0376303
PF3D7_0605500	71.0632	1.32806	0.00541493	0.0291656
PF3D7_0724600	350.712	1.32505	0.00101469	0.00875359
PF3D7_0318300	164.15	1.32465	0.00829161	0.0389039
PF3D7_0705900	323.195	1.32419	0.000924491	0.00821005
PF3D7_0726400	414.752	1.31804	0.00375826	0.0225628
PF3D7_0305100	240.746	1.31593	0.00506009	0.0276313
PF3D7_1330300	234.497	1.30955	0.00951283	0.0429458
PF3D7_0405600	165.197	1.30861	0.0127133	0.0534459
PF3D7_1366800	302.642	1.30842	0.000412788	0.0044986
PF3D7_1104300	122.488	1.30809	0.00148509	0.01155
PF3D7_1238600	344.779	1.30664	0.000771596	0.00718803
PF3D7_1348400	198.368	1.30658	0.0135276	0.0560884
PF3D7_1012100	155.306	1.30497	0.00930137	0.0421394
PF3D7_1303500	1845.08	1.30408	0.0020454	0.0145416
PF3D7_1449600	99.5159	1.30257	0.0183933	0.0705663
PF3D7_0315400	145.737	1.29858	0.00650825	0.0325921
PF3D7_1112400	52.4902	1.29555	0.00686378	0.033942
PF3D7_0803200	729.547	1.29337	0.00277008	0.0181132
PF3D7_1013500	266.35	1.28781	0.000899151	0.00806878
PF3D7_1235200	371.711	1.28687	0.0245299	0.0859466
PF3D7_1333800	182.791	1.28459	0.00507768	0.0276685
PF3D7_0819600	561.457	1.28243	0.00132625	0.0107207
PF3D7_1111800	45.0722	1.28214	0.0200969	0.0752425
PF3D7_1353900	617.871	1.28133	0.00014914	0.0021206
PF3D7_0524300	88.293	1.28113	0.00120826	0.0100103
PF3D7_0304800	44.248	1.28108	0.0201852	0.0754629
PF3D7_0318900	522.129	1.27839	0.00136473	0.0109456
PF3D7_1415300	240.756	1.2777	0.00773212	0.0370806
PF3D7_1231900	46.7617	1.27552	0.018401	0.0705663
PF3D7_1409500	132.495	1.27533	0.0209931	0.0773187
PF3D7_0714400	28.768	1.27452	0.0259266	0.0894964
PF3D7_1126300	66.4495	1.27253	0.0176747	0.0684228
PF3D7_0725100	225.95	1.27171	0.00064098	0.00626695
PF3D7_1338000	176.688	1.27127	0.00431861	0.0249914
PF3D7_0811600	348.88	1.27011	0.00407362	0.0238697
PF3D7_1311400	430.322	1.26785	0.000839792	0.00768
PF3D7_0815500	500.543	1.2665	0.0177525	0.0686689
PF3D7_1316100	56.4157	1.26187	0.0221694	0.0805345
PF3D7_1136000	641.738	1.26018	0.014386	0.0585594
PF3D7_1426600	112.362	1.25832	0.00140552	0.0111336
PF3D7_0416100	302.956	1.25816	0.00252616	0.0168618
PF3D7_0910400	175.011	1.25741	0.00194439	0.0140769
PF3D7_0613500	202.633	1.25595	0.000408196	0.00446753
PF3D7_1437100	56.7967	1.25559	0.022993	0.0824482
PF3D7_1107000	118.481	1.25547	0.00404658	0.0237928
PF3D7_1428700	88.4971	1.25528	0.00808015	0.0382968
PF3D7_0409500	130.188	1.25302	0.00826753	0.0388976
PF3D7_1472500	84.6588	1.24872	0.0114264	0.0495787
PF3D7_1450400	390.22	1.24101	0.00198329	0.0141983
PF3D7_1347900	113.755	1.23958	0.00244881	0.0165391
PF3D7_1338100	1523.74	1.23832	0.000319163	0.00375727
PF3D7_0503100	59.3163	1.2361	0.0161211	0.0639983
PF3D7_0526900	289.66	1.23538	0.00311941	0.0198906
PF3D7_1025100	690.972	1.23094	2.44327e-05	0.000513987
PF3D7_0602400	182.432	1.23037	0.0141278	0.0577834
PF3D7_1017200	59.9526	1.22915	0.00998109	0.0447059
PF3D7_0504400	257.24	1.22661	0.00773155	0.0370806
PF3D7_1122100	56.6815	1.22619	0.0248864	0.0867813
PF3D7_1308400	790.022	1.22408	0.0112623	0.0489911
PF3D7_0932500	96.3862	1.21921	0.0257652	0.0891792
PF3D7_1115000	126.503	1.21882	0.00213655	0.0151477
PF3D7_1406800	1164.27	1.21854	0.00726298	0.0353373
PF3D7_1318100	156.651	1.21645	0.00910822	0.041633
PF3D7_1007400	211.667	1.21392	0.00756051	0.0364738
PF3D7_0321400	288.439	1.21264	0.0296	0.0979285
PF3D7_1437400	107.302	1.21215	0.000752863	0.00703906
PF3D7_1245500	245.173	1.20904	0.00720565	0.035125
PF3D7_1305100	201.499	1.20873	0.00285946	0.0185558
PF3D7_1469600	79.3045	1.2083	0.0180648	0.0697191
PF3D7_0704000	85.571	1.20809	0.025219	0.0878053
PF3D7_1444300	444.967	1.20801	0.00134993	0.0108778
PF3D7_0423500	1075.76	1.20575	0.0164455	0.0649672
PF3D7_1247500	279.701	1.20333	0.00531299	0.0287061
PF3D7_0820200	205.346	1.20044	0.00047751	0.00504333
PF3D7_0103900	128.118	1.19708	0.00847058	0.0395628
PF3D7_1309400	359.246	1.19401	0.00444047	0.0255526
PF3D7_0908300	203.621	1.1922	0.0289238	0.0961622
PF3D7_0927600	518.017	1.19183	0.00634689	0.0322241
PF3D7_1363500	116.609	1.19161	0.0169736	0.0664448
PF3D7_1021400	289.552	1.18911	0.00252415	0.0168618
PF3D7_1237000	170.55	1.18871	0.000394829	0.0043584
PF3D7_1353000	1873.78	1.18447	0.00148031	0.0115477
PF3D7_0812100	311.747	1.18184	4.79134e-05	0.000878356
PF3D7_0820900	200.023	1.17929	0.0110605	0.0482769
PF3D7_0306000	90.7218	1.17724	0.0119535	0.0511738
PF3D7_0602900	175.428	1.17147	0.00561009	0.0297486
PF3D7_0925300	174.143	1.17043	0.017331	0.0675475
PF3D7_0704100	888.183	1.16955	0.027459	0.0930345
PF3D7_1429100	432.672	1.16562	0.00452093	0.0257894
PF3D7_0104800	123.19	1.16342	0.0184492	0.0705663
PF3D7_1236700	180.232	1.15902	0.00104386	0.00896006
PF3D7_1119000	355.857	1.15833	0.00643966	0.0324204
PF3D7_0303800	112.062	1.15665	0.00292997	0.0188939
PF3D7_0311300	766.151	1.15246	0.0160781	0.0638767
PF3D7_1312700	109.2	1.14858	0.0181152	0.0698611
PF3D7_1347600	56.6543	1.14754	0.0241425	0.0848792
PF3D7_0503500	96.1054	1.14732	0.028145	0.0944855
PF3D7_0419900	1853.84	1.14612	0.0139957	0.0574258
PF3D7_1428600	113.6	1.14599	0.00290559	0.0188076
PF3D7_1326600	419.007	1.14096	0.0220947	0.0803201
PF3D7_0527200	1119.22	1.1394	0.00592388	0.0308926
PF3D7_1007000	140.662	1.13587	0.00420645	0.0244804
PF3D7_1460400	70.7014	1.13326	0.0275397	0.0931846
PF3D7_1122600	58.3777	1.13194	0.011867	0.0509734
PF3D7_0302900	614.235	1.13192	0.0057581	0.0301903
PF3D7_1437000	255.642	1.13036	0.0068951	0.0340313
PF3D7_1368200	250.68	1.12688	0.00108131	0.00920458
PF3D7_1408400	115.237	1.11896	0.00371537	0.0224101
PF3D7_1208900	732.508	1.11411	0.00712713	0.0348415
PF3D7_1364600	165.756	1.1108	0.0130209	0.0544712
PF3D7_1235700	320.458	1.10853	0.0139354	0.0572244
PF3D7_1336200	522.25	1.10755	0.00413674	0.0241296
PF3D7_1427500	192.673	1.10731	0.00495727	0.0273198
PF3D7_0531000	110.135	1.09995	0.022335	0.0808894
PF3D7_1105300	180.799	1.09853	0.00491707	0.0272178
PF3D7_0920000	52.5918	1.09599	0.0231133	0.0826177
PF3D7_0500900	122.743	1.09509	0.00918134	0.0417044
PF3D7_0413700	201.406	1.09374	0.0117463	0.0506672
PF3D7_0910300	109.66	1.09358	0.00284548	0.0184884
PF3D7_0521400	89.3255	1.09148	0.0194042	0.073129
PF3D7_0727500	94.6846	1.09136	0.0223248	0.0808894
PF3D7_1431500	327.205	1.08406	0.0224117	0.0810136
PF3D7_1008000	612.49	1.08007	0.00153615	0.0117543
PF3D7_0302600	73.7449	1.07997	0.020862	0.0771406
PF3D7_0920200	234.531	1.07811	0.0189517	0.0718112
PF3D7_1106100	109.368	1.07793	0.0207392	0.0769092
PF3D7_1222400	205.476	1.07733	0.00124751	0.0102455
PF3D7_1325400	769.251	1.074	0.0262942	0.090218
PF3D7_0811000	390.167	1.07265	0.0103001	0.0456569
PF3D7_1212000	182.174	1.07237	0.00805014	0.0381898
PF3D7_0415200	101.989	1.07228	0.0263114	0.090218
PF3D7_0522400	1027.01	1.07223	0.0107017	0.0469755
PF3D7_0515900	64.6254	1.06772	0.0124895	0.0527207
PF3D7_1232700	361.745	1.06477	0.0219583	0.0799944
PF3D7_0803300	229.858	1.06147	0.0295229	0.0978314
PF3D7_1362400	507.887	1.06147	0.018445	0.0705663
PF3D7_0815300	94.0692	1.06013	0.0210817	0.0774409
PF3D7_0915700	104.965	1.0583	0.00419283	0.0244288
PF3D7_0716300	1343.27	1.05705	0.0293726	0.0973965
PF3D7_1246800	628.036	1.05374	0.0136706	0.056544
PF3D7_0511800	778.918	1.0469	0.00446049	0.0256391
PF3D7_1140900	139.062	1.04665	0.0214698	0.0785822
PF3D7_1408700	877.504	1.0463	0.0124563	0.052624
PF3D7_0934300	54.284	1.04555	0.00573301	0.0301512
PF3D7_1137500	226.394	1.04518	0.0273789	0.0929471
PF3D7_0624100	98.7067	1.04449	0.0207065	0.076852
PF3D7_1455600	271.986	1.0313	0.0261222	0.0898276
PF3D7_1362800	264.085	1.03021	0.0209044	0.0771406
PF3D7_0910800	171.907	1.02988	0.0274089	0.0929873
PF3D7_1458500	295.794	1.02831	0.0128691	0.0539681
PF3D7_1124100	309.145	1.02564	0.00885733	0.0409223
PF3D7_0317700	446.046	1.01741	0.0184472	0.0705663
PF3D7_1004200	492.401	1.00812	0.0147267	0.0593346
PF3D7_0630300	295.937	1.00525	0.020378	0.0758521
PF3D7_1330100	112.669	1.00513	0.00393391	0.0232888
PF3D7_1212500	281.685	1.00488	0.0220697	0.0802863
PF3D7_1219600	914.427	1.00377	0.0171091	0.0668857
PF3D7_1130500	203.032	1.00262	0.0146742	0.0592159
PF3D7_1349500	580.969	1.00087	0.0030959	0.0197652
PF3D7_0616800	138.678	0.999591	0.0103288	0.0456655
PF3D7_0911700	170.816	0.997298	0.0201423	0.0753574
PF3D7_1208400	183.844	0.995625	0.0231717	0.0826547
PF3D7_1352400	161.321	0.991741	0.00389845	0.0231874
PF3D7_1239200	962.486	0.989937	0.00351622	0.0216672
PF3D7_1309200	735.908	0.989502	0.0231291	0.0826177
PF3D7_1210000	162.497	0.988911	0.0124439	0.0526183
PF3D7_0507700	310.41	0.988522	0.000570717	0.00575539
PF3D7_0106500	126.629	0.982982	0.0115516	0.0500798
PF3D7_1447800	67.9063	0.981207	0.0298305	0.0984062
PF3D7_0914500	309.131	0.97726	0.00453442	0.0258326
PF3D7_1110500	376.801	0.972074	0.00198003	0.0141983
PF3D7_1130000	163.946	0.960472	0.0130898	0.054715
PF3D7_0215400	731.354	0.960231	0.0101651	0.0452571
PF3D7_0727800	212.965	0.955228	0.00528607	0.0286217
PF3D7_1221000	494.654	0.955067	0.0247988	0.0865344
PF3D7_0807800	671.248	0.953773	0.00470228	0.0264079
PF3D7_1474800	396.247	0.952692	0.0178073	0.0688289
PF3D7_0504600	153.491	0.950986	0.0255406	0.0885213
PF3D7_0726700	125.773	0.939313	0.0194825	0.0733701
PF3D7_0511700	53.8493	0.937365	0.0207887	0.0769348
PF3D7_1031600	458.657	0.937341	0.0274776	0.0930359
PF3D7_1114700	1123	0.935967	0.013307	0.0553971
PF3D7_0715200	467.843	0.933062	0.0234748	0.0836199
PF3D7_1119300	138.87	0.930737	0.0202037	0.0754647
PF3D7_0707800	263.821	0.919703	0.0278081	0.0938456
PF3D7_1250700	121.372	0.908236	0.0210804	0.0774409
PF3D7_0524600	295.163	0.906722	0.00783318	0.0374723
PF3D7_1322200	816.43	0.90573	0.0192362	0.0726024
PF3D7_0614300	934.528	0.904761	0.0292268	0.0969757
PF3D7_0809200	70.2726	0.901392	0.0253017	0.0879903
PF3D7_1361700	246.953	0.900249	0.0162452	0.0643924
PF3D7_1030500	194.918	0.899804	0.00463527	0.0261173
PF3D7_0826300	228.888	0.899636	0.0132626	0.0552571
PF3D7_0202600	196.171	0.89243	0.0119773	0.0511903
PF3D7_0931800	786.95	0.88962	0.00226085	0.0156824
PF3D7_0321900	499.573	0.880505	0.0144836	0.058724
PF3D7_0623300	261.914	0.879528	0.0197251	0.0741749
PF3D7_0603000	235.496	0.879343	0.00626062	0.0318807
PF3D7_0716500	124.424	0.877443	0.0287532	0.0957134
PF3D7_1471200	595.749	0.872888	0.014622	0.0590983
PF3D7_1354400	298.863	0.868384	0.0184337	0.0705663
PF3D7_1017900	348.623	0.863663	0.00636551	0.0322689
PF3D7_0614900	341.384	0.862663	0.0226376	0.0814289
PF3D7_1320200	70.1849	0.86116	0.0284224	0.0952299
PF3D7_1431600	275.146	0.86093	0.0165855	0.0652397
PF3D7_0417300	284.055	0.855047	0.0225269	0.0812581
PF3D7_0933600	412.578	0.851664	0.0222733	0.0807977
PF3D7_0217400	134.819	0.842127	0.0156268	0.0623251
PF3D7_1406100	102.337	0.837468	0.0223458	0.0808894
PF3D7_0519600	224.17	0.835035	0.0059691	0.030984
PF3D7_0208400	569.708	0.833947	0.0247357	0.0864318
PF3D7_1234800	407.615	0.830997	0.0242703	0.0852117
PF3D7_1432000	84.3899	0.823979	0.0237134	0.0841078
PF3D7_1124300	413.985	0.816594	0.00496047	0.0273198
PF3D7_1142400	165.061	0.796554	0.01966	0.0739845
PF3D7_0807500	777.403	0.772148	0.023583	0.0839471
PF3D7_1031500	373.706	0.71961	0.0165991	0.0652397
PF3D7_1472600	427.942	0.677586	0.0260169	0.089715
PF3D7_0505100	469.085	0.619066	0.0253957	0.0882317
PF3D7_1143300	325.821	-0.684096	0.0300447	0.0989855
PF3D7_1003800	417.091	-0.735232	0.0245952	0.0861169
PF3D7_0930600	208.562	-0.757524	0.0119061	0.0510702
PF3D7_0619900	212.44	-0.761328	0.0255981	0.0886608
PF3D7_0214200	257.879	-0.77345	0.0287341	0.0957121
PF3D7_1430000	123.073	-0.781157	0.0175649	0.0683035
PF3D7_1420000	343.594	-0.813957	0.0184928	0.0706173
PF3D7_1237100	516.349	-0.821819	0.0120474	0.051447
PF3D7_0109400	130.286	-0.825611	0.00785714	0.0375509
PF3D7_1423200	213.441	-0.828729	0.00993245	0.0445269
PF3D7_0410400	77.7048	-0.831233	0.0205032	0.0762631
PF3D7_1015200	150.078	-0.834868	0.0266565	0.0910366
PF3D7_0310300	173.35	-0.859669	0.0252314	0.0878053
PF3D7_1304500	246.079	-0.866163	0.0126808	0.0533529
PF3D7_1249800	361.7	-0.871237	0.0186136	0.0709383
PF3D7_0722600	581.169	-0.887709	0.0176381	0.0684228
PF3D7_0507900	88.1581	-0.891327	0.0280658	0.0943441
PF3D7_0615000	69.5139	-0.899279	0.0142519	0.0581517
PF3D7_0827000	394.071	-0.907178	0.0127825	0.0536927
PF3D7_0524900	185.765	-0.90761	0.0239934	0.0846446
PF3D7_1007900	412.979	-0.938301	0.00452089	0.0257894
PF3D7_1024400	90.1337	-0.941319	0.0226039	0.0813645
PF3D7_1421400	73.2213	-0.941374	0.0209979	0.0773187
PF3D7_1129400	258.096	-0.944058	0.00786425	0.0375509
PF3D7_1225600	426.016	-0.946213	0.0097527	0.0437593
PF3D7_0525000	261.408	-0.959362	0.0297332	0.0982748
PF3D7_0816000	196.53	-0.959701	0.0230329	0.0825037
PF3D7_0317800	235.102	-0.964823	0.00637737	0.0322689
PF3D7_0619200	550.358	-0.965713	0.00250679	0.0168421
PF3D7_1474400	222.729	-0.967945	0.0191708	0.0724089
PF3D7_1464000	366.874	-0.968089	0.0169834	0.0664448
PF3D7_1353400	97.8977	-0.968297	0.0227852	0.0819022
PF3D7_1357600	50.1108	-0.972033	0.0304042	0.0999135
PF3D7_0604900	62.5303	-0.973535	0.0240857	0.0848538
PF3D7_0922500	829.603	-0.974269	0.0189022	0.071764
PF3D7_0531300	160.537	-0.976303	0.0217651	0.0794033
PF3D7_1208600	55.8691	-0.981706	0.00733517	0.035621
PF3D7_1423000	277.159	-0.993857	0.00715136	0.0348935
PF3D7_1452400	388.015	-0.996395	0.00253157	0.016876
PF3D7_1135700	79.0295	-0.998794	0.0228468	0.0820664
PF3D7_1464900	403.501	-1.00892	0.0207668	0.0769092
PF3D7_0521000	288.945	-1.01264	0.000182861	0.00247007
PF3D7_1226700	207.522	-1.01311	0.00110301	0.00934283
PF3D7_1323900	239.629	-1.01684	0.00318106	0.0201585
PF3D7_1307000	153.029	-1.01876	0.00448754	0.0257082
PF3D7_0907300	53.3017	-1.02023	0.0133695	0.0555675
PF3D7_1141700	194.881	-1.02055	0.0203107	0.0757116
PF3D7_0716000	403.649	-1.02216	0.026501	0.0906258
PF3D7_0214000	376.49	-1.02845	0.0119094	0.0510702
PF3D7_0524700	60.5611	-1.0304	0.00471639	0.0264293
PF3D7_1010900	105.739	-1.03132	0.00219912	0.0154631
PF3D7_0933900	182.699	-1.03271	0.00149897	0.0116052
PF3D7_0205500	103.041	-1.03357	0.0034929	0.0215753
PF3D7_0606500	298.624	-1.03539	0.0290471	0.0964415
PF3D7_1108000	593.912	-1.03744	0.0117333	0.0506533
PF3D7_0711300	80.1435	-1.04187	0.0108005	0.0472627
PF3D7_1124900	572.044	-1.04899	0.0225859	0.0813569
PF3D7_0205100	130.204	-1.05061	0.0119354	0.051139
PF3D7_1244100	905.707	-1.05063	0.00828977	0.0389039
PF3D7_1340600	267.257	-1.05706	0.0230671	0.0825687
PF3D7_1250300	345.621	-1.05961	0.0144237	0.05862
PF3D7_0406800	133.768	-1.0617	0.0149051	0.0599121
PF3D7_0924700	235.984	-1.06588	0.010071	0.0449909
PF3D7_0718400	508.049	-1.06603	0.00328667	0.0206746
PF3D7_1465200	132.56	-1.07219	0.00163082	0.0123103
PF3D7_1434300	1221.63	-1.07553	0.0052265	0.028389
PF3D7_1241900	912.786	-1.0757	0.00606901	0.031246
PF3D7_1336800	322.33	-1.07635	0.010319	0.0456655
PF3D7_0923400	471.121	-1.07941	0.000883009	0.00795173
PF3D7_1132200	702.321	-1.08158	0.00477334	0.0266435
PF3D7_0807100	140.214	-1.08674	0.0238973	0.08448
PF3D7_1015300	155.63	-1.08729	0.00706085	0.0347159
PF3D7_0303300	277.473	-1.0898	0.00477537	0.0266435
PF3D7_0323700	871.36	-1.0904	0.0117862	0.0507966
PF3D7_1123700	99.4127	-1.09324	0.0106308	0.0467993
PF3D7_1007500	54.4578	-1.09506	0.00713904	0.0348665
PF3D7_0625000	300.992	-1.09886	0.0285773	0.0954705
PF3D7_0906100	365.938	-1.1025	0.0236539	0.0840828
PF3D7_1250000	237.872	-1.10279	0.00498158	0.0273591
PF3D7_1447100	325.697	-1.10318	0.00156908	0.0119497
PF3D7_1359200	392.736	-1.10548	0.0240531	0.0847973
PF3D7_1406000	143.166	-1.10583	0.00499798	0.0273994
PF3D7_1028800	311.357	-1.11283	0.0300772	0.0990291
PF3D7_0317900	65.6694	-1.1179	0.0104616	0.0461841
PF3D7_1366600	884.993	-1.1246	0.0048597	0.0270551
PF3D7_1019400	679.402	-1.12685	0.0103212	0.0456655
PF3D7_1007700	1070.24	-1.12966	0.0238019	0.0842921
PF3D7_1422800	90.5167	-1.1318	0.0032664	0.0206229
PF3D7_1300100	266.598	-1.13343	0.0189706	0.0718112
PF3D7_0426000	60.7282	-1.13487	0.0151045	0.0604297
PF3D7_1125600	121.477	-1.13526	0.0118631	0.0509734
PF3D7_0615100	29.3653	-1.13794	0.0264266	0.0904579
PF3D7_1322900	40.2771	-1.13838	0.0284162	0.0952299
PF3D7_1350300	92.1932	-1.14009	0.0173818	0.0676941
PF3D7_1228100	78.3005	-1.14135	0.0231497	0.082634
PF3D7_0418900	77.5826	-1.1423	0.00485403	0.0270529
PF3D7_0718500	583.065	-1.14424	0.0052613	0.0285177
PF3D7_1464400	535.6	-1.14456	0.00893364	0.0411268
PF3D7_0106700	586.817	-1.15086	0.00179572	0.0131677
PF3D7_0627500	438.721	-1.15395	0.0272709	0.0927643
PF3D7_1320900	65.837	-1.15583	0.00317451	0.0201419
PF3D7_1331000	176.15	-1.15847	0.0164909	0.0649672
PF3D7_0906910	99.8058	-1.16327	0.00153656	0.0117543
PF3D7_1304900	91.7343	-1.16344	0.0104861	0.0462414
PF3D7_0317300	1017.18	-1.16468	0.0136662	0.056544
PF3D7_0302000	320.007	-1.16788	0.0131048	0.0547332
PF3D7_1006000	37.6499	-1.16817	0.0140797	0.0576785
PF3D7_1470600	130.255	-1.1684	0.000665876	0.00643681
PF3D7_0605000	67.4526	-1.17015	0.0183094	0.0703985
PF3D7_1018500	207.06	-1.17166	0.00068557	0.00655768
PF3D7_0314700	117.682	-1.17227	0.00914075	0.041633
PF3D7_0516400	178.777	-1.1749	0.0249273	0.0868647
PF3D7_0921900	578.112	-1.17635	0.00622759	0.031744
PF3D7_0205400	80.1155	-1.17867	0.00613576	0.0314634
PF3D7_0531400	43.2249	-1.18087	0.0258577	0.0893186
PF3D7_0803100	773.858	-1.18256	0.00967501	0.0435248
PF3D7_0401800	984.761	-1.18602	0.02981	0.0984017
PF3D7_0630800	77.4215	-1.19047	0.0176657	0.0684228
PF3D7_0412900	47.7523	-1.19254	0.0261275	0.0898276
PF3D7_1203200	75.9997	-1.19456	0.0148515	0.0597902
PF3D7_1009200	73.0924	-1.19867	0.0269331	0.0917979
PF3D7_1461600	440.452	-1.20187	0.00273307	0.0179397
PF3D7_1218900	56.4695	-1.20342	0.0176633	0.0684228
PF3D7_0915300	51.3222	-1.21002	0.00500161	0.0273994
PF3D7_0512200	46.3057	-1.21877	0.0164918	0.0649672
PF3D7_0523300	287.517	-1.21888	0.0280661	0.0943441
PF3D7_0213600	63.2048	-1.22433	0.0217519	0.0794033
PF3D7_0408300	305.706	-1.22517	0.00914905	0.041633
PF3D7_1243800	311.636	-1.22614	0.0145576	0.0589771
PF3D7_0530600	104.639	-1.2268	5.1617e-05	0.000925372
PF3D7_0626700	356.622	-1.22768	0.00831621	0.0389837
PF3D7_0216200	35.368	-1.22905	0.00914153	0.041633
PF3D7_1404500	309.044	-1.23099	0.0275598	0.0931913
PF3D7_1124800	658.959	-1.23129	0.00313206	0.0199217
PF3D7_0402400	2144.85	-1.23937	0.0210914	0.0774409
PF3D7_0612900	508.641	-1.2425	0.00648	0.0324823
PF3D7_0602000	68.3439	-1.24251	0.00614963	0.0314914
PF3D7_0214400	184.814	-1.24948	0.0130029	0.0544404
PF3D7_0824100	49.9333	-1.25117	0.00779814	0.0373394
PF3D7_0720200	128.257	-1.25566	0.00057372	0.00577433
PF3D7_1315500	378.928	-1.2559	0.0211534	0.077613
PF3D7_1342800	290.105	-1.25835	0.000610707	0.0060382
PF3D7_0313500	51.1176	-1.26563	0.00800699	0.0380667
PF3D7_1105700	605.789	-1.2756	0.00606087	0.031246
PF3D7_0917100	112.233	-1.2782	0.005345	0.0288192
PF3D7_1020400	71.6615	-1.27852	0.0122865	0.0521213
PF3D7_1309100	2182.08	-1.29371	0.00646475	0.0324692
PF3D7_1230400	112.875	-1.29485	0.00568676	0.0300001
PF3D7_0606100	685.528	-1.29641	0.00215882	0.0152725
PF3D7_0715500	94.5294	-1.29913	0.00216445	0.0152725
PF3D7_0421100	52.7402	-1.30011	0.00955688	0.0430689
PF3D7_1230200	209.349	-1.30026	0.00153188	0.0117535
PF3D7_1473700	250.216	-1.30026	0.00474717	0.0265438
PF3D7_0613600	539.556	-1.30383	0.0126113	0.0531041
PF3D7_0815600	626.619	-1.30515	0.0121711	0.0517471
PF3D7_0309800	142.774	-1.30688	0.013698	0.0566116
PF3D7_0309700	148.903	-1.31018	0.00316544	0.0201092
PF3D7_0201900	596.545	-1.31067	0.00906322	0.0416113
PF3D7_0515600	73.4698	-1.31349	0.00939457	0.04249
PF3D7_1202400	290.688	-1.319	0.003728	0.0224599
PF3D7_0316800	1517.59	-1.32142	0.0182009	0.0700865
PF3D7_0624900	69.338	-1.323	0.00104937	0.00899235
PF3D7_1319700	96.2768	-1.32359	0.0125753	0.052996
PF3D7_0815100	65.6907	-1.32412	0.0295775	0.0979285
PF3D7_1412500	156.849	-1.3257	0.000403566	0.00443577
PF3D7_1235800	44.0733	-1.32644	0.0117105	0.0506401
PF3D7_1209200	248.15	-1.3287	0.00370129	0.0223514
PF3D7_0518200	632.776	-1.32934	0.0275948	0.0932483
PF3D7_1248200	231.858	-1.33005	0.0002239	0.00286604
PF3D7_1016200	88.8373	-1.33027	0.0279314	0.0941998
PF3D7_1469900	300.328	-1.33252	0.0286058	0.0954705
PF3D7_0935100	90.0556	-1.33915	0.000429387	0.00462064
PF3D7_0903500	281.274	-1.34082	0.0189582	0.0718112
PF3D7_1143700	53.5492	-1.34119	0.00595847	0.030984
PF3D7_0821900	113.461	-1.34371	0.000405482	0.00444731
PF3D7_0615700	519.173	-1.34468	0.00568636	0.0300001
PF3D7_0833500	97.7977	-1.34719	0.0258472	0.0893186
PF3D7_1134000	1283.62	-1.34846	0.00575654	0.0301903
PF3D7_0109500	116.902	-1.3493	0.0001064	0.00163519
PF3D7_0304500	107.432	-1.35083	0.00295893	0.0190328
PF3D7_1232400	210.29	-1.35238	0.0182225	0.070117
PF3D7_1211000	196.52	-1.35985	0.0122521	0.0520181
PF3D7_0520600	265.574	-1.36124	0.00574935	0.0301903
PF3D7_0110200	67.8803	-1.36135	0.00147305	0.0115086
PF3D7_1410200	347.908	-1.36226	0.00224169	0.0156179
PF3D7_1357900	192.333	-1.36308	0.00319296	0.020209
PF3D7_1203500	332.484	-1.36312	0.00654195	0.0326652
PF3D7_1360100	168.432	-1.36424	0.000491275	0.00517806
PF3D7_0805400	122.552	-1.36782	0.016405	0.0649529
PF3D7_1338400	104.489	-1.37002	0.00313045	0.0199217
PF3D7_1316500	205.171	-1.37095	0.0027425	0.0179786
PF3D7_1127000	98.9125	-1.37953	0.0231215	0.0826177
PF3D7_1327000	44.1704	-1.38017	0.0101431	0.045234
PF3D7_1430800	37.5361	-1.38046	0.016848	0.0660662
PF3D7_1215000	315.638	-1.38335	0.00711533	0.0348359
PF3D7_1123900	468.427	-1.38511	0.0279847	0.0943176
PF3D7_1030000	502.896	-1.38622	0.00143341	0.0112503
PF3D7_0816300	34.0506	-1.38798	0.00789554	0.0376303
PF3D7_0614000	835.652	-1.3984	0.00204407	0.0145416
PF3D7_1402200	1447.31	-1.40004	0.0158605	0.0631101
PF3D7_0320900	2822.12	-1.40696	0.0123302	0.0522635
PF3D7_0528600	110.619	-1.40715	0.000249855	0.00312046
PF3D7_0500100	357.424	-1.40748	0.00860404	0.0400404
PF3D7_1146200	53.6498	-1.40765	0.000336106	0.00386823
PF3D7_1202000	58.0345	-1.40947	0.0142355	0.0581485
PF3D7_0722700	231.324	-1.41022	0.00849227	0.039628
PF3D7_0111200	49.8954	-1.41117	0.00423072	0.0245825
PF3D7_0412400	84.2486	-1.41319	0.0281195	0.0944615
PF3D7_1231400	391.78	-1.41984	0.0261972	0.0899871
PF3D7_1422300	34.4498	-1.42219	0.00352933	0.0216699
PF3D7_1000100	273.636	-1.42493	0.0120944	0.0515926
PF3D7_1415800	163.042	-1.42895	0.0264342	0.0904579
PF3D7_0800200	43.8124	-1.42986	0.0150564	0.0602845
PF3D7_0722000	209.271	-1.43201	0.0225512	0.081289
PF3D7_1463400	54.5385	-1.43412	0.00684914	0.0339023
PF3D7_1147800	215.458	-1.43845	0.00116991	0.00974727
PF3D7_0621200	179.55	-1.43955	0.00188912	0.0137544
PF3D7_1212300	172.913	-1.44192	0.000861553	0.00781316
PF3D7_1467200	32.9572	-1.44227	0.0286037	0.0954705
PF3D7_1242700	1203.71	-1.44725	0.0197737	0.0743032
PF3D7_1458800	35.1552	-1.45119	0.00638974	0.032282
PF3D7_0627600	27.4673	-1.45287	0.020679	0.0768056
PF3D7_1363000	39.6161	-1.4604	0.0202298	0.0754647
PF3D7_0821200	200.669	-1.466	0.000214088	0.00276108
PF3D7_1365100	60.6963	-1.4679	0.00116648	0.00974727
PF3D7_0700100	15.3431	-1.47187	0.0290063	0.0963685
PF3D7_1214700	42.6183	-1.47491	0.0036571	0.022189
PF3D7_1230300	90.6559	-1.47496	0.0188289	0.0715917
PF3D7_0521700	34.5646	-1.47587	0.0162455	0.0643924
PF3D7_1413200	311.128	-1.47943	0.00167327	0.0125203
PF3D7_1037700	29.3669	-1.48008	0.0101659	0.0452571
PF3D7_1473600	24.7392	-1.48346	0.0254349	0.0882741
PF3D7_0602200	121.303	-1.48402	0.000236168	0.00299321
PF3D7_1100100	90.1108	-1.48481	0.0091891	0.0417044
PF3D7_0218400	162.092	-1.49027	0.00027235	0.0033049
PF3D7_1020000	664.479	-1.49129	0.000196147	0.00261258
PF3D7_0630900	166.51	-1.49312	0.00613099	0.0314634
PF3D7_0223500	158.064	-1.49321	0.0146915	0.059239
PF3D7_1020800	108.853	-1.49342	0.00121614	0.0100523
PF3D7_1310300	53.0173	-1.50637	0.0203712	0.0758521
PF3D7_0728400	96.9572	-1.50982	0.00141966	0.0111765
PF3D7_0317600	1171.5	-1.51	0.0077233	0.0370806
PF3D7_0423400	960.385	-1.51923	0.0243265	0.0852922
PF3D7_1018300	439.698	-1.51997	0.00355623	0.021783
PF3D7_0824600	121.137	-1.52072	0.000615809	0.00604387
PF3D7_0906400	61.2555	-1.52141	0.0268604	0.0916111
PF3D7_0528700	119.791	-1.52198	2.85567e-05	0.000586106
PF3D7_0819500	104.138	-1.52399	0.00334234	0.0209478
PF3D7_0415800	168.8	-1.52817	0.00881109	0.0407454
PF3D7_0522300	347.738	-1.53982	0.00600498	0.0311035
PF3D7_1103700	255.013	-1.54501	0.000139574	0.00202646
PF3D7_0517500	27.7466	-1.54619	0.00887601	0.0409349
PF3D7_1243400	331.463	-1.54723	0.0225214	0.0812581
PF3D7_1348800	33.6858	-1.55006	0.0273373	0.0929287
PF3D7_1015900	3882.48	-1.55162	0.00615348	0.0314914
PF3D7_1204600	47.1684	-1.55287	0.00254819	0.0169428
PF3D7_0918100	1130.7	-1.55344	0.0137544	0.0567827
PF3D7_1005100	129.343	-1.55385	0.00160088	0.0121199
PF3D7_1422400	194.296	-1.5554	0.000588517	0.00587855
PF3D7_0726200	39.5662	-1.55608	0.0236714	0.0840868
PF3D7_0925000	37.2068	-1.55807	0.00456129	0.0258994
PF3D7_1006100	65.599	-1.55928	0.00014957	0.00212084
PF3D7_0523400	679.219	-1.5631	3.34358e-06	0.000117767
PF3D7_0213900	83.2182	-1.56828	0.000892877	0.00802651
PF3D7_0830900	255.874	-1.57723	7.54648e-05	0.00127004
PF3D7_1441900	105.079	-1.57949	0.00307443	0.0196526
PF3D7_1365400	29.6806	-1.57977	0.0185038	0.0706173
PF3D7_0219200	1238.01	-1.58078	0.00760229	0.0366065
PF3D7_1033800	24.2624	-1.58211	0.0208914	0.0771406
PF3D7_0819900	191.93	-1.58499	0.000360089	0.00406532
PF3D7_1363800	60.4233	-1.58606	0.0056471	0.0298831
PF3D7_1455000	65.4888	-1.58668	0.00228489	0.0157851
PF3D7_1104600	26.3844	-1.58732	0.0216012	0.0789173
PF3D7_0810600	1025.12	-1.58836	0.00637733	0.0322689
PF3D7_0609500	34.1707	-1.58856	0.0121317	0.0516781
PF3D7_1432500	194.061	-1.58968	1.54834e-05	0.000369657
PF3D7_1449300	614.716	-1.59157	0.0164122	0.0649529
PF3D7_0708500	409.255	-1.59611	8.10478e-06	0.000222863
PF3D7_0210900	1013.36	-1.59666	0.0173024	0.0675332
PF3D7_1023800	157.143	-1.59705	0.0137615	0.0567827
PF3D7_1466700	56.5552	-1.59878	0.00139214	0.0110643
PF3D7_1433000	35.1108	-1.59883	0.00433702	0.0250416
PF3D7_0618000	1432.59	-1.60891	0.0280061	0.0943276
PF3D7_0625500	51.0565	-1.61049	0.0102633	0.0455724
PF3D7_1311000	25.9689	-1.61248	0.0055543	0.0296132
PF3D7_1033000	192.808	-1.61867	0.00368419	0.0222744
PF3D7_1243300	32.7077	-1.62264	0.0125023	0.0527316
PF3D7_1431300	300.524	-1.6238	0.000122523	0.00182823
PF3D7_0925200	164.564	-1.62488	0.000342176	0.00390309
PF3D7_1416600	61.2488	-1.62714	0.0066107	0.0328805
PF3D7_1136500	5801.49	-1.6274	0.00910125	0.041633
PF3D7_0315300	106.073	-1.63081	0.000835604	0.0076592
PF3D7_1119100	175.039	-1.63399	0.000467905	0.0049829
PF3D7_1228200	48.046	-1.63916	0.00224243	0.0156179
PF3D7_0707600	242.208	-1.64356	0.0106444	0.0468191
PF3D7_1444500	237.443	-1.65316	0.00817963	0.0385731
PF3D7_0319500	420.235	-1.65673	8.69277e-06	0.000234842
PF3D7_1470400	291.447	-1.65969	0.00248075	0.0167109
PF3D7_0713400	242.998	-1.66079	0.0148673	0.059807
PF3D7_0406900	63.632	-1.66287	0.00363213	0.0221159
PF3D7_0217800	946.06	-1.66399	0.000211092	0.0027293
PF3D7_1459200	408.792	-1.66994	0.0110969	0.0483534
PF3D7_1224600	105.472	-1.6722	0.000342127	0.00390309
PF3D7_0924400	2156.22	-1.67659	0.00433636	0.0250416
PF3D7_1230500	25.7271	-1.68067	0.0274403	0.0930324
PF3D7_0401700	75.6722	-1.68287	0.00400779	0.0236188
PF3D7_0220500	347.339	-1.68318	0.00473736	0.0265178
PF3D7_0908600	69.4593	-1.68536	9.08479e-05	0.00148887
PF3D7_0721300	232.155	-1.68588	0.00339995	0.0212053
PF3D7_0409100	956.486	-1.68907	0.00141517	0.0111736
PF3D7_1355600	75.1635	-1.69071	0.00079096	0.00732851
PF3D7_1236500	21.5526	-1.69261	0.0140072	0.0574273
PF3D7_1251500	205.946	-1.69473	0.00200584	0.0143398
PF3D7_1365500	257.656	-1.69605	4.12041e-06	0.000137338
PF3D7_0808300	1025.25	-1.69727	0.0207623	0.0769092
PF3D7_0418200	737.683	-1.69799	0.00350504	0.0216243
PF3D7_0812500	746.52	-1.70014	0.00225913	0.0156824
PF3D7_1228900	303.33	-1.7025	8.06282e-08	7.52481e-06
PF3D7_0407000	37.2256	-1.70356	0.0048967	0.0271727
PF3D7_0323500	691.115	-1.70431	0.0212649	0.0779107
PF3D7_1145900	70.67	-1.70489	0.000409856	0.00447615
PF3D7_0707900	387.825	-1.70919	0.0008078	0.00747106
PF3D7_0521900	71.2383	-1.71254	0.000670261	0.00646701
PF3D7_1319200	45.5904	-1.71412	0.000505307	0.00526518
PF3D7_0207200	95.8884	-1.71562	0.00158497	0.0120349
PF3D7_0621300	140.75	-1.71644	0.0238113	0.0842921
PF3D7_1255200	94.1829	-1.71699	0.00368107	0.0222744
PF3D7_1445900	855.284	-1.71971	0.00940427	0.0424931
PF3D7_1036000	794.754	-1.72019	0.00547224	0.0293862
PF3D7_0206700	409.822	-1.72067	0.000382648	0.00426111
PF3D7_0409200	555.354	-1.72403	0.000946769	0.00836298
PF3D7_0917600	264.024	-1.72601	7.54641e-06	0.000214009
PF3D7_0510400	20.246	-1.7322	0.0254935	0.0884177
PF3D7_0530100	556.528	-1.73437	0.00141711	0.0111736
PF3D7_0607800	86.4566	-1.73533	0.000201344	0.00265681
PF3D7_1442600	166.971	-1.74101	0.000344819	0.00391584
PF3D7_0801500	165.868	-1.74124	5.46013e-05	0.000963122
PF3D7_1241100	437.138	-1.74132	0.000602578	0.00598266
PF3D7_1247300	249.684	-1.74156	0.0299506	0.0987389
PF3D7_0706300	396.778	-1.74306	0.00701309	0.0345472
PF3D7_1024200	29.1124	-1.74432	0.000588656	0.00587855
PF3D7_1107700	319.825	-1.74799	0.00021947	0.00281634
PF3D7_1134200	186.469	-1.74954	0.0145976	0.0590462
PF3D7_1465600	14.7858	-1.75334	0.0215956	0.0789173
PF3D7_0300100	610.035	-1.7541	0.00592816	0.0308926
PF3D7_0602100	267	-1.75523	0.000209949	0.00272138
PF3D7_0208700	372.341	-1.7554	0.000108924	0.001664
PF3D7_1318900	42.8658	-1.75769	0.00999396	0.0447245
PF3D7_1009600	36.4527	-1.75883	0.00529758	0.0286538
PF3D7_0827300	135.314	-1.76027	0.00339336	0.0211899
PF3D7_1372200	19.4068	-1.76033	0.00460525	0.0259766
PF3D7_0110900	24.3372	-1.76278	0.00755112	0.0364738
PF3D7_0818400	336.81	-1.76456	3.40202e-05	0.000671638
PF3D7_1007100	31.7097	-1.76592	0.00456988	0.0259016
PF3D7_1349800	39.8162	-1.7683	0.0199316	0.0747873
PF3D7_1345100	229.326	-1.76843	0.0118301	0.0509427
PF3D7_1476900	14.4199	-1.76857	0.0146681	0.0592159
PF3D7_0603900	54.7995	-1.7773	0.000539111	0.00552347
PF3D7_1301500	41.1272	-1.77887	0.0011073	0.00936375
PF3D7_1459000	1427.42	-1.77896	0.00596985	0.030984
PF3D7_0711700	87.4092	-1.77917	0.00555634	0.0296132
PF3D7_0912100	48.2907	-1.78036	0.000163077	0.00226237
PF3D7_1032900	53.8034	-1.78064	0.000390683	0.00432193
PF3D7_1448000	138.258	-1.78113	0.00148257	0.0115478
PF3D7_1475600	498.569	-1.79007	0.00559741	0.029712
PF3D7_0110800	450.65	-1.79311	0.0010106	0.008733
PF3D7_1247200	56.3856	-1.79462	0.00115607	0.00971011
PF3D7_1322400	36.0413	-1.79504	0.0137781	0.0568054
PF3D7_0609700	2534.38	-1.81016	0.0286843	0.0956703
PF3D7_0825900	16.2235	-1.8105	0.0071192	0.0348359
PF3D7_1237200	249.381	-1.81062	0.00171014	0.0126852
PF3D7_1006200	1074.79	-1.81647	0.0230013	0.0824482
PF3D7_0103400	2038.76	-1.82556	4.05394e-05	0.000773564
PF3D7_1367900	15.6127	-1.82594	0.0166513	0.065395
PF3D7_1235400	76.213	-1.82679	0.00024035	0.00303871
PF3D7_0802300	270.656	-1.828	9.76671e-05	0.0015524
PF3D7_1313800	690.044	-1.8292	0.00768788	0.036984
PF3D7_0710700	367.623	-1.83074	0.00752094	0.0363855
PF3D7_0613900	6256.29	-1.83147	0.0285218	0.0954384
PF3D7_0821500	57.9436	-1.83212	0.00236509	0.0161651
PF3D7_1238900	741.291	-1.83258	0.0116157	0.050315
PF3D7_0506400	34.7027	-1.83768	0.000421885	0.00456452
PF3D7_0407200	98.7689	-1.8392	0.00722935	0.0352071
PF3D7_1000600	29.896	-1.84154	0.0287169	0.0957121
PF3D7_1038400	60.3028	-1.84822	0.0121782	0.0517471
PF3D7_1200100	1513.61	-1.8493	0.00380431	0.0227329
PF3D7_0206200	668.833	-1.85871	0.0029647	0.019046
PF3D7_0613100	260.487	-1.85892	9.96831e-05	0.00155998
PF3D7_1211400	1411.65	-1.86939	0.00197157	0.0141983
PF3D7_1415200	54.8279	-1.87172	0.000196805	0.00261258
PF3D7_1371600	719.708	-1.87236	0.00572503	0.0301401
PF3D7_1104100	466.95	-1.87755	0.0100367	0.0448768
PF3D7_1225500	99.8706	-1.88007	0.000242131	0.00305371
PF3D7_0617900	3112.92	-1.88379	0.00344934	0.021413
PF3D7_0203100	412.989	-1.8851	0.00236889	0.0161696
PF3D7_0706500	1780.32	-1.88936	0.00431588	0.0249914
PF3D7_1039100	95.9977	-1.89096	0.00328186	0.0206746
PF3D7_0919700	49.0108	-1.89981	0.000251563	0.00313416
PF3D7_1367800	14.8888	-1.90057	0.0117232	0.0506525
PF3D7_0912700	55.6438	-1.90233	0.0100999	0.0450805
PF3D7_0410000	963.791	-1.9087	0.0188858	0.0717549
PF3D7_0601200	41.7883	-1.9097	0.00609305	0.0313069
PF3D7_1136100	15.2699	-1.91061	0.0081133	0.038383
PF3D7_1026800	3087.54	-1.91349	0.0142398	0.0581485
PF3D7_1237900	2203.44	-1.91388	0.00491289	0.0272178
PF3D7_1458000	555.36	-1.91519	0.007075	0.03474
PF3D7_0209700	506.813	-1.9161	0.0037897	0.022672
PF3D7_1013400	182.381	-1.91683	5.70432e-08	5.63082e-06
PF3D7_0824000	53.8669	-1.91995	0.00113976	0.00959192
PF3D7_1359400	1390.28	-1.92192	5.13265e-05	0.000925372
PF3D7_0705700	1368.81	-1.92479	0.0121446	0.0516899
PF3D7_1450000	351.911	-1.92525	0.00939531	0.04249
PF3D7_0803500	408.743	-1.93121	0.00166198	0.012454
PF3D7_1455300	1411.04	-1.93314	0.0202257	0.0754647
PF3D7_0712800	25.218	-1.93453	0.000727738	0.00685199
PF3D7_0506200	48.2146	-1.94032	0.000770652	0.00718803
PF3D7_1461200	92.2005	-1.94252	0.00606746	0.031246
PF3D7_1419900	86.8684	-1.94269	0.000363739	0.00409446
PF3D7_1023000	179.875	-1.94427	0.00708607	0.03474
PF3D7_1474200	36.937	-1.9484	0.0002707	0.00329267
PF3D7_1340300	637.123	-1.95382	0.00140354	0.0111336
PF3D7_0506100	235.121	-1.95486	3.63743e-07	2.02945e-05
PF3D7_1009800	130.795	-1.96113	0.000193179	0.00259579
PF3D7_1100200	21.358	-1.96166	0.00119907	0.00995924
PF3D7_0809500	66.6609	-1.96365	0.0102209	0.0454231
PF3D7_0109700	166.83	-1.96557	1.84355e-06	7.16889e-05
PF3D7_0105500	14.0784	-1.96799	0.0260718	0.0898165
PF3D7_1016000	301.139	-1.98174	0.00366359	0.0222021
PF3D7_1029200	25.406	-1.98305	0.00147138	0.0115086
PF3D7_1327600	181.683	-1.98394	4.99782e-05	0.000906496
PF3D7_0507500	1467.65	-1.98745	0.00913736	0.041633
PF3D7_1434600	345.954	-1.99457	0.000196975	0.00261258
PF3D7_1457700	288.147	-2.00061	0.00818353	0.0385731
PF3D7_1119200	121.361	-2.01383	0.000121116	0.00181251
PF3D7_1011800	7568.05	-2.01683	0.0149296	0.0599268
PF3D7_0404000	1171.52	-2.02033	0.00227021	0.015726
PF3D7_1438800	77.5295	-2.02686	0.0060454	0.031246
PF3D7_0625900	11.5554	-2.0279	0.0149448	0.0599308
PF3D7_1445400	962.006	-2.05629	0.000344341	0.00391584
PF3D7_0517600	36.5253	-2.06107	0.00457757	0.0259059
PF3D7_1138500	1749.37	-2.06657	0.00679004	0.0336422
PF3D7_0113800	36.8903	-2.06835	0.00398769	0.0235274
PF3D7_0802900	42.1975	-2.07395	1.05364e-05	0.000273858
PF3D7_0401600	505.071	-2.07996	0.00385061	0.0229827
PF3D7_1302300	157.162	-2.08488	0.00376386	0.02257
PF3D7_1248700	5822.24	-2.08553	0.015687	0.0625167
PF3D7_1109400	1092.57	-2.08635	0.0138296	0.0569267
PF3D7_1317700	38.4336	-2.0865	0.000359839	0.00406532
PF3D7_1327100	6.6649	-2.09375	0.021046	0.0774404
PF3D7_0800100	187.216	-2.09847	0.00401239	0.0236188
PF3D7_1366700	61.8943	-2.10686	0.00517496	0.0281388
PF3D7_1218000	550.16	-2.11093	0.00150124	0.0116053
PF3D7_0502800	12.4436	-2.12108	0.00638086	0.0322689
PF3D7_1311100	33.9926	-2.12827	0.000199953	0.00264525
PF3D7_0632500	55.808	-2.12898	6.62952e-06	0.000193348
PF3D7_1143600	51.009	-2.13445	4.87276e-05	0.000886946
PF3D7_0708100	118.999	-2.13604	0.000997312	0.0086473
PF3D7_0415600	31.2264	-2.15395	0.000117585	0.00176998
PF3D7_1202800	75.1457	-2.16039	9.56035e-06	0.000253173
PF3D7_0503400	5428.02	-2.16136	0.00225503	0.0156824
PF3D7_1469300	212.686	-2.16268	0.000172851	0.00236598
PF3D7_0210500	60.1178	-2.16285	0.00910204	0.041633
PF3D7_0813400	2358.45	-2.16503	0.026209	0.0899871
PF3D7_1417500	328.597	-2.16721	0.000146473	0.00209428
PF3D7_1024000	491.121	-2.17024	0.00728016	0.0353874
PF3D7_1027100	436.586	-2.17414	0.00192083	0.013926
PF3D7_1449700	96.3353	-2.18745	0.000168954	0.00233129
PF3D7_1407200	322.016	-2.18928	0.000612878	0.0060382
PF3D7_0420900	9.92962	-2.19348	0.00096689	0.00847424
PF3D7_0524000	3557.32	-2.19945	0.0303402	0.099831
PF3D7_1454200	41.5199	-2.20201	0.0134018	0.0556116
PF3D7_1344500	293.17	-2.20406	0.0002958	0.00352283
PF3D7_0730400	1090.81	-2.20408	0.00159682	0.012107
PF3D7_0422400	1589.83	-2.20496	0.0045532	0.0258821
PF3D7_1243700	1657.37	-2.20508	0.00619693	0.0316191
PF3D7_0511600	455.926	-2.20647	0.00138609	0.0110643
PF3D7_1225400	55.0071	-2.20883	0.000380017	0.00424973
PF3D7_0712300	12.8204	-2.20991	0.00375425	0.0225628
PF3D7_1337100	105.754	-2.21505	3.18566e-07	1.85818e-05
PF3D7_0412700	110.6	-2.21585	1.48548e-06	6.10462e-05
PF3D7_1028300	151.317	-2.2187	0.00091092	0.00811763
PF3D7_1240600	45.9073	-2.23418	4.37365e-05	0.000819342
PF3D7_0602800	17.629	-2.23552	0.000505695	0.00526518
PF3D7_1231300	186.649	-2.23633	0.000476458	0.00504259
PF3D7_0114100	11.6325	-2.2387	0.0106678	0.0468818
PF3D7_1020100	63.0793	-2.23914	0.000418635	0.00455265
PF3D7_1409400	1060.17	-2.24709	0.00178087	0.0130776
PF3D7_0208200	259.096	-2.24795	1.68905e-05	0.000383624
PF3D7_1003300	642.954	-2.24991	7.78067e-07	3.84021e-05
PF3D7_1453900	424.255	-2.25074	0.00735484	0.0356574
PF3D7_1332500	200.642	-2.25076	6.33984e-07	3.25424e-05
PF3D7_1478600	458.956	-2.25372	0.00268386	0.017697
PF3D7_0316000	201.448	-2.26479	0.00358519	0.0219342
PF3D7_1200600	513.002	-2.26797	0.00548255	0.0294064
PF3D7_0724400	104.87	-2.27608	4.36862e-06	0.000143744
PF3D7_1332400	285.099	-2.27928	3.30771e-05	0.00066249
PF3D7_0731800	296.855	-2.28181	0.00492073	0.0272178
PF3D7_0205200	41.8497	-2.28293	0.000422394	0.00456452
PF3D7_1245300	118.771	-2.29523	1.34511e-06	5.65939e-05
PF3D7_1128600	59.221	-2.29537	9.43237e-05	0.00152253
PF3D7_0809100	241.64	-2.29657	3.62939e-05	0.000703006
PF3D7_0814200	8783.58	-2.29935	0.0144235	0.05862
PF3D7_1359800	134.054	-2.30107	0.00364211	0.0221242
PF3D7_0814000	3247.82	-2.30272	0.00644239	0.0324204
PF3D7_0113600	8.36294	-2.30315	0.0296094	0.0979285
PF3D7_0218700	636.186	-2.30887	1.53938e-06	6.27115e-05
PF3D7_1028700	3376.12	-2.32171	0.00292587	0.0188912
PF3D7_0108300	5719.45	-2.32415	0.0124447	0.0526183
PF3D7_1112000	224.37	-2.33388	8.65565e-05	0.0014286
PF3D7_0819100	86.6337	-2.33699	0.00197729	0.0141983
PF3D7_1301400	110.676	-2.34004	1.12535e-07	9.36139e-06
PF3D7_1477000	10.6046	-2.34609	0.0107726	0.0472209
PF3D7_0420300	4418.91	-2.34676	0.00918625	0.0417044
PF3D7_0730000	33.3083	-2.34719	0.000246731	0.0030965
PF3D7_0113400	6.2128	-2.35008	0.0027087	0.0178025
PF3D7_1447500	85.5952	-2.3581	0.0024307	0.0164384
PF3D7_0104300	8189.23	-2.36519	0.0191302	0.0723622
PF3D7_0209500	229.116	-2.36972	1.18907e-05	0.000300666
PF3D7_0818200	6534.47	-2.39048	0.00571522	0.0301193
PF3D7_0935700	153.269	-2.3954	0.0214788	0.0785822
PF3D7_1217600	27.6575	-2.39702	0.00139247	0.0110643
PF3D7_1219300	7.88415	-2.40243	0.0284582	0.0952876
PF3D7_0610800	1711.37	-2.4046	0.00247082	0.0166658
PF3D7_1310700	4758.47	-2.40948	0.0118542	0.0509734
PF3D7_1351700	6292.32	-2.41343	0.0143156	0.058319
PF3D7_1401900	764.4	-2.42661	5.13971e-05	0.000925372
PF3D7_1012900	925.725	-2.42733	0.000150943	0.00212854
PF3D7_1302700	387.293	-2.43068	4.32458e-05	0.000813116
PF3D7_1417200	2861.99	-2.43175	0.00443081	0.0255256
PF3D7_1207700	34.4638	-2.44207	9.93206e-07	4.5519e-05
PF3D7_0416200	359.944	-2.44446	4.11085e-08	4.13745e-06
PF3D7_1210600	617.575	-2.44602	0.00216605	0.0152725
PF3D7_1217100	115.123	-2.44604	0.0023959	0.0162889
PF3D7_0708300	106.884	-2.45275	7.14556e-08	6.79226e-06
PF3D7_1032100	719.898	-2.45598	0.00143155	0.0112503
PF3D7_1441200	770.285	-2.45625	0.00346527	0.0214822
PF3D7_1010500	52.0228	-2.45981	0.000644084	0.00628533
PF3D7_1207100	1685.21	-2.46421	5.25207e-06	0.000165392
PF3D7_0305300	911.925	-2.46833	0.00248491	0.016717
PF3D7_0722400	1161.04	-2.47206	0.000145414	0.00208494
PF3D7_1023700	8.51146	-2.47626	0.0127954	0.0537029
PF3D7_1118600	770.238	-2.48055	0.00083247	0.00764413
PF3D7_0723000	51.6509	-2.49054	0.000472323	0.00501954
PF3D7_0712900	24.5701	-2.49675	4.81207e-05	0.000879017
PF3D7_1338200	2687.61	-2.50049	0.00452181	0.0257894
PF3D7_0107500	4332.65	-2.51006	0.00374793	0.0225535
PF3D7_0927200	230.525	-2.52664	6.17829e-05	0.00106778
PF3D7_1367600	153.414	-2.52761	4.34137e-07	2.29734e-05
PF3D7_0913000	475.779	-2.53692	1.02287e-05	0.000267876
PF3D7_0913800	1878.32	-2.54558	0.00843651	0.0394395
PF3D7_1422900	37.5354	-2.54667	0.000560313	0.00568396
PF3D7_0805600	985.017	-2.54684	0.00393818	0.0232888
PF3D7_1468700	4939.86	-2.54919	0.00386207	0.0230244
PF3D7_0713100	23.7084	-2.54922	7.84179e-06	0.00021876
PF3D7_0822900	4847.38	-2.55957	0.0032157	0.0203278
PF3D7_0310200	2100.58	-2.56611	0.00896583	0.041238
PF3D7_1455100	383.479	-2.57144	5.75867e-05	0.00100201
PF3D7_0800300	93.7917	-2.57329	0.000231106	0.00294359
PF3D7_0510300	15.64	-2.57596	0.000569463	0.00575404
PF3D7_0204700	621.783	-2.57623	7.70343e-05	0.00129221
PF3D7_1441100	5114.58	-2.58206	0.0186156	0.0709383
PF3D7_1201100	180.536	-2.58212	1.8395e-05	0.000412321
PF3D7_1125700	3086.66	-2.58315	0.00216523	0.0152725
PF3D7_1312450	17.454	-2.58358	0.000962372	0.00845866
PF3D7_1447600	7.44317	-2.58465	0.00566253	0.0299338
PF3D7_1464600	4593.17	-2.589	0.00229936	0.0158638
PF3D7_1117400	1738.12	-2.59869	0.000424569	0.00457839
PF3D7_1036400	50.9825	-2.60996	0.00122071	0.0100656
PF3D7_1364500	87.6663	-2.61818	6.14295e-09	1.04649e-06
PF3D7_1110400	3421.83	-2.61861	0.00877674	0.0406965
PF3D7_1039000	275.918	-2.62329	0.000215528	0.00277269
PF3D7_0221500	6.22121	-2.62479	0.00702928	0.0345937
PF3D7_1201500	263.719	-2.63127	2.98824e-10	1.51971e-07
PF3D7_0408700	36.3188	-2.64452	0.000332173	0.00384886
PF3D7_1129100	6727.13	-2.64504	0.015788	0.0628703
PF3D7_1470200	75.9599	-2.64536	2.498e-07	1.60278e-05
PF3D7_0914200	477.212	-2.64589	0.000717089	0.00680373
PF3D7_1337800	1475.94	-2.66277	0.00599862	0.0311019
PF3D7_1209400	1052.53	-2.66316	1.16084e-05	0.000296446
PF3D7_1246400	3147.27	-2.66656	0.00467144	0.0262922
PF3D7_1118300	1575.91	-2.66908	0.00221684	0.0155291
PF3D7_0812900	88.357	-2.6798	0.0124399	0.0526183
PF3D7_0215300	303.134	-2.68017	0.0133348	0.055468
PF3D7_0301600	579.164	-2.6856	0.00264362	0.0174642
PF3D7_0528800	104.001	-2.69001	0.0164657	0.0649672
PF3D7_1238800	2344.51	-2.69188	0.00448001	0.0256937
PF3D7_0831900	24.9541	-2.69772	8.21165e-05	0.00136409
PF3D7_0606600	606.199	-2.69851	0.000150161	0.00212336
PF3D7_0902400	180.319	-2.70236	0.000922753	0.00820883
PF3D7_0400400	12.805	-2.70603	0.000135873	0.00200412
PF3D7_0625400	305.608	-2.70818	0.000374915	0.00420183
PF3D7_1252800	860.128	-2.71245	0.000821607	0.00758509
PF3D7_0108400	483.484	-2.72221	0.00190952	0.0138833
PF3D7_0725400	3746.47	-2.7261	0.00658285	0.0327738
PF3D7_0610900	894.993	-2.7272	0.00012651	0.00188225
PF3D7_0211100	24.1833	-2.72831	0.00172228	0.0127384
PF3D7_0916600	20.739	-2.73624	0.00228345	0.0157851
PF3D7_1125800	3581.76	-2.74301	0.0111503	0.0485451
PF3D7_0906500	913.116	-2.74436	0.0036381	0.0221242
PF3D7_1137700	10.8581	-2.74725	0.000909006	0.00811763
PF3D7_1407100	570.291	-2.76004	2.97436e-05	0.000603455
PF3D7_1000800	17.6865	-2.76205	0.0184742	0.0706092
PF3D7_0814300	315.994	-2.76224	0.000475175	0.00503941
PF3D7_0911400	148.64	-2.76479	0.000117256	0.00176998
PF3D7_1134700	495.311	-2.77275	0.000227504	0.00290492
PF3D7_0517300	2278.27	-2.7744	0.00362807	0.0221159
PF3D7_1327300	6691.33	-2.77699	0.00393665	0.0232888
PF3D7_0220100	741.109	-2.78255	0.0284105	0.0952299
PF3D7_1478100	40.0901	-2.7829	0.0206085	0.0765993
PF3D7_1321800	1056.58	-2.78797	0.00751864	0.0363855
PF3D7_1016800	1595.35	-2.7945	0.00563916	0.0298718
PF3D7_0909700	1183.42	-2.79926	0.0019726	0.0141983
PF3D7_1464200	54.7189	-2.80196	3.37623e-05	0.000670859
PF3D7_1456800	2208.65	-2.81181	0.00618604	0.0316191
PF3D7_1031200	885.377	-2.81246	0.000579384	0.00580855
PF3D7_1466100	191.862	-2.81469	1.23233e-05	0.000304113
PF3D7_1346300	3310.86	-2.82008	0.00580085	0.0303525
PF3D7_0212600	1862.21	-2.82421	0.000204108	0.0026795
PF3D7_0606000	3725.2	-2.82589	0.00328293	0.0206746
PF3D7_1011500	325.148	-2.83056	0.016479	0.0649672
PF3D7_0315100	360.845	-2.83358	1.59174e-05	0.000373078
PF3D7_0221800	11.8666	-2.84036	0.0184028	0.0705663
PF3D7_0532600	111.21	-2.85444	2.3856e-08	2.98666e-06
PF3D7_1431200	683.413	-2.86827	0.00097752	0.00854674
PF3D7_1420700	5671.85	-2.88259	0.00359498	0.0219679
PF3D7_0702500	399.183	-2.8921	1.01837e-06	4.59728e-05
PF3D7_1204900	744.884	-2.90173	1.16057e-05	0.000296446
PF3D7_0402300	1699.33	-2.9045	0.00304205	0.0194699
PF3D7_0604500	13513.5	-2.90466	0.0052564	0.0285177
PF3D7_1364200	613.809	-2.91228	0.000989384	0.00860099
PF3D7_1477200	4.5445	-2.91536	0.00708446	0.03474
PF3D7_1017500	856.841	-2.92205	0.0260249	0.089715
PF3D7_1330800	2657.79	-2.92306	0.000856993	0.00778574
PF3D7_0214600	5136.37	-2.9386	0.00553971	0.0296132
PF3D7_1227800	373.2	-2.943	1.97863e-06	7.52321e-05
PF3D7_0323400	3325.9	-2.94434	0.00117165	0.00974727
PF3D7_0821100	1116.98	-2.95809	0.000567228	0.00574276
PF3D7_0900500	61.1598	-2.96913	0.0178737	0.0690338
PF3D7_0732800	4.59334	-2.9794	0.0257886	0.0892
PF3D7_1244500	1341.99	-2.98094	0.00459953	0.0259766
PF3D7_1010400	865.359	-2.98852	0.000337922	0.00388043
PF3D7_1342600	7294.84	-2.98856	0.00487512	0.0271116
PF3D7_1022600	446.024	-2.99108	0.000264895	0.0032374
PF3D7_1347500	8017.8	-2.99961	0.00545397	0.0293451
PF3D7_1203900	742.076	-3.00274	4.56476e-06	0.000146443
PF3D7_0425800	15.9637	-3.02191	0.00169204	0.0126056
PF3D7_1469500	16.4179	-3.02279	0.000640372	0.00626695
PF3D7_1462600	7.09125	-3.02825	0.0269733	0.0918737
PF3D7_1321900	1523.16	-3.04076	2.63235e-05	0.000547039
PF3D7_1116700	2543.55	-3.05234	0.000263474	0.00322771
PF3D7_0314100	870.121	-3.05395	3.43224e-05	0.000673653
PF3D7_1252400	2380.62	-3.06487	0.00471001	0.0264224
PF3D7_1006800	2354.77	-3.07083	0.00052133	0.00538428
PF3D7_0115600	5.21069	-3.07541	0.00411347	0.0240758
PF3D7_1121600	8594.76	-3.09435	0.0008632	0.00781316
PF3D7_0408000	400.564	-3.09702	0.00549928	0.0294654
PF3D7_1138700	491.246	-3.11316	2.56522e-06	9.41258e-05
PF3D7_0915600	104.345	-3.11366	6.30338e-07	3.25424e-05
PF3D7_0601900	313.815	-3.11477	1.16966e-06	5.17573e-05
PF3D7_1024800	4720.39	-3.12317	0.0022294	0.0155906
PF3D7_0318700	370.216	-3.13405	0.019166	0.0724089
PF3D7_0100300	3.19898	-3.13928	0.00891023	0.0410558
PF3D7_0919200	887.791	-3.14245	9.64687e-05	0.00155227
PF3D7_0936500	13.1437	-3.14384	0.00493892	0.027289
PF3D7_0628300	9726.99	-3.14607	0.000201978	0.00265835
PF3D7_0610700	78.0493	-3.15045	0.00488151	0.0271178
PF3D7_0911900	3224.16	-3.15111	5.67663e-05	0.000994475
PF3D7_0206900	2906.55	-3.15592	1.31739e-07	1.04033e-05
PF3D7_0220000	12775.8	-3.1568	0.00759064	0.0365847
PF3D7_1026600	15359.6	-3.16621	0.00628503	0.0319733
PF3D7_1471000	155.939	-3.17293	4.18797e-05	0.000790326
PF3D7_1407600	258.054	-3.17963	0.00395518	0.0233624
PF3D7_0936900	33.3997	-3.20074	0.00692663	0.0341541
PF3D7_1352200	987.362	-3.20119	4.55599e-05	0.000841219
PF3D7_0113300	73.0819	-3.20709	0.0171882	0.0671439
PF3D7_0811300	8324.58	-3.21881	0.00268576	0.017697
PF3D7_1372900	4.46853	-3.22825	0.0285743	0.0954705
PF3D7_1409800	61.0651	-3.2299	1.18628e-07	9.65836e-06
PF3D7_1109900	1940.72	-3.24042	0.000243793	0.00306713
PF3D7_0507400	156.909	-3.24735	2.53142e-06	9.41258e-05
PF3D7_1254200	9.66359	-3.24787	0.00577316	0.0302384
PF3D7_1340900	845.793	-3.24868	2.63261e-13	1.06741e-09
PF3D7_0730300	14905	-3.25018	0.00514748	0.0280191
PF3D7_0936600	433.621	-3.25618	0.000161844	0.00225134
PF3D7_1224300	19291.5	-3.26869	0.00619373	0.0316191
PF3D7_0813000	1991.28	-3.28002	0.00149161	0.0115831
PF3D7_1404300	48.9954	-3.30069	1.7531e-05	0.000396417
PF3D7_1444800	19487.8	-3.31981	0.000208687	0.00271188
PF3D7_0916700	2818.4	-3.33137	0.00608507	0.0312973
PF3D7_0627700	2884.8	-3.33994	0.000529223	0.00543301
PF3D7_1243600	2389.42	-3.35451	6.20973e-06	0.000186401
PF3D7_1247900	153.515	-3.35733	0.0033329	0.0209142
PF3D7_0808200	3295.84	-3.3705	0.00254169	0.0169215
PF3D7_0918700	1703.49	-3.38219	0.00141398	0.0111736
PF3D7_1407800	3816.3	-3.38685	0.00557513	0.0296538
PF3D7_0828800	1784.68	-3.38946	0.00149638	0.0116026
PF3D7_1477900	80.8297	-3.39746	0.0023997	0.0162932
PF3D7_0934600	369.663	-3.40061	0.0068947	0.0340313
PF3D7_0311500	199.467	-3.40075	2.19224e-05	0.000476813
PF3D7_1411000	2663.27	-3.41459	0.000598502	0.00595371
PF3D7_0301200	168.874	-3.41515	0.00955652	0.0430689
PF3D7_0818100	2448	-3.44434	0.00173931	0.0128274
PF3D7_0818900	31947.6	-3.44564	0.000139165	0.00202646
PF3D7_0109000	1100.29	-3.45229	1.10221e-05	0.000284303
PF3D7_0302300	105.077	-3.47711	1.21718e-05	0.000304113
PF3D7_1219400	19.7336	-3.48131	2.03487e-05	0.000448574
PF3D7_0622900	3598.9	-3.482	0.00232567	0.0159594
PF3D7_0731500	19271.1	-3.48828	0.00773686	0.0370806
PF3D7_0402800	14.2375	-3.49761	0.0108004	0.0472627
PF3D7_0919300	901.172	-3.4993	2.26493e-05	0.000488482
PF3D7_0202300	61.6744	-3.50445	0.0289255	0.0961622
PF3D7_1460100	46.6697	-3.51553	8.06983e-06	0.000222863
PF3D7_1466400	2163.18	-3.51884	0.000321265	0.00375727
PF3D7_1253200	85.5236	-3.52749	0.00867671	0.040342
PF3D7_0206500	598.473	-3.52973	5.42053e-05	0.000959434
PF3D7_1248400	43.0102	-3.54353	3.35281e-06	0.000117767
PF3D7_0708400	21891.8	-3.56265	0.000382695	0.00426111
PF3D7_0701800	3.61305	-3.56427	0.023841	0.0843389
PF3D7_1407700	1172.73	-3.56606	0.0151405	0.0605267
PF3D7_1213300	8.0264	-3.56627	0.000155774	0.00218467
PF3D7_1210500	2.40608	-3.57135	0.0236067	0.0839731
PF3D7_0425000	5.16884	-3.57219	0.026111	0.0898276
PF3D7_0221700	193.759	-3.59137	1.71994e-07	1.24344e-05
PF3D7_1114100	3387.79	-3.61075	6.56756e-05	0.00111998
PF3D7_1133400	7170.55	-3.61874	1.64215e-05	0.000379692
PF3D7_1319100	307.121	-3.63128	8.34675e-06	0.000227483
PF3D7_1133700	1498.5	-3.63964	1.31615e-06	5.58337e-05
PF3D7_1039800	6.41102	-3.66516	0.00816389	0.0385513
PF3D7_1224400	345.924	-3.68946	0.000840865	0.00768
PF3D7_0708200	44.2098	-3.71675	2.58557e-06	9.41258e-05
PF3D7_0525100	3848.14	-3.76174	4.14652e-05	0.0007883
PF3D7_0601400	4.70093	-3.77762	0.0181864	0.070083
PF3D7_1302200	17.417	-3.77827	1.47806e-07	1.11572e-05
PF3D7_1008800	2140.05	-3.78439	1.62843e-05	0.000378223
PF3D7_0101100	9.50453	-3.79462	0.00223678	0.0156179
PF3D7_0731100	7812.59	-3.79967	0.00294232	0.0189497
PF3D7_1451200	9924.5	-3.80014	0.000948228	0.00836298
PF3D7_1221900	721.341	-3.80534	0.00436763	0.0251899
PF3D7_0301700	1205.88	-3.81164	6.37138e-06	0.000189042
PF3D7_0713200	4.08453	-3.81877	0.00460364	0.0259766
PF3D7_0911100	6110.67	-3.8203	7.96871e-05	0.00132803
PF3D7_1240200	2.44233	-3.825	0.0110453	0.0482514
PF3D7_1401500	559.872	-3.82984	1.4576e-05	0.000352918
PF3D7_1404900	3746.8	-3.83766	0.000495427	0.00519435
PF3D7_1203700	8653.44	-3.85301	0.000139756	0.00202646
PF3D7_1352600	2.10211	-3.85969	0.0165865	0.0652397
PF3D7_1372000	69.1654	-3.87219	1.48661e-06	6.10462e-05
PF3D7_0315900	42.8969	-3.87506	0.0225049	0.0812581
PF3D7_0324000	5.15901	-3.87705	0.00507642	0.0276685
PF3D7_0600200	31.2256	-3.90012	5.62045e-06	0.000172753
PF3D7_1477800	488.736	-3.90577	0.0149752	0.0600059
PF3D7_0502500	23.9042	-3.93194	0.0233309	0.0831649
PF3D7_0601100	52.3521	-3.94719	0.00242203	0.0164014
PF3D7_1300300	12.3665	-3.95398	0.0229214	0.0822767
PF3D7_1478800	201.341	-3.97172	1.88292e-07	1.27171e-05
PF3D7_1367400	335.618	-4.00275	0.000555401	0.00566774
PF3D7_1010300	13186.1	-4.00736	0.00072885	0.00685199
PF3D7_0202500	8826.78	-4.02233	0.00117001	0.00974727
PF3D7_1148800	167.508	-4.06178	0.0023203	0.0159439
PF3D7_0219900	253.272	-4.07529	0.00151141	0.0116487
PF3D7_0906600	3252.64	-4.07693	0.000148406	0.00211603
PF3D7_0601000	26.0209	-4.08601	0.00913592	0.041633
PF3D7_1355300	187.638	-4.08833	7.41757e-07	3.76974e-05
PF3D7_1462400	743.905	-4.09553	0.00122167	0.0100656
PF3D7_0931100	2173.32	-4.09614	9.72364e-05	0.0015524
PF3D7_1036900	9883.49	-4.12004	0.000459349	0.00491216
PF3D7_0523000	9465.26	-4.12177	0.00170214	0.01266
PF3D7_0818800	171.923	-4.15004	2.40467e-07	1.56243e-05
PF3D7_0731900	6.00357	-4.15977	0.000967447	0.00847424
PF3D7_1040500	2.03458	-4.16579	0.00551544	0.0295211
PF3D7_0519700	2327.39	-4.19288	2.09306e-05	0.000457178
PF3D7_1252600	1114.46	-4.20008	4.00225e-05	0.000766551
PF3D7_0101600	7.92032	-4.22253	8.64551e-05	0.0014286
PF3D7_0222300	55.0906	-4.28921	7.79367e-06	0.000218606
PF3D7_1201300	46.8269	-4.30453	0.00606159	0.031246
PF3D7_1116800	5395.82	-4.31194	3.08697e-05	0.000623835
PF3D7_0702100	1956.62	-4.31812	0.000259977	0.00320015
PF3D7_1101200	2.2776	-4.32218	0.024132	0.0848792
PF3D7_0936700	316.212	-4.32277	0.0176756	0.0684228
PF3D7_1149500	121.164	-4.3289	0.0080162	0.0380667
PF3D7_1329500	6405.19	-4.33324	0.00061226	0.0060382
PF3D7_0726100	361.661	-4.33766	0.00262025	0.0173545
PF3D7_1149800	7.68869	-4.40755	0.00164015	0.0123527
PF3D7_1150400	18.8926	-4.41625	5.99415e-09	1.04649e-06
PF3D7_0901600	2.60372	-4.46466	0.00251728	0.0168618
PF3D7_0112100	19.1975	-4.47139	0.00010562	0.00162808
PF3D7_1253300	233.228	-4.47308	0.00555612	0.0296132
PF3D7_0402700	3.04576	-4.48615	0.00113989	0.00959192
PF3D7_1105600	4315.2	-4.52433	1.22781e-05	0.000304113
PF3D7_0701400	44.5234	-4.52721	0.00257589	0.0171048
PF3D7_0631600	83.7025	-4.57114	0.00011227	0.00170497
PF3D7_0707500	791.308	-4.57889	0.00120911	0.0100103
PF3D7_0301000	9.6018	-4.58494	0.000142767	0.00205849
PF3D7_1312500	1197.88	-4.5941	2.85664e-07	1.70501e-05
PF3D7_0324300	172.157	-4.61374	0.00107236	0.00914358
PF3D7_0402100	3382.47	-4.62201	2.41332e-05	0.000509776
PF3D7_1436300	8492.19	-4.63118	1.38853e-05	0.000339397
PF3D7_1212900	4745.6	-4.65862	7.92439e-05	0.00132495
PF3D7_0423900	482.582	-4.68911	0.000258577	0.00319057
PF3D7_1407900	2658.21	-4.68917	0.000330488	0.0038467
PF3D7_0600400	2.98131	-4.73419	0.000789195	0.00732539
PF3D7_0925900	5143.69	-4.73925	1.43753e-05	0.000349708
PF3D7_0702200	1479.95	-4.77995	2.64465e-05	0.000547378
PF3D7_0937600	7.53342	-4.78172	1.22341e-05	0.000304113
PF3D7_0401900	1642.51	-4.80131	1.05638e-05	0.000273858
PF3D7_0731300	1798.63	-4.81643	0.00164716	0.0123609
PF3D7_0713300	32.9918	-4.81831	1.58811e-08	2.21278e-06
PF3D7_1039900	7.52367	-4.82651	0.000304016	0.00359565
PF3D7_0805200	2557.26	-4.8533	2.20855e-05	0.000478334
PF3D7_1102800	16813.8	-4.86074	0.000908784	0.00811763
PF3D7_0421900	21.9381	-4.92115	5.14427e-07	2.69445e-05
PF3D7_1405800	2981.44	-4.92952	2.84578e-06	0.000102869
PF3D7_1343700	4279.54	-4.93319	3.29742e-05	0.00066249
PF3D7_1213900	1916.55	-5.07237	4.24783e-06	0.000140672
PF3D7_0201800	1012.06	-5.08205	1.02894e-07	9.1061e-06
PF3D7_0202100	2593.51	-5.09371	4.1005e-06	0.000137338
PF3D7_0501100	4452.15	-5.13768	2.03619e-05	0.000448574
PF3D7_1218500	5533.65	-5.15785	5.57056e-06	0.000172251
PF3D7_1200800	779.422	-5.19512	0.000106828	0.00163686
PF3D7_0702300	482.178	-5.21417	0.00180218	0.0131963
PF3D7_1240100	1059.69	-5.24898	6.23929e-09	1.04649e-06
PF3D7_0425400	18.3315	-5.25442	0.0104984	0.046256
PF3D7_1001900	1305.96	-5.26313	0.0012541	0.0102532
PF3D7_1302000	319.673	-5.28453	0.00873472	0.0405383
PF3D7_0101900	11.3505	-5.35969	0.00820923	0.0386587
PF3D7_0814700	113.562	-5.53295	0.000277402	0.00333465
PF3D7_1416500	1747.24	-5.53463	1.27802e-09	4.37337e-07
PF3D7_0801300	112.52	-5.54089	2.09089e-05	0.000457178
PF3D7_1370300	1204.94	-5.56867	9.00638e-08	8.11048e-06
PF3D7_0424500	2458.08	-5.57106	1.64307e-07	1.21643e-05
PF3D7_0605900	2319.79	-5.58007	1.36154e-07	1.05891e-05
PF3D7_0731200	1371.81	-5.67548	0.000144578	0.00207877
PF3D7_0201700	1712.07	-5.69107	0.00025808	0.00319057
PF3D7_0831500	5293.85	-5.70865	7.48781e-06	0.000213527
PF3D7_0424900	318.554	-5.73839	0.000525618	0.00540681
PF3D7_1114200	1820.18	-5.80795	4.1729e-07	2.25469e-05
PF3D7_1001400	1854.58	-5.87052	0.00032134	0.00375727
PF3D7_1201200	5808.73	-5.87839	3.85807e-06	0.000131149
PF3D7_1149200	22048.5	-5.89914	3.99363e-05	0.000766551
PF3D7_0702600	55.7071	-6.06828	0.000137913	0.00202646
PF3D7_0623800	10691.3	-6.07374	3.37262e-06	0.000117767
PF3D7_1115800	8978.48	-6.09502	7.572e-07	3.80694e-05
PF3D7_0220700	427.901	-6.09867	0.000174614	0.00238376
PF3D7_1353100	1292.73	-6.21696	2.49676e-08	3.00732e-06
PF3D7_1102700	10554.1	-6.31846	1.12783e-06	5.03403e-05
PF3D7_1149600	2719.59	-6.44265	3.554e-08	3.72299e-06
PF3D7_1016700	1461.61	-6.45111	1.82396e-08	2.46378e-06
PF3D7_1427100	3799.47	-6.45634	2.56598e-07	1.6217e-05
PF3D7_1301800	70.2856	-6.5212	0.000741309	0.00694369
PF3D7_0502400	1019.38	-6.69351	4.98121e-06	0.000157831
PF3D7_1353200	1065.4	-6.70776	5.93181e-06	0.000180165
PF3D7_0702000	4607.63	-6.82436	2.97281e-06	0.000106709
PF3D7_0210800	620.798	-6.82704	1.60103e-05	0.000373551
PF3D7_0301800	4920.17	-6.88256	1.83613e-07	1.27171e-05
PF3D7_0936400	1003.14	-6.88664	1.20234e-05	0.00030253
PF3D7_0501400	15909.7	-6.94353	8.00178e-07	3.87463e-05
PF3D7_1479000	457.751	-6.96197	2.26025e-06	8.53078e-05
PF3D7_1401400	6552.58	-6.96985	1.87453e-07	1.27171e-05
PF3D7_0936300	2211.51	-7.05277	2.88152e-08	3.2154e-06
PF3D7_0830600	2251.9	-7.08502	2.39924e-09	6.27344e-07
PF3D7_1404800	10959.1	-7.1496	1.78525e-07	1.27171e-05
PF3D7_0424700	2482.7	-7.28695	4.14687e-09	9.17273e-07
PF3D7_0102700	2413.62	-7.31572	9.5686e-06	0.000253173
PF3D7_1002000	151.762	-7.33395	0.000160145	0.00223849
PF3D7_1401100	6061.56	-7.54266	4.28883e-09	9.17273e-07
PF3D7_0219700	1113.09	-7.56887	3.79551e-07	2.08069e-05
PF3D7_0701900	4643.76	-7.57968	6.32014e-09	1.04649e-06
PF3D7_0424600	17639.3	-7.75523	5.82884e-10	2.1371e-07
PF3D7_0730900	13394.9	-7.77388	1.20424e-07	9.65836e-06
PF3D7_0425200	872.86	-7.83614	0.000178901	0.00242936
PF3D7_1148900	570.677	-7.83625	7.16214e-06	0.000206535
PF3D7_1149700	22.1424	-8.08161	9.96505e-05	0.00155998
PF3D7_0902500	2351.88	-8.11197	3.25673e-10	1.51971e-07
PF3D7_0814500	3209.32	-8.21133	3.88328e-09	9.06041e-07
PF3D7_1002100	15701	-8.21421	5.80676e-09	1.04649e-06
PF3D7_0936000	1375.28	-8.37985	4.31437e-07	2.29734e-05
PF3D7_0108500	22600.1	-8.39956	2.08212e-09	5.96837e-07
PF3D7_0830500	26225.9	-8.42576	1.59503e-08	2.21278e-06
PF3D7_0102200	101092	-8.87299	2.56106e-08	3.00732e-06
PF3D7_0202200	3225.42	-9.07988	8.48699e-11	6.21645e-08
PF3D7_0935900	18719	-9.23757	9.6886e-11	6.21645e-08
PF3D7_1200700	15388.6	-9.55867	6.83981e-11	5.85146e-08
PF3D7_0425100	892.205	-9.64052	7.63909e-07	3.80694e-05
PF3D7_1352900	2943.69	-10.0346	4.4167e-12	5.66773e-09

## Sheet: Table S2
Table S2. Genes differentially expressed in early schizonts (40 hpi) from our data set compared to merozoites from our data set. DESeq2 normalized gene expression values are listed for each gene and stage.
Gene ID	40 hpi Rep 1	40 hpi Rep 2	40 hpi Rep 3	40 hpi Rep 4	40 hpi Rep 5	40 hpi Rep 6	MZ Rep 1	MZ Rep 2	MZ Rep 3	MZ Rep 4	MZ Rep 5	MZ Rep 6
PF3D7_0312500	5.63864	4.51764	4.77821	3.29675	3.22039	3.90928	5.66277	5.18279	5.60481	6.24486	5.49388	5.49477
PF3D7_1401700	4.24027	3.05046	4.11279	2.08507	2.07805	2.64667	2.61666	2.79537	2.52605	3.57644	3.61187	4.0038
PF3D7_0919500	6.08665	3.69914	3.92905	3.43368	3.17872	3.87405	6.2972	5.12442	6.4104	5.05284	5.58634	5.82677
PF3D7_0305900	5.19948	2.66645	3.57846	2.56468	2.33719	2.92379	3.85434	3.82429	4.02729	3.42479	3.77384	4.03889
PF3D7_0316700	7.61537	7.20263	7.39726	4.99537	5.16316	5.69465	7.13557	6.80356	6.45571	6.08009	6.45367	6.47837
PF3D7_1117000	6.13608	6.21288	5.69464	4.14697	3.47341	4.72838	5.95546	6.05742	5.89099	4.51664	5.28729	5.56713
PF3D7_1205200	3.8608	4.09293	4.08706	2.58818	2.66416	3.29381	4.54414	4.68477	3.98882	5.29114	4.68975	4.55719
PF3D7_0104100	6.6961	7.48844	7.25088	4.86446	4.55607	5.83623	6.55023	6.87912	5.8036	5.54882	6.43726	6.37656
PF3D7_1457800	5.00147	5.243	4.99837	3.21929	3.31638	3.55836	4.82968	4.94855	4.52051	3.82844	4.6086	4.73308
PF3D7_1001600	11.1378	10.0223	9.99003	8.23016	8.1249	8.49572	10.8967	10.508	9.77575	9.59435	9.94926	10.1108
PF3D7_1235000	6.03572	6.19393	6.65801	4.24329	4.28946	4.94705	6.01768	6.50457	5.60169	5.22627	6.71271	5.99168
PF3D7_0731700	6.59967	3.80544	4.19451	3.41619	3.36616	4.28749	5.36141	5.38772	4.51471	3.87485	4.6745	4.77903
PF3D7_1337200	6.68955	5.92578	6.179	4.41245	3.83337	5.40066	6.94727	6.3524	6.4203	5.90531	5.97986	6.24674
PF3D7_1331400	6.71257	6.65253	6.30677	4.80193	4.74106	4.74809	6.29023	6.0057	5.85192	7.62297	7.2218	7.41659
PF3D7_1118400	6.86013	7.54585	7.69265	5.25983	4.83496	6.26472	7.26312	7.26622	6.32287	6.92403	6.72357	7.10026
PF3D7_1031000	3.15514	4.17402	2.60097	2.23863	2.64336	3.28987	4.93971	4.72246	4.63148	5.00821	5.72066	5.27154
PF3D7_1427400	5.99889	4.52367	5.0452	3.57386	3.97837	4.03852	6.14525	6.06283	5.82674	4.99856	5.57571	5.56824
PF3D7_0708600	4.58135	3.49684	3.40683	2.17597	2.68113	2.74909	3.91981	3.45963	2.78889	3.4835	3.34293	3.01005
PF3D7_0831750	4.50454	4.13743	3.93427	2.46714	1.0372	1.655	0.239339	0.264994	0.14279	0.924207	0.363395	0.843739
PF3D7_1022200	6.92379	5.56451	5.76148	4.25423	4.40544	4.85296	6.25201	5.86744	6.25739	4.82913	5.58204	5.82169
PF3D7_1239600	6.88157	6.27534	5.99851	4.74542	4.09863	4.9961	6.36034	6.08282	5.95411	5.79963	6.29219	5.98999
PF3D7_1439000	9.11044	8.75202	9.2618	6.72988	6.8812	7.28934	8.39187	7.95182	7.66798	6.83623	7.31112	7.4591
PF3D7_0731600	11.1538	8.91983	9.54601	7.80379	7.56719	8.84341	9.99417	10.2841	9.52195	8.86652	9.31377	9.46975
PF3D7_1226900	6.0745	4.30176	4.64057	3.83004	3.65302	4.8931	6.29311	6.6431	6.05639	6.58479	7.23111	7.13104
PF3D7_1351200	7.64816	6.38099	6.70867	5.17427	4.67664	5.50273	6.5624	6.13712	6.4688	5.81111	5.59968	6.13011
PF3D7_1445800	6.62443	5.19277	5.30053	4.0989	4.3454	4.23733	6.13285	5.86319	6.68189	5.47851	5.21978	5.76081
PF3D7_0904700	7.6417	6.04572	6.00289	4.52363	5.17251	4.96547	6.46744	6.33918	5.84438	4.71237	5.41028	5.69823
PF3D7_0618600	7.08543	5.52603	6.01056	4.44695	4.68046	4.24329	6.1058	5.92371	5.51869	4.96153	5.29813	5.23412
PF3D7_1215600	7.25165	7.49029	6.67796	5.22409	5.12945	5.04514	5.93693	6.14797	5.36371	5.22568	5.24528	5.84703
PF3D7_0110000	8.60016	6.58776	6.16612	6.11944	5.08802	4.82017	6.37166	6.70069	6.318	6.02626	6.21343	6.73089
PF3D7_1303900	4.48356	4.88735	3.14177	2.93371	2.31024	2.89098	3.48103	3.28906	3.50538	3.40196	3.5622	3.71887
PF3D7_0511200	9.79498	8.92175	9.11114	7.21108	7.49938	7.15214	8.89326	8.52717	8.83846	7.2963	8.12057	8.11983
PF3D7_1323000	7.41586	5.04969	4.77121	4.64758	4.39574	4.05526	5.21942	4.36837	5.7066	5.53413	5.30177	5.24403
PF3D7_0927900	10.6549	9.78717	9.80307	7.79494	8.16267	8.25386	8.91678	9.06733	7.84605	8.71409	8.93625	8.88069
PF3D7_1129700	7.16879	5.84351	5.89765	4.68361	4.37379	4.02289	5.45362	5.62221	4.9417	3.96535	4.55481	4.59425
PF3D7_0310100	6.15102	4.93555	4.37517	3.74045	4.0166	4.1075	4.55451	4.69737	4.46853	9.09931	5.73598	7.02998
PF3D7_1466000	4.21646	4.66124	4.39907	3.02963	2.22848	2.80616	3.04586	3.27898	2.62871	3.1337	3.16944	3.53271
PF3D7_1019200	4.07293	5.33067	5.87542	3.52338	2.8785	3.77955	3.11216	3.17178	2.93103	2.25663	3.45081	3.43784
PF3D7_0419400	9.63682	8.36641	8.41018	6.2313	6.89479	7.65428	8.53154	8.2022	7.8839	6.97742	7.76704	7.49171
PF3D7_1415500	6.35293	5.20636	5.77123	4.36433	3.2051	4.4961	5.48129	5.11566	5.08808	4.0484	4.74207	4.79163
PF3D7_0314200	8.13556	5.9907	6.11507	5.68242	5.05639	4.6042	6.46545	6.09602	6.78952	5.26371	5.71274	5.81925
PF3D7_1407000	5.73088	6.18374	6.25493	4.67825	3.76428	4.10643	5.08771	4.53977	5.06074	5.55546	5.78941	5.78395
PF3D7_0929900	6.48198	6.12822	5.73407	3.84965	4.09391	5.26287	5.29407	5.42043	4.2448	3.06422	4.4526	4.7448
PF3D7_1034200	5.06921	4.4957	3.92954	2.83108	3.43528	3.29848	4.89937	5.02419	4.81748	2.53228	4.16003	3.94134
PF3D7_1451600	5.24979	5.13401	5.35024	4.00717	3.01182	3.67671	5.34729	3.853	5.21313	4.06391	4.92838	5.04961
PF3D7_0205800	7.7581	7.71497	7.67992	5.84581	5.83453	5.74165	7.02706	6.66344	6.28051	5.57652	6.33352	6.15808
PF3D7_0615500	9.66849	8.96333	9.20512	7.41483	7.31544	7.76107	9.09683	9.43288	8.66664	7.7217	8.57923	8.32807
PF3D7_1223300	8.69801	7.65433	7.82263	6.35291	5.75522	6.74752	7.08168	6.85655	6.97058	6.82192	6.88011	6.94853
PF3D7_1315200	5.94458	5.80052	6.67489	4.68088	4.26202	4.91325	5.64856	5.96637	6.06526	5.86852	5.79684	6.02797
PF3D7_1013300	5.09778	4.40649	4.67794	3.40589	3.34935	3.59742	4.85946	4.71855	4.97941	4.9623	4.5852	4.81588
PF3D7_1249200	4.21115	2.87702	2.94122	2.36147	2.08115	2.63218	3.50194	3.79016	3.11086	2.41585	3.55989	3.56073
PF3D7_0609800	7.50259	6.24892	6.79622	5.17504	5.28741	6.0715	7.58615	7.36237	7.08831	6.87687	7.48172	7.00213
PF3D7_1323500	8.50911	7.25512	7.26578	6.59218	5.29311	6.06119	7.9238	7.36604	7.45499	7.77938	7.22815	7.46285
PF3D7_1316700	4.0359	3.65483	5.16279	3.23789	2.93243	4.2482	4.84808	5.07834	5.01257	4.75111	5.22479	5.21639
PF3D7_0609100	8.92367	7.94301	7.65581	6.64604	6.42178	6.58888	7.26388	7.5229	6.74878	7.97388	7.50648	7.6509
PF3D7_1350700	8.04133	6.30617	6.46029	5.84523	4.78776	5.60705	7.0021	6.5561	6.90581	5.31939	6.32837	6.20146
PF3D7_0527600	8.2619	8.20514	8.38243	6.3267	6.47406	7.06665	7.65412	7.94742	6.86437	7.43453	7.86537	7.80049
PF3D7_1475100	7.6872	6.56091	6.7691	5.07754	4.91882	6.15254	6.07343	5.28661	6.05944	5.72017	5.32061	5.71811
PF3D7_0706200	3.92053	5.12853	3.94932	3.25995	2.18135	2.76259	3.53187	3.65527	2.69756	2.50854	2.87758	2.93542
PF3D7_1436700	5.38021	4.54588	5.13639	3.78126	3.36132	3.61634	4.67568	5.19017	5.41532	3.4587	4.45841	4.80704
PF3D7_0528900	6.40835	4.38653	4.70382	4.41242	2.76638	3.42585	3.7095	3.77152	2.77385	4.95361	4.65261	4.72217
PF3D7_1236800	6.66312	5.97897	5.98711	4.347	5.10787	5.15784	6.7908	7.02131	5.99062	6.28739	6.88544	6.79363
PF3D7_0217900	8.29079	7.95072	8.31011	6.6777	6.12229	6.85434	8.23527	8.29889	8.11744	7.39985	7.59216	7.83964
PF3D7_1315800	7.32462	6.39344	6.65516	5.59993	4.75474	4.76171	6.44014	6.83959	5.97559	6.7804	6.43156	6.59509
PF3D7_0609200	5.39921	5.75375	5.99253	4.64196	3.35847	4.04533	5.65429	5.18169	5.39139	5.47508	5.2075	5.30025
PF3D7_1008200	3.24915	3.92306	3.89621	2.47662	2.99028	3.14032	4.42176	4.92379	3.83266	3.88073	4.35381	4.67368
PF3D7_0512500	6.8879	7.2415	7.04805	5.68113	5.12481	4.7022	6.23366	6.13617	6.37736	5.91685	5.90171	6.17534
PF3D7_1410700	9.19832	8.20889	8.37836	6.39062	7.17932	7.25289	8.29562	8.05891	7.92482	6.85211	7.3066	7.49721
PF3D7_0931500	9.03059	7.91019	8.49542	6.64875	6.70357	7.04346	6.8453	6.95544	6.58181	6.35808	6.60519	6.89039
PF3D7_0525400	6.39474	4.92879	5.79147	4.03046	4.84327	4.28613	5.81363	5.72301	5.39191	6.76728	5.48233	6.36231
PF3D7_0935400	9.01419	6.02478	6.56369	5.98751	6.31634	6.69647	8.4118	7.91845	8.15405	6.98933	7.66333	7.61971
PF3D7_1338700	8.60473	8.51591	9.10284	7.14313	7.06215	7.17863	8.84211	8.71715	8.11458	7.55389	8.00633	8.02141
PF3D7_1118000	7.6643	7.40155	6.95483	5.68668	5.78564	5.68176	6.84133	6.44504	6.39555	6.06877	6.00116	6.15432
PF3D7_0513800	7.77403	6.26391	6.30733	5.62884	5.05968	5.09927	6.45263	6.33722	6.22147	5.40288	5.51362	5.68914
PF3D7_1035100	8.97282	8.7874	9.3148	6.78212	7.53094	7.48385	8.25047	7.71588	7.24281	6.78543	7.44132	7.4758
PF3D7_1419800	8.85749	7.08926	6.88262	6.19559	6.50915	6.23779	7.4574	7.55689	7.30265	6.41788	7.1234	7.13468
PF3D7_0212000	8.07616	5.59268	6.22919	5.16789	5.48251	6.08654	6.9275	6.68579	6.81777	5.68631	6.19391	6.09459
PF3D7_0715900	10.594	8.64527	8.61342	7.57876	7.80983	8.43105	9.01368	9.04147	8.91144	7.57506	8.29642	8.31766
PF3D7_1112900	5.23457	8.14242	7.56962	5.46002	5.98782	5.76045	5.33664	6.17638	4.96029	5.48063	6.16454	6.00582
PF3D7_1010700	9.75048	8.80924	8.19025	7.29712	7.34013	7.67916	7.94411	7.84262	7.19399	7.89935	7.24167	7.57419
PF3D7_0310400	12.0893	10.6753	10.6304	8.85698	9.87794	9.76547	10.2483	10.1197	9.78861	8.82742	9.43378	9.23114
PF3D7_0908400	7.31359	7.50574	7.09209	5.46913	5.52763	6.3967	6.77955	6.84519	6.51959	6.11839	6.58559	6.5342
PF3D7_0629900	8.53674	6.70163	7.02164	6.59096	5.40329	5.93267	7.19484	6.97186	6.09997	8.24823	7.21929	7.27043
PF3D7_0626100	8.66181	7.11054	6.68599	6.55864	5.52383	6.09441	7.19239	7.03713	6.99005	6.03016	6.58625	6.61571
PF3D7_1122700	8.02613	6.67353	6.97712	5.12622	5.87611	6.36926	7.00563	6.79579	6.79622	5.67178	6.25138	6.30962
PF3D7_0204000	6.64549	4.7778	4.63277	4.68723	3.69599	4.02941	6.0049	5.66755	6.15072	4.54233	5.21654	5.14003
PF3D7_1022300	5.46797	3.65121	3.50108	3.39589	3.17435	3.38308	4.76002	4.22602	5.35005	3.714	4.50118	4.73562
PF3D7_1359600	11.6627	10.2391	10.2314	9.20083	9.34662	9.31776	10.0126	10.2874	9.32926	9.498	9.99551	9.83788
PF3D7_0616500	4.38254	3.48716	3.70734	2.95035	2.33604	2.91069	3.24125	3.34128	3.51533	3.41432	4.39752	4.22887
PF3D7_1338900	8.53219	7.23072	7.51707	6.3775	6.2378	6.89669	8.83877	8.28514	8.73461	7.62848	8.32191	8.24484
PF3D7_1104400	9.31785	7.35055	7.68049	6.30457	6.81817	7.38749	8.02101	7.95482	7.7196	7.35598	7.37463	7.42133
PF3D7_1121900	7.07762	6.12476	6.45225	5.04114	5.00531	5.39861	6.51188	5.98465	6.16512	5.13951	5.57351	5.7514
PF3D7_1247600	2.45599	4.37104	3.87034	2.60285	2.85667	2.96252	3.58407	3.61726	3.98189	3.9096	4.57348	4.0543
PF3D7_0824400	8.21748	6.83277	6.97836	6.32251	5.87351	5.25344	7.80673	7.52091	7.77303	6.79448	7.12941	7.14251
PF3D7_1234600	7.62198	6.87436	7.42988	5.5852	6.03129	5.75517	7.44915	7.20844	7.3242	5.37932	6.09454	6.17811
PF3D7_1452800	7.6694	5.09822	5.67334	5.33	4.12242	5.48463	5.255	5.60839	5.41266	4.55426	5.26123	5.33233
PF3D7_0612400	6.91371	6.5256	6.43853	4.98153	5.16018	5.32431	5.93916	5.65709	5.837	4.81053	5.48044	5.31824
PF3D7_1029400	8.28908	7.61437	7.86258	6.44821	6.37729	6.23891	7.05706	7.21363	6.70686	6.82487	6.99717	7.04802
PF3D7_0828000	3.60397	4.50364	2.98116	2.62311	2.64019	2.69807	3.1106	3.32485	2.88105	3.05621	3.15801	3.60001
PF3D7_0707200	8.10784	8.46574	8.4994	7.02157	6.27257	7.12759	8.12701	8.03321	7.78836	7.59424	7.54756	7.49209
PF3D7_0403600	8.27273	6.68547	6.95143	6.34633	5.58849	5.91017	7.62939	7.39164	7.13103	6.56346	7.02894	7.12491
PF3D7_0717600	9.6257	9.27067	9.80456	7.26349	8.26874	8.19194	8.7926	8.9771	8.36468	7.75382	8.58876	8.22376
PF3D7_1346100	10.1976	8.99651	9.4443	7.9564	8.17251	8.26467	9.6596	9.55279	9.15137	9.2272	9.07823	9.14585
PF3D7_1115200	9.63801	9.71346	9.58052	7.77604	8.32281	8.01921	8.77482	9.11956	8.13934	8.62224	8.90796	8.73119
PF3D7_1113000	7.67744	7.92213	8.36214	6.40944	6.42866	6.65683	7.42154	7.44159	6.79152	7.07349	7.02124	6.98254
PF3D7_1449400	8.31217	8.38365	8.44223	6.83293	6.8686	6.87421	8.07627	8.41593	7.38689	7.0756	7.81775	7.71995
PF3D7_1113300	8.97665	8.32609	8.34467	6.96385	6.55808	7.53051	8.38402	7.59347	8.10101	7.36235	6.92916	7.49794
PF3D7_1207200	5.53532	5.40247	4.91482	4.01174	4.04932	3.8233	5.00872	5.57133	4.87295	4.15912	4.72591	5.33882
PF3D7_0204100	9.49328	9.82512	9.96177	7.78025	8.22032	8.57769	9.42472	9.32811	8.70365	8.56047	8.94085	8.91854
PF3D7_0526700	8.2221	7.12252	7.05642	6.1249	6.01443	6.12851	7.77818	7.09611	7.50797	5.86955	6.43164	6.60434
PF3D7_1220600	5.86898	4.35942	4.86107	4.14279	3.48047	3.76392	5.4647	5.11857	5.38739	3.96431	4.86963	5.12677
PF3D7_0320800	9.20043	8.16334	7.91998	6.53292	7.08575	7.46099	7.97553	8.35779	7.38591	7.14321	8.00835	7.82316
PF3D7_0404400	4.88891	5.01411	5.2744	3.74525	4.14367	4.7978	6.65837	5.98968	6.74773	5.83966	6.13148	5.96531
PF3D7_1333200	9.13575	7.87252	7.78567	7.0069	6.61964	7.34854	8.60628	8.32717	8.55089	7.83048	8.07077	8.22853
PF3D7_1433600	8.88787	7.32508	7.07151	6.12635	6.83191	6.28654	6.74659	6.76	6.13847	6.5331	5.85137	6.1235
PF3D7_0923500	5.91073	5.88812	5.93393	4.85416	4.12876	4.22567	5.99067	6.3945	5.37332	5.03047	5.46184	5.46943
PF3D7_0504000	10.0832	8.51697	8.43403	7.98739	7.62518	7.51191	8.71667	8.59639	8.90745	7.43076	8.12998	8.10984
PF3D7_0933400	7.05471	5.28731	4.95267	4.31781	4.20607	5.61818	5.33023	5.41077	5.29777	3.79419	5.10188	5.09091
PF3D7_1361600	5.93912	5.77955	5.90704	4.92069	3.76131	4.09981	5.72039	5.50595	5.20157	4.95621	5.20602	5.37447
PF3D7_0926400	6.91822	5.541	5.63698	4.74742	4.75505	5.84909	7.27745	6.93981	6.95607	6.44339	6.86737	6.69571
PF3D7_0729200	5.97027	4.03036	4.56543	3.89648	3.92404	3.64377	5.37197	4.5001	5.40757	4.41825	3.98257	4.61146
PF3D7_0215900	4.4684	4.97339	4.78766	3.19226	4.0416	3.51643	4.92168	5.06805	4.23844	3.80176	4.42834	4.61718
PF3D7_1436900	4.29439	5.60609	5.08525	4.25322	2.92841	3.5833	4.45373	4.55567	4.32017	5.13593	4.2814	4.74615
PF3D7_0519900	6.61828	5.66317	5.60393	5.02513	4.21764	4.06173	5.47609	5.09556	5.76206	4.56296	4.72636	4.90812
PF3D7_0935800	11.3673	11.8336	11.9757	9.62801	10.5013	10.3368	11.3374	11.0851	10.3176	10.1699	10.4856	10.5566
PF3D7_0516600	8.50117	7.55823	8.3162	6.65762	6.50845	7.25221	7.99484	8.06098	7.86238	7.93859	7.93579	7.92735
PF3D7_0216800	7.1776	7.59239	7.69252	5.73486	6.32741	6.06654	7.02763	6.9951	6.40251	6.09156	6.83219	6.38983
PF3D7_1421900	9.90233	9.20574	9.4567	8.13	8.01932	7.883	8.72081	8.42569	8.40357	7.23519	7.91654	7.99202
PF3D7_0530300	8.46019	7.89331	8.28399	6.35809	6.83978	7.11222	7.63556	7.73768	6.95093	6.59528	7.25336	7.10579
PF3D7_1452000	8.77262	9.28202	9.50406	7.44304	7.99184	8.03182	9.84483	9.68365	8.61336	9.4201	9.38885	9.73559
PF3D7_0715800	7.24118	6.43541	6.35464	4.90165	5.62252	5.92747	7.69152	6.8775	7.6348	5.57103	5.98863	6.46503
PF3D7_0309100	5.60447	4.8396	4.03321	4.0319	3.33117	3.57868	4.86496	5.01688	3.66143	4.14241	5.14202	4.92815
PF3D7_1364100	9.88615	9.50874	9.42569	7.44104	8.47381	8.38005	9.51212	9.61398	8.92369	8.51335	8.82865	8.88294
PF3D7_1432100	8.29287	6.38536	6.58601	5.50834	6.14729	6.4683	6.85631	6.93863	6.55531	6.75893	7.53948	6.76104
PF3D7_0727600	5.15777	3.73544	3.93773	3.59354	2.38347	2.96777	3.49341	4.03221	3.66109	2.99791	3.26866	3.71959
PF3D7_0310900	6.12298	6.51254	6.60842	5.1699	4.83989	5.91848	7.25276	7.2519	6.47512	6.82924	6.64326	6.83156
PF3D7_1330200	9.56224	7.90863	7.99272	6.87722	7.59723	7.02509	7.44524	7.33739	7.3614	6.34751	7.02377	6.5816
PF3D7_0103200	9.61666	7.59386	7.60965	7.45152	7.34698	7.23275	9.32132	9.26356	9.286	8.75747	9.0439	9.0135
PF3D7_1421000	6.07528	4.64882	4.88976	4.3757	3.87908	3.90882	5.03307	4.74528	4.62012	6.65926	4.91034	5.28237
PF3D7_1232200	6.4478	5.26389	5.7164	4.0362	5.16471	4.95445	6.47155	6.77593	5.98893	5.15923	6.24987	6.34729
PF3D7_1124000	9.34257	7.72716	7.74824	6.79508	7.32081	7.13741	8.04383	8.12654	7.66664	7.35645	7.53654	7.56535
PF3D7_0322700	8.36846	7.53439	7.32798	6.85072	5.93665	6.02281	7.33767	7.17719	7.19839	7.38369	6.96259	7.16222
PF3D7_1306200	8.00743	6.25557	6.32194	5.29597	5.9595	6.20991	7.55511	7.04165	7.17165	5.90039	6.33109	6.47698
PF3D7_0307800	8.68132	8.12444	8.08005	7.05695	6.72803	7.05805	8.25607	7.91237	8.35399	7.54137	7.81309	7.92967
PF3D7_0508000	10.4756	10.8124	10.7431	8.56642	9.34089	9.44825	9.50325	9.50474	8.74374	8.6348	9.08559	9.06636
PF3D7_0806600	5.45809	6.04778	5.47045	4.47999	4.38693	4.82986	5.26528	6.33487	5.21252	6.41054	5.87641	6.07113
PF3D7_1347000	6.19315	6.41119	5.71074	4.69959	4.87167	4.70504	5.17429	5.24284	4.96334	4.61439	5.32738	5.21465
PF3D7_0614200	5.49625	4.91073	5.05674	4.11554	3.93972	3.98291	5.3844	5.21528	5.53007	5.53475	5.47946	5.60962
PF3D7_0804500	10.692	10.0778	10.2646	8.97585	8.6087	9.3151	10.4785	10.5168	10.1431	9.58969	10.0697	9.74377
PF3D7_1307900	7.47088	8.83469	9.04493	7.104	7.56131	6.89947	8.04396	8.44468	8.27393	7.75293	8.38135	8.94989
PF3D7_1337700	7.54134	9.73781	9.57903	7.91225	7.71986	7.76606	7.9661	7.6883	7.6681	7.67697	8.24721	8.12918
PF3D7_1232800	5.65264	3.50684	3.67866	3.40025	4.0455	3.8226	5.44619	5.48844	4.90637	5.46377	6.21686	5.90869
PF3D7_0923600	7.16251	5.46763	5.70409	5.13674	4.9045	4.74966	5.70756	5.56369	5.60803	4.10536	4.98887	5.02627
PF3D7_0609900	7.86931	8.11446	8.66329	7.13533	6.80019	6.14181	7.00353	7.16136	7.17088	7.28019	7.36413	7.32227
PF3D7_1326200	6.35998	4.67321	4.78213	4.22463	4.7035	4.27729	6.52197	6.34147	6.28944	5.44715	6.25361	5.79176
PF3D7_0612500	5.77458	5.9182	4.80018	4.0849	4.0543	4.67436	3.8678	3.76704	3.65919	3.97419	3.69877	4.22378
PF3D7_1422500	6.853	5.88808	5.95303	4.54953	5.00182	6.03017	7.24063	6.74359	6.6242	5.95759	6.3569	6.22921
PF3D7_1037600	8.46811	7.97484	8.2983	7.14325	6.81307	6.60438	8.06926	8.1195	7.65759	8.24006	8.00747	8.37101
PF3D7_1212100	9.28466	8.16905	8.33454	7.28934	7.17819	7.21917	7.24663	6.98723	7.04649	6.39771	6.54939	6.62601
PF3D7_1457400	8.38447	7.01497	7.23347	6.30689	5.72192	6.97073	7.04371	7.07528	7.00029	7.51199	6.66899	6.80527
PF3D7_0911600	7.65004	6.73601	6.96695	5.58966	6.02889	5.94289	6.84509	6.79343	6.73421	5.30988	6.21308	6.28743
PF3D7_0614700	6.87572	8.60741	9.01512	6.74746	6.78247	7.52289	7.27003	7.32325	6.64088	7.65197	7.46493	7.74921
PF3D7_0914800	5.85826	6.73148	6.05151	5.00295	4.94376	5.46722	6.6163	6.83559	5.53724	5.87147	6.29647	6.6953
PF3D7_1108700	9.43068	8.89775	9.0943	8.13429	7.29948	7.95838	9.42719	9.28658	9.13014	9.0649	8.8752	9.0332
PF3D7_1334800	9.26359	8.93299	8.92272	7.06217	7.83674	7.74946	7.26927	6.72318	6.988	6.56444	6.44344	6.36456
PF3D7_1128900	9.99976	10.627	10.8118	8.7347	9.22695	9.28478	9.25805	9.37378	8.5287	9.11555	9.10081	9.02677
PF3D7_1471300	9.07746	8.1165	8.06152	7.07567	7.3148	6.76053	7.12932	7.41079	7.03984	6.88942	7.15727	7.08339
PF3D7_1461100	7.8677	7.32289	7.24309	5.90702	6.3114	6.53487	7.04629	7.33646	6.6905	6.59407	6.88246	6.98445
PF3D7_1120300	7.80838	7.01475	7.88629	6.32857	6.24046	6.33654	7.04809	6.83126	7.04059	6.06611	6.8582	6.55376
PF3D7_1470800	8.85012	7.58903	7.8998	6.82279	6.88413	7.07871	8.28097	7.73994	8.18827	6.70649	7.29833	7.30233
PF3D7_1332000	6.67884	7.6737	7.55114	6.41668	5.99007	5.71006	7.33644	7.60543	6.60551	7.71617	7.71509	7.84769
PF3D7_1364000	3.38746	3.4873	3.90286	2.46359	3.30674	3.11068	4.37182	4.34557	4.04045	4.21739	4.26529	4.33252
PF3D7_1349700	7.25115	6.89926	7.19683	5.63862	6.2063	5.45651	7.09834	6.98132	6.8564	6.80754	6.63496	6.40649
PF3D7_0416700	6.40264	6.69849	6.8397	5.50849	5.13803	5.41691	6.25865	6.02208	5.7153	5.54692	5.71632	5.38933
PF3D7_1306100	6.1304	5.41768	5.52288	4.40635	4.69435	3.84882	5.29464	4.9977	5.17583	3.84433	4.17793	4.3976
PF3D7_0413800	4.1733	4.34845	4.55135	3.51454	3.16538	3.36783	5.359	4.89199	4.93477	3.51113	3.65203	4.09572
PF3D7_0917400	7.54782	9.02564	8.52521	7.36978	6.93605	7.09763	7.69893	7.72615	7.21305	6.81069	7.74266	7.48268
PF3D7_0810000	7.27944	7.58708	7.14748	5.71021	6.28834	5.90613	6.1548	6.86279	4.78078	6.51062	5.75392	6.15643
PF3D7_0626300	6.50671	5.69685	5.64683	4.51981	4.75213	5.5602	5.80762	5.86575	5.93762	5.10351	5.70449	5.75416
PF3D7_0827600	7.70189	7.76011	8.29135	6.7078	6.31967	7.01896	8.08562	7.90068	7.83122	6.55448	7.34823	7.33647
PF3D7_1303800	11.3361	9.76385	9.5142	9.19717	9.03434	9.11142	9.72685	9.53209	9.6051	8.41543	8.73886	8.70462
PF3D7_1352300	5.27005	5.04477	5.33553	4.07494	2.98948	5.09773	4.83985	4.92278	4.46804	4.31044	4.06244	4.00886
PF3D7_0625900	2.59778	2.98124	2.6044	4.39	3.06826	2.78321	3.47791	3.13744	4.06572	4.02748	3.03371	3.51556
PF3D7_0404000	7.84666	10.0305	9.66808	10.2931	11.2017	11.3128	7.18961	7.6248	6.99888	8.42239	8.61845	8.31524
PF3D7_1445400	8.20298	8.90048	9.18391	10.8833	9.58252	9.67349	9.1573	9.3482	9.376	10.6989	9.9377	9.94262
PF3D7_1138500	9.37455	10.0736	9.73397	12.0846	10.3875	9.82101	9.9173	10.0778	9.6122	11.6792	10.2003	10.3562
PF3D7_1438800	3.51218	5.69412	5.02689	5.67719	6.23294	6.97729	5.53049	6.1031	5.45636	5.89033	7.08112	6.58692
PF3D7_1109400	9.08117	8.10942	8.28862	10.9861	8.85852	8.33013	8.70233	8.58431	8.74667	11.5207	9.35977	10.2013
PF3D7_0401600	8.33449	7.31649	7.83035	10.2117	8.48214	8.02944	8.04391	7.59128	8.59758	9.84836	8.4484	8.9755
PF3D7_1002400	11.192	10.7133	10.7367	13.4857	10.8961	10.6829	9.79527	9.94616	9.60508	12.6759	10.2305	10.7098
PF3D7_1302300	5.92317	5.64362	5.8001	7.88643	5.96898	6.69853	6.16126	6.21002	6.03596	8.7777	6.20638	7.56188
PF3D7_1248700	10.3465	10.9711	11.3255	13.0775	11.7257	11.4407	11.7418	11.9705	11.2872	13.9746	11.7748	12.5244
PF3D7_0113800	3.33591	3.79411	3.91088	4.8466	5.23571	4.42524	5.34554	3.89267	5.42787	6.19736	5.22841	5.51923
PF3D7_1311100	3.83559	3.80235	3.62094	5.10993	4.67188	4.86979	4.28311	5.2554	4.97045	5.76755	5.54668	5.50683
PF3D7_1317700	3.93453	4.6739	4.5871	6.37783	4.97323	5.29776	4.87897	4.53423	4.92247	5.68899	4.83734	5.06076
PF3D7_1366700	5.04863	5.05558	5.13605	7.46598	4.7555	5.43455	4.34145	4.42594	4.81552	6.58959	4.8435	5.52166
PF3D7_1218000	7.55639	8.12152	8.3036	10.2846	8.80266	8.75961	6.62215	7.38655	6.40032	9.98063	8.5526	9.05156
PF3D7_0802900	3.56697	4.86038	4.68089	5.90989	5.7953	5.8458	5.26666	5.45075	5.45832	4.94305	5.08422	5.106
PF3D7_0632500	4.535	4.95689	4.93236	6.55172	6.29145	4.79018	4.73293	4.68287	4.96789	6.368	6.32069	5.88093
PF3D7_1327100	2.22814	1.90313	1.84045	2.81466	3.21651	2.29172	2.56619	2.82236	3.03153	2.13442	3.40653	2.85451
PF3D7_1217500	7.80428	7.07326	7.3567	10.0002	7.22083	6.99966	7.08831	7.58653	7.43144	10.143	8.10922	8.62924
PF3D7_0800100	5.56469	6.99206	7.23879	6.9699	8.82689	8.56281	4.89691	5.75874	4.46324	5.10901	6.32271	5.99962
PF3D7_0708100	6.14834	6.1065	5.52831	8.19511	6.30398	6.53547	6.47436	6.14993	6.49399	7.56844	6.21024	6.41017
PF3D7_1143600	4.02303	5.19955	4.68186	6.27315	5.93171	5.94901	5.3075	5.35521	5.53991	4.96626	6.10646	5.79849
PF3D7_0813400	9.79972	9.26296	9.41794	12.0965	9.1127	9.03577	9.44944	9.62759	9.36251	12.677	10.3742	11.3095
PF3D7_0517600	3.33829	4.12832	3.89198	4.24234	4.98695	5.88172	4.46438	5.50828	4.62642	5.01142	6.00478	5.0799
PF3D7_0502800	2.86855	3.02316	2.91729	4.58112	3.96648	2.84446	3.0238	3.03129	4.04736	3.83531	2.93496	3.68933
PF3D7_0415600	4.14205	4.43307	4.15253	6.02394	5.35141	4.83548	4.61631	4.24993	5.14122	4.91813	4.1636	4.38374
PF3D7_1319300	6.81649	6.41608	6.52678	8.96364	6.88837	6.71075	6.7415	6.98543	7.23747	9.15145	7.63915	7.68339
PF3D7_1202800	5.23654	5.94699	5.35382	6.89601	7.44445	6.40818	5.00428	5.64014	5.34159	5.87762	5.07534	5.10005
PF3D7_1024000	7.47674	7.64433	7.79978	10.1304	8.06245	7.13252	7.94386	7.46101	8.2421	10.1415	8.28348	8.68148
PF3D7_1469300	6.66722	7.0274	6.68344	9.01867	7.47728	7.48966	6.82855	6.96658	7.40516	8.32193	7.30994	7.31838
PF3D7_1417500	7.65599	7.45366	7.02251	9.55258	8.44036	7.98428	7.42821	7.97177	7.87341	9.00289	7.84553	7.98495
PF3D7_0503400	11.0428	11.9512	11.6246	13.7523	12.7654	12.581	10.5646	10.5329	10.2204	12.6689	11.2292	11.5397
PF3D7_1027100	7.90682	7.39624	7.53415	10.0326	8.06947	7.87199	7.5703	7.65139	8.14884	9.76941	8.25357	8.57705
PF3D7_0210500	4.45654	4.50064	4.73786	6.94752	3.77229	4.69383	4.93192	4.70877	5.50681	6.98029	5.6111	6.12797
PF3D7_0524000	9.38289	9.91918	10.2723	12.4663	9.42009	9.62224	10.7266	10.5349	10.5851	13.3386	11.0523	11.8599
PF3D7_1407200	6.61512	7.60359	6.89656	9.29759	8.13407	7.63859	7.03259	7.4117	7.24415	9.47659	7.84556	8.33609
PF3D7_0723400	8.21941	8.22365	8.58894	10.776	8.67531	8.80607	8.49647	8.71844	8.99498	10.0133	9.07485	9.05515
PF3D7_1449700	5.12246	5.30218	5.68175	7.36128	6.30212	6.27854	6.05994	6.12265	6.67669	7.54053	6.35052	6.3686
PF3D7_0420900	2.51458	2.48237	2.76752	4.30128	3.67369	3.17593	1.29463	1.68236	1.72822	3.04395	2.95503	2.76179
PF3D7_0422400	9.80764	9.79054	9.53544	12.0854	10.2224	10.0051	9.45886	9.26247	9.09813	11.267	9.46352	9.89998
PF3D7_1251600	6.70453	6.95244	7.34578	9.46716	7.25928	7.33165	7.23163	7.49972	7.55707	8.9952	7.83394	7.7082
PF3D7_1225400	4.45137	5.39028	4.73764	7.07838	5.60265	5.49156	4.7679	5.25158	5.4112	6.1884	5.33995	5.28704
PF3D7_0412700	5.8844	5.75178	6.07207	7.83857	7.27566	6.92179	4.6255	5.01983	5.23135	6.93292	7.03602	6.1456
PF3D7_1243700	7.68229	10.2003	10.0904	11.7346	10.9739	11.194	8.38082	9.21527	8.283	10.7748	10.1999	10.5113
PF3D7_1028300	5.81861	6.02895	6.22632	8.39387	6.50107	6.28475	6.19026	6.23765	6.60276	8.3066	6.88783	7.15064
PF3D7_0730400	7.68915	9.78953	9.15896	10.8085	10.6931	10.7583	7.89305	8.40167	7.34804	10.3813	9.42838	9.70442
PF3D7_0712300	1.82817	2.9199	3.14008	4.22847	4.28161	3.49214	2.50379	2.69919	2.23431	3.61475	4.28068	3.05196
PF3D7_1454200	3.37967	2.68854	2.88217	4.68418	3.14506	4.07637	3.99583	3.46295	4.13811	7.13383	4.9759	5.3109
PF3D7_0114100	2.77942	1.85166	1.91161	3.11052	3.30432	2.7221	3.4133	3.56922	4.15107	3.88452	3.90525	4.0448
PF3D7_1344500	6.61307	7.56041	7.75744	7.61965	9.28158	9.38139	7.36383	7.49481	7.45026	6.26064	7.42731	6.87327
PF3D7_1337100	5.86617	5.96954	5.71334	7.2963	7.17915	7.52786	6.48309	6.12971	7.09146	5.58703	5.9377	6.19071
PF3D7_0602800	3.13059	2.89201	3.26242	4.74353	4.03994	3.94718	3.75759	4.03018	4.5121	4.38166	4.22894	4.28369
PF3D7_1478600	7.92175	7.16416	7.46173	10.0776	7.76993	7.88536	7.08072	6.75227	7.74435	9.91392	8.77629	8.50546
PF3D7_1453900	5.99705	7.90958	7.46804	9.90657	7.58918	7.54699	7.46421	7.52375	7.69005	9.88882	8.35522	8.42598
PF3D7_0511600	6.92135	8.72093	7.75282	7.85063	10.063	10.0554	6.49868	6.88845	6.02957	7.01244	6.9475	6.89666
PF3D7_0203700	7.42425	6.82752	6.889	9.66908	7.3002	6.33474	7.16494	7.33728	7.64514	9.91261	7.91283	8.06079
PF3D7_1231300	4.87846	6.66868	6.48083	8.14906	7.40593	7.50568	5.8785	6.76207	5.95845	8.35558	8.06023	7.60205
PF3D7_1251200	9.43995	12.5446	12.3184	14.1586	13.4296	13.1658	10.4957	11.0899	9.9174	13.3557	12.1551	12.6985
PF3D7_0208200	6.84579	7.22919	6.92466	9.17245	8.00903	7.7591	7.69747	7.51002	7.9651	8.4936	7.56722	7.60987
PF3D7_1240600	4.66748	4.24053	4.7656	6.15807	6.0241	5.98151	3.68087	4.10257	4.41767	6.17919	5.03664	5.09714
PF3D7_1332500	5.90985	6.22895	6.41741	8.11934	7.26195	7.10558	7.70096	7.68651	7.58336	8.39029	7.85857	7.75781
PF3D7_1200600	6.44421	7.21803	7.61526	9.59655	8.2428	7.7624	4.68763	5.03269	5.0222	10.4671	7.26093	8.89059
PF3D7_1213700	6.47825	6.21026	5.93314	8.68357	6.76326	6.57138	6.0056	6.18909	6.20334	7.62532	6.16637	6.40855
PF3D7_0731800	5.4458	5.41101	5.42002	7.68733	5.60675	5.52214	6.6386	6.46442	6.96802	9.99099	7.5026	8.42002
PF3D7_0724400	5.95639	5.55047	5.73581	7.75272	6.43393	7.16714	6.14467	6.24323	6.2008	7.18877	6.26533	6.37077
PF3D7_1332400	6.95535	6.78146	7.40556	9.3427	8.04202	7.7687	7.223	7.07285	7.58454	8.80756	7.89449	8.23503
PF3D7_1003300	8.01555	8.9014	8.6301	9.39672	10.3642	10.5305	7.77534	8.0862	7.79911	8.37505	8.38013	8.29722
PF3D7_0814200	12.005	12.1468	12.0994	14.7597	12.3304	12.1786	11.4421	11.6432	11.4346	13.7054	11.7738	12.4301
PF3D7_1409400	8.33759	9.42955	9.30717	8.85778	11.0124	11.1362	9.27088	9.67149	8.48598	9.42763	10.1031	9.70525
PF3D7_0814000	10.8597	10.777	10.5171	13.354	11.3377	10.8725	10.1839	10.0705	9.87039	12.0343	10.2167	10.6599
PF3D7_1245300	6.05919	6.25594	5.77048	7.34085	7.91613	7.36598	6.12791	6.32159	5.95874	7.07606	5.78652	6.54426
PF3D7_1463500	6.97539	7.21762	6.90322	9.66309	7.15397	6.82391	7.78851	7.44389	7.47327	8.45603	7.44918	7.53939
PF3D7_1128600	4.10671	5.34202	4.53555	6.36439	6.03299	6.18822	5.46259	6.02038	6.31773	4.85651	5.82997	6.06037
PF3D7_0205200	4.18738	4.75614	4.208	5.46521	6.1743	5.79902	5.45895	4.63386	5.47998	3.74499	5.66218	4.91617
PF3D7_0108300	10.7241	10.9806	11.1395	13.5731	11.1466	10.8974	10.9161	11.2733	11.0637	13.7832	11.9247	12.4983
PF3D7_0218700	8.48394	8.4366	8.40912	10.6573	9.38651	9.64083	8.43846	8.61897	8.73023	9.35886	8.71445	8.54904
PF3D7_1028700	10.0102	10.7497	10.7499	13.0938	11.2679	10.894	10.0091	10.1829	9.72365	12.4961	11.1733	11.7912
PF3D7_1411900	6.11195	5.08414	5.15064	8.19876	4.45947	4.88249	6.22368	6.21678	6.70333	8.84947	7.55886	7.53589
PF3D7_1020100	3.68465	5.3498	5.29617	6.09131	6.38967	7.02229	4.46493	4.98439	4.17182	5.47669	6.34843	5.58773
PF3D7_0809100	5.9659	6.97517	7.23724	8.00643	8.57869	8.54771	7.3633	7.89486	7.29644	7.08633	8.31642	7.97033
PF3D7_1342500	4.90558	7.39831	6.826	9.42137	6.90375	7.04971	5.6804	5.99852	6.36637	9.76682	8.18647	7.7762
PF3D7_1112000	6.59594	6.84499	6.95333	9.14233	7.77032	7.60947	6.74312	6.63533	6.33033	8.5312	7.11565	7.23728
PF3D7_1301400	6.01072	5.49054	5.32325	7.84025	7.21677	7.02922	1.79878	1.82291	1.711	2.55694	1.91846	1.98565
PF3D7_0420300	9.34663	11.0226	10.8665	13.1071	11.6818	10.9781	9.65556	10.1077	9.80409	13.3297	11.291	12.254
PF3D7_1359800	4.47085	6.64119	6.38825	5.53214	8.22455	8.19906	5.87624	6.03168	5.58832	5.89389	6.69851	5.98899
PF3D7_0113400	1.94425	1.91603	2.13272	3.55516	3.53531	1.93817	1.18655	1.5355	1.33414	2.20811	1.70034	2.20058
PF3D7_0819100	5.21064	5.17136	4.91828	7.53748	5.21304	5.38945	5.54737	5.50872	5.90313	7.64706	5.8345	6.16555
PF3D7_1447500	4.02675	5.8267	5.71687	7.92831	6.59155	5.51932	3.34389	4.77648	3.93523	6.03263	5.87756	6.16679
PF3D7_0104300	10.0687	10.5587	10.8376	13.1293	10.5539	10.674	10.2456	10.7493	10.3654	14.6732	12.0758	13.3662
PF3D7_0730000	3.01938	4.59397	4.15027	5.37737	5.5088	5.99257	4.24338	4.26168	5.02886	3.73634	4.70597	4.74117
PF3D7_0209500	6.08107	6.42271	6.88885	8.84487	7.33573	7.55064	5.94568	5.93033	5.58824	8.65178	7.92816	8.18544
PF3D7_1336700	8.22559	6.80755	6.72278	10.1739	7.70131	7.57738	7.03597	7.06851	6.95892	9.9184	7.63141	8.25685
PF3D7_0818200	11.4628	11.7329	11.6553	14.234	12.3993	11.9347	11.7189	11.5959	11.2666	13.3013	11.4779	11.9657
PF3D7_1324400	6.9365	6.61086	6.42992	9.38403	6.58036	6.78636	6.47643	6.9973	6.39982	9.16506	7.05826	6.94703
PF3D7_1253100	7.12403	7.18823	6.99875	9.84755	7.05814	7.1527	6.9128	6.77055	6.96896	8.77019	7.19726	7.51315
PF3D7_1217600	2.7871	3.21975	3.09458	4.92499	3.52137	3.42392	4.49359	4.13664	4.74961	5.7949	4.98244	5.4899
PF3D7_1477000	1.86599	1.40175	2.01127	3.27825	2.99631	2.27217	1.40229	1.74958	1.93069	4.59082	3.58963	3.88392
PF3D7_0610800	9.74689	9.59734	9.63143	12.3619	10.0897	9.666	9.57108	9.5815	9.8026	11.2796	10.0259	10.0975
PF3D7_0422900	5.81042	5.8004	5.33498	8.20674	5.79	6.09495	5.63436	5.64033	5.65485	7.59713	6.84589	6.87675
PF3D7_1102600	4.31765	4.37098	3.96126	6.68708	4.3936	4.05858	3.94314	4.45989	3.93686	8.96015	5.39333	7.56026
PF3D7_1351700	9.38604	11.796	11.4969	13.8688	12.2288	11.8285	10.3869	10.8406	10.015	13.4778	12.0685	12.6074
PF3D7_1310700	9.00583	11.6383	11.3709	13.3876	12.4627	12.5742	9.42065	10.0762	8.85807	12.5403	11.0255	11.4949
PF3D7_1207700	4.05598	4.6422	3.7954	5.7428	5.65742	5.68224	3.89564	4.21396	4.24121	4.93358	5.2716	4.76272
PF3D7_1417200	10.3881	9.66343	9.65034	12.5773	10.0932	10.4942	10.1637	10.7081	10.1334	12.6986	11.1867	11.417
PF3D7_1217100	5.55426	5.39386	4.56394	7.77772	4.96632	5.7757	5.64364	6.08505	5.42765	8.15852	6.77926	6.56898
PF3D7_1012900	8.27723	8.25186	8.34853	10.5761	9.45391	9.08206	8.53934	8.88099	8.73235	11.2211	9.28837	10.0135
PF3D7_1302700	7.30196	6.75806	7.33166	9.49735	8.18405	7.7647	7.84746	7.79203	8.27889	9.61743	8.43759	8.79791
PF3D7_1210600	7.96967	8.17491	8.20486	10.8553	8.61875	7.94232	8.14123	8.18323	8.31585	10.0028	8.23595	8.45804
PF3D7_1426800	7.40508	7.12233	6.87703	9.86863	7.20362	7.35152	7.20115	7.0415	7.52366	9.21268	7.78081	7.92779
PF3D7_1441200	8.16614	8.34748	7.67807	10.7601	8.63079	7.98469	8.85754	8.37375	8.86434	10.8334	8.61652	9.2916
PF3D7_1032100	7.8282	8.35558	7.94716	10.7051	8.16536	8.67487	8.1367	8.50917	8.42858	10.6745	8.89598	9.28106
PF3D7_0416200	7.23809	7.75462	7.75687	9.83529	8.83724	9.05001	7.16763	7.32711	6.90148	8.19272	7.4666	7.71031
PF3D7_1401900	7.17228	9.24779	8.74131	10.1674	10.4294	10.6566	7.6482	7.8056	7.49191	8.6331	8.89335	8.38797
PF3D7_0305300	8.48418	8.02631	7.91117	10.7915	8.63764	8.60562	7.95733	8.79621	7.97611	11.2526	9.03038	9.81084
PF3D7_0722400	9.23808	9.33067	8.8826	11.7193	10.2973	9.63829	9.4895	9.13163	9.47007	10.3788	9.2306	9.53826
PF3D7_0708300	5.86284	5.61408	5.33322	6.85999	7.44641	7.19143	6.39704	6.28588	7.10069	6.88539	6.4256	6.48209
PF3D7_1010500	3.34235	3.9296	3.88694	5.44908	5.33098	4.45187	4.26943	4.69028	3.85711	7.30566	5.45509	5.82144
PF3D7_1118600	7.91895	8.36599	8.59789	11.0035	9.16015	8.44901	8.03503	8.16846	8.11469	10.4905	8.75156	9.4294
PF3D7_1207100	9.10521	9.7321	9.6978	11.5893	10.9448	11.0054	9.4739	10.1793	9.62181	11.4547	10.6246	10.4904
PF3D7_1338200	10.4958	10.1335	10.0401	13.0542	10.6953	10.3654	9.82906	9.66844	9.7096	12.048	10.1441	10.5094
PF3D7_1322100	7.75495	7.57188	7.20231	10.2917	7.43298	7.70553	7.33793	7.77006	7.86375	10.1085	8.44734	8.62703
PF3D7_1023700	1.98645	2.26701	1.65412	3.49036	2.37745	2.38837	2.22853	2.35948	3.32153	3.88981	3.34229	3.5434
PF3D7_0107500	9.67853	9.63698	9.58188	12.1904	10.4279	9.91097	9.41583	9.83298	9.74737	13.7462	11.3504	12.4883
PF3D7_0723000	4.58903	3.86202	4.52292	6.77363	5.22955	4.08356	4.88029	4.90261	5.48425	6.53631	5.32783	5.97995
PF3D7_0927200	5.90932	6.46973	6.66093	8.89042	7.24015	6.86422	6.61671	7.61862	6.91761	8.3243	8.10638	8.42662
PF3D7_1367600	6.07402	6.27029	6.03129	8.37332	7.46567	6.95816	6.70333	6.71755	7.1268	7.78736	6.89924	6.92501
PF3D7_0712900	3.87109	3.35584	3.51551	5.44493	4.15167	5.70958	2.69111	2.81723	2.57403	3.72802	4.40914	3.43955
PF3D7_0805600	7.51913	7.76832	7.56235	10.3543	7.78485	7.60275	7.83435	7.93382	7.56102	11.6333	9.0971	10.0072
PF3D7_1468700	11.0344	11.1961	11.0725	13.8921	11.8465	11.2953	10.9111	10.8689	10.8478	12.9342	11.0423	11.5054
PF3D7_1422900	3.91525	4.09326	3.92159	6.42217	4.19167	4.381	3.42261	4.51994	4.64641	5.38077	5.80554	5.53273
PF3D7_0913000	7.91334	7.96546	7.53336	10.2663	9.20549	8.54622	7.84854	8.02416	7.89913	9.39684	8.19078	8.22447
PF3D7_0310200	9.54234	8.27352	8.83682	11.8095	9.35425	8.77625	9.14433	9.07974	9.27637	12.597	9.94197	11.0786
PF3D7_1441100	11.0664	10.8641	10.6656	13.8988	10.3397	10.3776	10.2821	10.263	10.0213	13.3093	10.7528	11.6552
PF3D7_1303400	9.36768	9.85974	9.85663	12.5884	9.90672	10.0919	9.16775	9.54709	8.93014	11.8673	10.0569	10.2839
PF3D7_0713100	3.61067	3.43006	3.40861	4.83064	4.97911	5.26157	4.28424	3.95238	4.74475	4.07606	4.56399	4.15063
PF3D7_0510300	2.77796	2.96649	2.64993	4.53281	3.92493	3.03379	3.56136	3.48759	4.23151	3.66789	4.46727	4.71784
PF3D7_1455100	7.01412	7.32124	6.96329	9.45704	8.52156	8.13703	6.82282	7.09574	6.63941	9.85761	7.56905	8.58489
PF3D7_1312450	2.16078	3.16619	2.92595	4.96718	3.27348	3.06637	3.97452	3.54142	3.79578	4.62931	4.38755	4.70314
PF3D7_0822900	9.10394	11.5479	11.3002	13.1629	12.7159	12.7063	9.9696	10.6379	9.58457	12.5003	11.8485	12.0547
PF3D7_0204700	7.30603	8.0589	7.89917	10.323	8.48468	8.79828	8.42778	8.63905	8.39218	10.3711	9.10287	9.14928
PF3D7_0800300	5.14877	5.26543	5.73385	7.88113	6.39134	6.36657	5.87758	6.63737	5.00721	5.3018	6.82343	6.36818
PF3D7_1464600	10.8318	10.7135	10.5757	13.4813	11.5043	10.9297	10.1978	10.4508	10.2556	13.2316	11.4767	12.11
PF3D7_1201100	5.31767	5.44712	5.46842	7.14101	6.67812	7.02086	6.34308	6.38764	7.73746	8.77852	7.67522	7.79405
PF3D7_1125700	8.43281	10.6878	10.6918	12.4295	12.2716	11.6525	8.80497	9.64844	8.90252	12.141	11.1764	11.2625
PF3D7_1110400	9.84098	10.5066	10.3488	13.2251	10.1898	9.91246	10.3053	10.0358	10.4846	12.7544	10.7745	11.4161
PF3D7_1447600	1.94616	1.92322	1.59971	2.35451	3.45275	2.32997	2.64597	3.16742	2.75835	3.19578	3.47888	2.95133
PF3D7_1039000	6.96014	5.92654	6.03058	9.0411	7.20302	6.84656	6.31057	6.54318	6.98034	9.31491	8.19927	8.19076
PF3D7_1129100	11.7709	10.7636	10.2933	14.0679	11.3175	10.6834	10.7468	10.9262	10.6562	13.8736	11.5363	12.332
PF3D7_1201500	6.80812	6.8883	6.99825	9.10685	8.39111	8.24387	7.16173	7.64868	7.71143	8.32244	7.76653	7.71216
PF3D7_0221500	1.72727	1.70451	1.52993	2.66914	2.82318	2.87784	2.30304	1.97449	2.848	1.41963	2.81436	2.71694
PF3D7_0914200	6.33361	6.68512	6.71876	9.24434	7.01452	6.77367	7.68459	7.58481	7.56733	10.4568	8.33105	9.31628
PF3D7_1117400	8.61869	10.2509	9.79633	9.7077	12.0162	12.0216	9.06565	9.30496	8.85002	9.72956	9.83724	9.42586
PF3D7_0408700	2.68596	3.70834	2.96872	4.69499	3.94693	4.78048	5.6585	5.11732	5.97692	4.44126	5.72918	5.33723
PF3D7_1470200	4.75613	5.42097	5.1913	7.49108	6.47778	5.94249	5.82365	5.75443	5.99802	6.39572	5.61835	6.03928
PF3D7_1118300	9.22547	9.17132	9.06269	12.049	9.56862	9.10336	9.45262	9.51878	9.65596	11.6752	9.78648	10.1147
PF3D7_1246400	8.4807	10.81	10.3275	12.9813	11.309	11.1707	9.37566	9.84465	8.78199	12.3781	10.7132	11.321
PF3D7_1364500	5.19604	4.76917	5.26689	6.16498	7.2036	6.7949	6.40903	6.43088	6.70598	6.3731	6.32692	6.40817
PF3D7_0400400	2.47047	2.44138	2.69833	4.59866	3.99792	2.63247	1.8457	2.42922	2.18369	3.57693	4.16784	4.12485
PF3D7_0301600	7.24597	6.72841	6.72957	9.78312	7.06729	6.79958	7.04652	6.86277	7.65996	10.8025	8.58904	9.06531
PF3D7_0716100	7.4473	6.77355	6.53133	9.95571	6.95371	6.82218	7.04546	7.18742	7.61092	9.09832	7.61412	7.82458
PF3D7_1209400	7.72188	9.25782	9.02093	11.0145	10.6273	10.3622	8.00448	8.87746	8.46204	10.2762	9.61281	10.0812
PF3D7_1238800	8.82344	9.64812	9.65792	12.349	9.66238	9.52029	9.57455	10.0096	9.31161	12.5074	10.3347	11.1305
PF3D7_0215300	4.60628	6.09246	5.95655	8.35579	6.39737	6.15236	5.46191	6.7062	6.32694	9.6965	8.05893	8.8509
PF3D7_1230900	8.64109	7.97665	8.01296	11.1986	8.55144	8.29018	7.68511	8.04608	8.22749	10.8275	9.44643	9.3466
PF3D7_0625400	5.4229	5.86359	6.02656	8.42249	6.64857	6.17079	5.70522	6.69345	5.78332	9.83858	7.92886	8.64456
PF3D7_0606600	7.68306	7.5527	7.53623	10.3195	8.29481	8.11266	7.97848	8.27579	8.1293	10.4813	8.7739	9.29136
PF3D7_0902400	5.59848	5.42799	5.90433	8.37828	6.1852	6.21963	6.33702	5.72185	6.41491	9.01934	6.45179	7.1799
PF3D7_1252800	7.8651	7.80806	7.37849	10.4212	8.25245	8.43905	8.2365	7.98175	8.39655	11.3021	8.58103	9.97419
PF3D7_0916600	2.84022	2.19232	3.42724	5.29032	3.59001	3.88026	3.79549	3.42838	4.12667	5.3947	3.70165	4.18718
PF3D7_0528800	4.89187	5.45633	5.27408	8.10489	4.39349	5.70857	5.50569	5.41484	6.02971	7.59711	6.07208	6.43679
PF3D7_0108400	6.46952	7.20791	6.06078	9.4726	7.10229	7.30179	6.72852	6.57489	7.04728	10.5589	7.40299	9.05129
PF3D7_0610900	7.93051	8.33453	8.66821	11.0685	9.06208	9.30028	8.86741	9.19244	9.13194	10.7718	9.34139	9.35456
PF3D7_0906500	7.98821	7.64494	7.20666	10.6371	7.45727	7.72262	7.33689	7.67656	7.48426	11.3614	8.58223	9.98459
PF3D7_0725400	8.29528	11.1866	10.7243	13.3135	11.9382	11.9748	8.72297	9.30866	8.08211	11.8854	10.3489	10.9138
PF3D7_0812900	4.32377	4.39108	4.29678	6.79679	5.20887	4.34918	6.11159	5.12308	6.36721	7.95931	5.75405	6.43248
PF3D7_0211100	3.11497	2.8701	3.02198	5.35568	3.38161	3.22618	3.72694	3.24713	4.38768	5.82628	4.61322	4.53351
PF3D7_1000800	2.27842	1.86058	1.7886	3.58672	2.18727	2.78796	3.71893	3.13912	5.29119	4.34609	4.1496	4.81822
PF3D7_0716200	6.90113	6.47835	7.20918	9.74282	7.38623	6.69491	8.00704	7.76975	8.3569	10.4101	8.43708	8.63613
PF3D7_1137700	2.50217	2.18497	2.30921	3.98615	3.49106	3.45218	3.00226	2.91558	4.091	3.42635	3.42506	2.78479
PF3D7_0814300	6.00467	6.22158	6.53948	9.06976	6.55179	6.58064	7.09741	6.97829	7.56146	9.71014	7.8827	8.49211
PF3D7_0911400	6.30676	5.81935	5.78184	8.87806	6.18597	6.69739	5.92499	6.13659	6.61916	7.45413	6.30184	6.73333
PF3D7_0517300	9.76764	9.56955	9.26853	12.5824	10.1156	9.46133	9.05429	9.16282	9.0818	12.3314	9.79189	10.497
PF3D7_1321800	8.51963	8.24664	8.27512	11.5447	7.62764	7.82258	7.73948	7.89351	7.38723	11.1967	8.62197	9.09989
PF3D7_0220100	7.82863	6.18197	6.56164	10.1319	6.76291	6.96384	6.90805	7.04675	7.03915	11.1394	8.72619	9.43674
PF3D7_0909700	7.21688	7.87847	7.74556	10.5182	7.83363	7.94271	8.06826	8.32953	8.17171	11.9332	9.39552	10.2036
PF3D7_1327300	9.18317	11.5473	11.7631	13.7529	12.8193	12.8959	10.1826	11.2197	10.5205	13.0943	12.7732	12.5948
PF3D7_1456800	9.46401	7.88809	7.94359	11.6615	9.29379	8.33538	8.76606	9.16047	8.94481	12.6618	10.4837	11.2537
PF3D7_1346300	10.7673	10.0456	9.80002	13.4772	10.4824	10.0578	9.3427	9.57869	9.18156	12.2279	10.0096	10.5672
PF3D7_1478100	3.41933	3.20854	3.64444	6.21609	3.51844	3.42814	4.00023	3.62341	3.21333	6.79318	4.66135	5.10318
PF3D7_0606000	9.69436	10.589	10.0476	13.2252	10.586	10.5047	9.506	9.83351	9.49263	13.0494	10.7178	11.5175
PF3D7_1464200	4.80586	4.41306	4.38846	7.12551	5.71345	5.09126	4.86633	4.62439	4.99772	6.5317	5.07061	5.04577
PF3D7_1011500	7.23957	6.00979	6.36111	9.79784	6.32558	6.48761	6.37121	6.1673	6.53558	9.37001	7.44516	8.12012
PF3D7_0315100	6.83665	6.72424	7.00279	9.5576	7.88655	7.79831	7.42062	7.52525	7.3602	9.72913	7.9691	8.31618
PF3D7_0212600	7.74138	10.1478	9.74613	11.9487	11.6541	11.1811	8.07996	8.70021	8.15954	10.7385	10.1185	10.1577
PF3D7_0709000	8.93214	7.27599	7.09995	11.2853	7.83807	7.36351	8.30487	8.31269	8.24388	11.4778	9.04929	9.6359
PF3D7_1466100	5.78702	6.86982	5.81293	6.77922	8.63259	8.4031	7.14904	7.39115	7.77697	6.20306	7.30345	6.83945
PF3D7_1031200	6.9124	9.3871	8.25585	8.7679	11.0834	10.9979	7.91153	8.08637	7.80665	8.07409	9.0176	8.0825
PF3D7_1431200	8.10811	7.44408	7.65528	10.8821	7.66245	7.80763	7.60538	7.82838	7.88245	10.4207	8.85445	9.1061
PF3D7_0221800	2.03598	2.01116	1.7846	4.01745	1.89678	2.47675	3.43363	1.4039	3.63131	4.64628	3.41482	3.73408
PF3D7_1420700	10.9577	9.9626	10.08	13.4635	10.998	10.555	10.2266	10.4267	10.285	13.864	11.6214	12.5973
PF3D7_0604500	12.0895	12.2877	12.2624	15.3923	12.462	12.3072	11.6859	12.0753	11.722	14.472	12.4929	13.2237
PF3D7_0702500	7.07175	6.79149	6.89817	9.47928	8.36852	7.88469	7.68053	7.94732	8.1212	9.83882	8.40267	8.5437
PF3D7_1364200	7.00194	7.64698	7.82927	10.6102	7.75312	7.59976	7.88355	7.94769	7.98122	10.4289	8.3158	8.86878
PF3D7_0402300	6.65544	9.02164	9.24184	11.6041	10.184	9.69882	7.85994	8.17275	7.77816	11.9084	10.0146	11.0094
PF3D7_1330800	9.66337	10.2259	9.89344	13.0923	10.5967	10.1851	9.38066	9.66839	9.69174	11.9387	10.3807	10.6376
PF3D7_1204900	7.04623	8.73569	8.0067	10.4752	9.88538	10.1351	6.7428	7.53313	6.51649	9.9597	9.02668	9.113
PF3D7_0532600	5.03923	5.24307	5.93013	7.10586	7.42845	7.6933	6.50234	6.13811	7.16392	5.83024	6.02693	6.28485
PF3D7_1477200	1.53342	0.617582	1.04575	2.79954	1.99798	2.19662	0.260911	0.572471	1.16644	0.75281	1.59345	2.05133
PF3D7_1017500	5.7145	7.79341	8.16119	10.2037	9.00115	9.21337	7.34417	8.29625	6.89372	11.088	9.43586	10.0099
PF3D7_0214600	8.49299	11.0319	11.1988	13.6263	12.1733	11.9435	9.19584	10.4354	9.21204	12.901	11.9967	11.946
PF3D7_1227800	6.535	7.10272	7.27843	9.78448	8.28406	7.86747	7.41885	7.92045	8.21796	9.20478	8.48854	8.35235
PF3D7_0821100	8.43028	8.53105	8.40662	11.5702	9.06307	8.68504	8.3928	8.40346	8.46095	11.2519	9.09422	9.58964
PF3D7_0323400	8.1355	10.369	10.5166	12.758	11.7879	11.5215	9.04246	9.72297	8.857	12.3961	11.3019	11.7564
PF3D7_0425800	2.54829	2.25713	2.44558	5.30072	2.3834	2.40933	1.23912	1.27183	1.70735	4.87147	3.31204	3.68954
PF3D7_1347500	11.4149	11.3579	11.2331	14.6424	11.5146	10.9703	10.767	10.9462	10.6238	13.7996	11.5812	12.2591
PF3D7_1022600	6.75783	7.01105	7.03156	9.99897	7.53607	6.96244	7.15262	7.31345	7.90858	10.0347	8.31603	8.61395
PF3D7_1244500	5.21997	4.44702	4.7952	7.32765	5.78959	5.11758	5.68581	5.38808	6.09824	13.3434	7.69096	11.5169
PF3D7_1010400	5.84927	6.48327	6.47958	8.90886	7.4419	6.97245	7.52218	7.96782	7.09146	11.5981	8.83461	9.81154
PF3D7_1342600	9.01802	11.0933	11.5654	13.8743	12.5988	11.9523	9.98874	10.8098	9.744	13.9128	12.0648	12.8316
PF3D7_1469500	2.36815	2.3434	3.16932	5.43428	3.42038	2.88189	2.99009	3.04849	3.75902	4.46602	3.88799	3.76312
PF3D7_1203900	7.09292	8.534	7.57465	9.37888	10.0298	10.2102	8.39825	8.59886	7.91504	10.5634	9.14195	9.37707
PF3D7_1321900	8.53663	9.25122	8.77529	11.8731	10.0214	10.0039	8.38322	8.88801	8.22332	11.5036	10.0608	10.5392
PF3D7_1116700	9.80903	9.03108	9.2696	12.4437	10.3269	10.0921	9.56904	10.0193	9.91284	12.573	10.9476	11.1398
PF3D7_0314100	7.22408	8.67436	8.18243	11.0503	10.0248	9.12589	7.28984	7.78242	7.2951	10.5794	8.7692	9.34956
PF3D7_1252400	7.07466	9.31166	9.608	12.2862	10.0218	9.52911	8.18517	8.86687	7.72692	12.3109	10.3042	11.5776
PF3D7_1006800	9.79723	9.7692	9.35558	12.8592	10.3392	10.2141	9.71365	9.52226	9.67838	11.9382	9.88821	10.4365
PF3D7_0718900	0.833009	0.820997	0.604623	1.7725	1.02739	1.56994	1.73541	1.28376	2.4631	2.43151	2.13994	2.35309
PF3D7_1121600	11.81	11.1278	11.1732	14.5317	12.7186	12.0616	10.9497	11.1732	11.0011	14.0236	11.8256	12.5402
PF3D7_0408000	5.24448	6.86375	7.48621	10.0588	7.77633	7.80832	5.48649	6.20259	5.36127	9.49621	7.65958	8.25249
PF3D7_1024800	10.0457	9.58853	9.26711	12.8137	10.245	9.91497	10.0999	10.5664	10.1863	13.8608	11.1539	12.1309
PF3D7_0601900	6.81888	6.41841	6.48748	9.40357	7.99274	7.46231	7.78412	7.29584	8.27942	9.16371	7.99284	8.00789
PF3D7_1138700	6.52258	7.32128	7.54958	10.1235	8.60672	8.51258	6.80478	7.24055	7.01266	9.95702	8.30108	8.91951
PF3D7_0915600	5.31503	5.40618	5.42308	8.37771	6.59664	6.33561	5.27232	5.17457	5.73474	6.75245	5.63064	5.76997
PF3D7_0220000	11.4618	10.686	10.8535	14.3889	11.6308	10.5254	10.3213	10.7488	9.6291	15.1256	12.2803	13.7591
PF3D7_0911900	9.83002	10.4817	10.0964	13.2696	11.7474	10.9497	9.80729	10.0839	9.75963	12.091	10.5916	10.8276
PF3D7_0936500	2.13376	2.36966	1.15846	4.58798	2.20958	2.20027	1.29122	0.833287	1.6732	4.94218	3.04955	3.36451
PF3D7_0628300	10.8346	11.9426	11.3483	14.3231	13.3417	12.7052	10.9415	11.3358	10.7386	14.3366	12.4057	13.0651
PF3D7_0919200	6.2562	8.64763	8.60002	11.0057	10.1204	10.06	7.10988	7.89539	7.39832	10.0894	9.1995	9.29295
PF3D7_0610700	3.45978	5.04925	5.18691	7.99771	5.46397	5.17684	4.98637	4.99537	5.20508	6.58631	5.13276	5.57364
PF3D7_1471000	4.83939	5.58415	5.53283	8.36134	6.13415	6.34528	5.53066	6.0296	6.4715	8.53972	6.545	7.26184
PF3D7_0100300	1.06285	0.543747	0.619155	2.09427	1.86358	1.29337	0.511692	0.267636	0.746612	2.22679	1.87001	1.4787
PF3D7_1026600	9.67765	12.4162	12.7221	15.178	14.1181	13.5918	10.3461	11.1347	10.2142	14.347	12.8961	13.4785
PF3D7_1407600	5.15208	6.14197	6.51091	9.20714	6.8251	6.46827	6.71241	7.14647	7.37163	9.20168	7.25201	7.69573
PF3D7_0206900	9.02305	10.5311	10.2391	12.5371	12.4319	12.2425	8.486	8.77678	8.37006	10.5317	10.0128	10.0712
PF3D7_1254200	1.50339	1.48654	1.68149	2.55558	2.73748	3.77377	3.09743	2.15133	3.93612	2.80828	3.10856	3.36445
PF3D7_1352200	7.63304	8.5771	8.51722	11.5359	9.48824	9.04387	7.85401	8.43939	8.14504	10.6445	9.06225	9.34515
PF3D7_0936900	2.21281	2.1929	1.85837	3.51639	2.54183	3.19319	5.54671	4.0962	5.9962	5.4094	4.73831	5.5829
PF3D7_0811300	10.5143	10.4935	10.9556	13.9466	10.8711	11.0903	11.1077	11.3455	10.9465	14.5792	11.9473	12.7305
PF3D7_1148700	6.89358	6.91566	6.38867	10.0913	6.90246	6.83705	6.11457	6.78378	6.80095	10.1926	8.6712	8.7102
PF3D7_0113300	5.0926	3.88336	4.22011	8.43967	5.28038	3.20823	2.14633	1.84758	2.74982	4.31177	2.84909	3.33461
PF3D7_1109900	9.44057	9.27157	9.13249	12.6479	10.2206	9.69481	9.01693	9.04336	8.89579	11.543	9.46671	9.99368
PF3D7_0936800	7.15739	6.57835	6.94084	10.0553	7.36468	7.13285	7.5941	7.18759	7.7622	11.6542	9.91949	9.7713
PF3D7_0507400	5.04713	5.87544	5.78442	8.66812	7.0762	6.7611	5.13652	5.8937	4.60794	7.95144	6.89294	7.08789
PF3D7_0730300	10.4152	10.6884	11.1728	14.1176	11.1699	10.8458	10.3924	11.0376	10.3202	15.5928	12.7145	13.6558
PF3D7_0936600	6.63097	6.57143	6.03498	9.69731	6.98354	6.43917	6.91233	6.73348	6.81173	10.2194	8.25251	8.61308
PF3D7_1224300	11.3107	12.3234	12.4084	15.5577	12.0731	11.959	12.0987	12.4986	11.9216	15.4515	13.2532	13.9884
PF3D7_0732800	1.87592	1.08446	0.637139	1.99128	1.9094	1.84919	2.1452	1.82022	2.27954	2.64633	2.64937	2.74296
PF3D7_0813000	8.80224	8.56813	8.4696	12.057	8.66586	8.73068	8.18017	8.52806	8.10699	12.4108	9.43171	10.6665
PF3D7_1340900	7.65899	8.15083	7.92338	10.2586	10.057	9.63344	9.11415	9.24991	9.1552	10.6123	9.69777	9.77148
PF3D7_1372900	0.790933	0.777673	0.377701	1.51986	1.0019	1.56439	1.73933	0.936652	2.05765	3.12282	2.3668	2.69636
PF3D7_1409800	3.69376	4.41062	4.64279	5.64181	6.81306	6.54301	5.50066	5.83909	6.44433	4.6768	5.326	5.47971
PF3D7_0916700	8.41821	8.32508	8.16149	11.8137	7.75613	7.45614	7.91497	8.41973	7.36725	13.1392	9.91345	11.1955
PF3D7_1404300	4.15826	3.90717	3.71969	7.04089	4.22228	4.42301	4.12613	4.3827	3.7543	6.25574	5.38196	5.79607
PF3D7_1444800	12.1465	12.8524	12.7113	15.6784	14.5545	13.6643	12.2799	12.354	12.0834	14.8758	12.8899	13.6708
PF3D7_0627700	8.90267	9.71163	9.46824	12.7486	10.1885	9.76015	9.96302	10.1129	9.89916	12.795	10.4743	11.1281
PF3D7_0808200	7.72499	9.88921	10.1012	13.1619	10.0977	9.97445	8.86248	9.47822	8.50104	12.5474	10.9715	11.3692
PF3D7_1247900	5.41532	5.73466	5.62336	9.16287	5.98592	5.11381	5.31885	4.73226	5.51929	7.29507	5.97094	6.34738
PF3D7_1407800	9.93153	8.5684	8.49912	12.7695	9.16157	8.58147	9.2922	9.19578	9.37872	13.4887	10.3382	11.2942
PF3D7_0918700	6.90569	9.09321	8.58382	11.9866	9.80761	8.98469	6.7287	7.82673	6.53079	11.7713	9.47063	10.5677
PF3D7_1243600	8.63365	9.62434	10.03	12.233	11.535	11.8857	9.33868	9.51958	8.89129	11.8852	9.96241	10.5126
PF3D7_0828800	6.55004	8.31548	8.47394	11.4199	8.7901	8.44962	7.9083	8.55462	7.66464	12.2604	10.1966	10.9478
PF3D7_0311500	5.53369	6.20209	5.47918	9.11945	6.64441	6.91865	5.53243	5.6164	5.38973	8.64914	6.26095	6.91679
PF3D7_0800500	0.0674292	0.0594643	-0.11107	0.497474	0.890491	0.742445	0.105946	0.125792	0.336076	1.1732	0.91267	1.45322
PF3D7_0934600	4.57036	7.4429	6.85139	10.0439	8.3875	8.48539	5.4544	6.35204	5.32707	8.56327	7.66547	7.84718
PF3D7_1405900	8.36136	7.62196	7.7371	11.5312	8.0003	8.20622	7.68059	7.92775	7.92538	10.9169	8.65985	9.03929
PF3D7_1411000	7.51429	9.58457	9.49841	12.477	10.954	10.2754	7.70996	8.66279	7.53602	12.4418	10.4931	11.2867
PF3D7_0402800	1.57605	1.03832	0.212937	1.80462	2.00406	1.95857	1.0638	1.30697	1.77723	5.42046	3.6094	3.93529
PF3D7_1477900	3.36768	4.06767	3.6878	6.87263	4.44282	3.87969	3.63017	4.15031	4.26904	7.84261	6.27399	6.27781
PF3D7_0818100	6.93081	9.94927	9.57137	12.8214	10.9868	10.523	7.97737	8.65537	7.71544	11.5311	10.0155	10.8123
PF3D7_0818900	13.4053	13.2631	13.1488	16.5212	14.8595	14.4744	13.7831	13.4022	13.9112	15.5222	14.0748	14.2686
PF3D7_0622900	8.41449	9.24147	8.98495	12.5004	8.81475	8.89021	8.68472	9.10249	8.7435	13.46	10.2893	11.4284
PF3D7_0109000	6.4905	8.44416	8.12114	10.5958	9.96512	10.0676	8.52593	8.78049	8.10555	11.2228	10.0463	10.3463
PF3D7_0731500	9.5554	12.1635	11.9058	15.1765	12.924	12.1657	10.6503	11.42	10.1043	15.5153	13.2675	14.2537
PF3D7_1219400	2.0389	2.90144	2.87455	5.38736	4.19841	3.73062	2.65968	2.35162	3.49668	5.01164	4.10621	4.09988
PF3D7_0919300	6.46027	7.86038	7.45195	10.6497	8.82691	8.61646	6.94884	7.96822	6.8356	11.1322	9.88353	9.54816
PF3D7_1466400	8.86006	8.58406	8.43731	12.1327	9.35164	8.85806	8.97546	8.99211	8.96602	12.5648	10.0043	10.7312
PF3D7_1460100	3.29646	3.89026	3.14338	6.29666	4.65255	3.77021	4.25829	4.36817	5.00186	6.78841	5.5414	5.6831
PF3D7_1248400	3.6058	3.57304	3.02043	6.21766	4.15809	4.34102	3.76317	4.10571	4.70272	6.48061	5.68477	5.76139
PF3D7_0206500	6.35124	6.65733	6.78365	9.92363	7.16311	7.15697	7.99803	7.95922	8.05514	10.8	8.55023	8.94807
PF3D7_1217200	8.69468	8.33642	8.24084	12.0007	9.20337	8.78538	8.30465	9.02074	8.81495	11.0835	9.68247	9.65842
PF3D7_0202300	2.38917	2.8988	2.68599	5.79253	2.84272	3.77982	1.98742	1.42499	2.93645	7.76033	3.7182	5.53792
PF3D7_0708400	12.8988	12.5002	12.2941	16.1036	13.7783	13.3469	12.9144	12.8874	13.0848	15.0302	13.3042	13.6539
PF3D7_1253200	5.26856	4.22262	3.81134	8.34255	5.33266	3.81587	4.04944	3.64024	4.00956	6.23361	4.14947	4.78507
PF3D7_1407700	3.92563	4.6748	4.19161	7.23473	5.27465	4.75757	4.23297	4.60984	5.45303	13.8231	7.76288	9.72928
PF3D7_1213300	1.34846	1.77362	1.47384	3.19942	3.16269	2.99635	2.07534	2.03587	2.0926	3.6686	2.12156	3.25613
PF3D7_0221700	4.91222	5.49907	5.42527	8.10434	7.5479	6.28684	6.13998	5.4729	7.07271	8.78188	7.50314	7.968
PF3D7_1114100	10.1762	9.6786	9.58983	13.4727	11.3634	10.5182	8.86882	9.31743	8.65849	12.1106	10.3575	10.4967
PF3D7_1319100	6.03121	5.82154	5.7139	9.28259	6.4249	6.75706	6.35823	6.69016	6.40973	9.65785	7.56098	8.20365
PF3D7_1133400	9.90711	11.4329	11.0816	14.1918	13.2105	12.8285	9.86315	10.5804	9.4457	12.8863	11.8016	12.3536
PF3D7_1039800	0.745529	0.730217	0.213085	1.79882	0.983652	1.57525	1.03597	1.07876	1.36374	4.0361	2.60561	2.97745
PF3D7_1133700	7.79379	8.69176	8.13725	11.4739	10.0212	9.74967	8.1276	9.0765	8.89828	11.8495	10.3613	10.2757
PF3D7_1224400	6.27184	6.15335	5.99786	9.78702	6.56369	6.76931	5.98255	6.09357	6.5134	9.58284	7.19658	8.37142
PF3D7_0708200	3.33758	3.08155	3.04992	5.46307	4.67864	4.43834	5.0803	4.74673	6.36472	6.25862	5.31612	5.65762
PF3D7_0525100	9.30734	10.0454	9.74247	13.3462	11.0632	10.5956	10.0952	10.2157	9.91154	12.9645	10.8219	11.5979
PF3D7_1008800	8.58057	9.1421	8.9565	12.4917	10.2732	9.59309	8.77251	9.07915	9.22195	12.0382	10.0447	10.7609
PF3D7_0631200	-0.48525	-0.496281	-0.664735	-0.531914	0.170584	0.0511796	-0.107345	-0.398154	-0.209339	-0.384795	0.0325784	0.111548
PF3D7_0731100	9.60739	9.62535	9.77235	13.5353	9.43084	8.86089	8.97772	9.77373	8.88033	14.5093	11.516	12.5884
PF3D7_1451200	11.2203	10.6078	10.7378	14.7221	11.3932	10.7112	11.0766	11.0178	10.7951	14.4245	11.9791	12.8061
PF3D7_1221900	5.6454	6.74774	6.18969	10.0096	6.44257	6.20234	6.32543	6.80439	6.53596	11.1579	8.49711	9.06584
PF3D7_0601400	0.857639	0.84412	0.270139	0.795324	1.71834	1.63369	1.51098	1.75575	2.628	3.03765	2.41396	2.6279
PF3D7_0301700	7.76077	7.83639	7.7603	11.2453	9.21144	8.92821	8.48819	8.70655	9.03086	11.7202	9.23723	9.6281
PF3D7_0101100	1.03666	1.51868	0.953103	3.55024	1.95356	1.89874	1.41435	0.572505	1.47362	4.69079	2.637	2.92376
PF3D7_1404900	9.40307	9.09732	9.00009	12.9777	9.64989	9.01532	9.59313	9.57952	9.3225	13.2849	10.5295	11.627
PF3D7_0911100	8.78387	10.8126	10.9403	13.9862	12.7457	12.3922	9.12345	10.1404	9.06106	12.7883	11.7648	12.0601
PF3D7_1401500	5.06367	5.62817	5.39683	8.52558	6.87407	6.86738	5.63085	5.80094	6.85948	10.9946	7.72422	8.89248
PF3D7_1203700	10.8844	10.9812	11.058	14.7669	12.1589	11.6749	11.0959	11.1412	10.9856	13.858	11.5367	12.2659
PF3D7_1302200	2.571	1.85419	2.52429	4.29201	5.30379	2.7787	2.37522	2.67076	2.53293	4.42214	4.1683	4.29504
PF3D7_0713200	0.906111	0.320566	0.560186	3.35906	0.558393	1.13261	-0.031958	0.310646	0.387384	2.17389	0.69822	1.52531
PF3D7_1240200	0.232425	0.222579	0.0424611	1.67438	0.433853	0.954996	0.236046	0.258849	0.481666	1.69958	0.956114	2.10721
PF3D7_0502500	1.36484	1.34448	1.37548	3.88776	2.29174	2.30603	1.91107	1.53599	2.39275	6.50324	3.13013	3.70948
PF3D7_1477800	4.37793	6.75354	5.60657	9.83383	7.30612	5.86962	4.64827	6.45442	4.35375	10.3356	8.09801	8.22634
PF3D7_0600200	3.44032	2.45029	3.22151	6.37713	4.33287	3.44972	4.50868	3.75043	4.90762	4.41666	4.95441	5.28974
PF3D7_1210500	1.01036	0.524264	0.236514	1.8428	0.70015	1.21949	1.45741	0.885522	1.83517	0.621967	1.51492	1.63542
PF3D7_1372000	2.84104	3.53054	3.79396	6.3965	5.49089	4.92857	3.3814	4.62694	3.97976	7.55937	6.30109	5.82822
PF3D7_0324000	0.70892	0.694773	0.324793	2.14635	0.930567	1.51127	0.826176	1.04983	1.49885	3.65008	2.22241	2.51537
PF3D7_0601100	2.58433	2.19404	2.41455	5.22861	3.37335	3.22709	3.21858	2.98866	3.92578	7.35507	4.86458	6.17975
PF3D7_1478800	4.32692	5.39392	5.26707	8.63746	6.77713	6.28635	4.95905	4.85405	5.25688	8.84567	6.83398	7.96269
PF3D7_1010300	10.979	11.7511	11.2932	15.552	12.3385	11.7361	9.80067	10.1107	9.24746	13.8259	11.0558	12.0069
PF3D7_1367400	6.22609	6.13149	6.04998	10.0028	6.89634	6.09291	6.57262	7.14595	7.34801	9.17941	7.65357	7.74085
PF3D7_0202500	8.70352	10.8525	10.561	14.2458	12.2772	11.0689	9.08106	10.2213	8.56397	14.3	11.6839	12.7063
PF3D7_1352600	0.300795	0.780559	-0.0415822	1.28575	1.11617	0.985358	0.311899	0.829413	0.535059	1.38499	1.67118	0.715722
PF3D7_0601000	1.80496	1.78479	1.73066	4.35289	2.13063	2.75172	3.18822	2.63665	3.18797	6.21227	4.49466	5.17256
PF3D7_0906600	8.11216	7.9144	7.96958	11.8069	8.57374	8.42003	8.34441	8.41915	8.61646	13.3886	10.2131	11.5524
PF3D7_0219900	4.06007	5.40602	5.21516	8.92126	5.7202	5.79402	4.59079	5.2715	4.23816	9.3566	6.67953	7.98911
PF3D7_0931100	9.07245	8.0709	8.53834	12.7332	8.92337	9.3995	8.09438	8.32898	8.31553	11.9725	9.51112	10.0025
PF3D7_1355300	4.37658	4.67613	4.97358	8.17687	5.75333	5.64289	6.21659	6.12857	6.59544	9.02036	7.19782	7.57113
PF3D7_1462400	6.70286	6.16532	6.64856	10.4066	7.03469	6.62157	7.13491	6.97522	7.76591	11.0496	8.50164	9.33739
PF3D7_0523000	10.4537	9.21591	9.19722	13.8658	9.91561	9.31194	9.75549	9.88686	9.99877	14.8113	11.4116	12.7482
PF3D7_1036900	10.5243	10.4476	10.6002	14.5803	10.7716	10.8041	10.4991	10.8471	10.5302	14.5688	11.764	12.7362
PF3D7_0818800	4.79386	5.16966	5.08683	8.73012	6.24167	6.12079	5.6828	5.80236	6.18484	8.59606	6.6125	7.02195
PF3D7_0731900	0.705867	0.690918	0.502627	2.17351	0.938396	3.09787	1.00573	0.853468	1.23175	3.0323	1.90374	2.24066
PF3D7_0519700	8.76338	8.73747	9.04365	12.9977	10.0282	9.45398	8.67715	8.69826	8.2739	11.7041	9.46854	9.86726
PF3D7_1252600	7.6446	6.89525	6.78612	11.2527	7.94797	7.46762	6.89219	7.30256	6.81515	11.521	8.86515	9.51221
PF3D7_1329600	8.81235	8.63575	8.66461	12.9471	9.74559	9.45273	8.13411	8.2122	8.41712	10.8427	8.54711	9.30743
PF3D7_0101600	1.67706	1.18996	1.28746	4.24025	2.07355	2.03707	1.22858	1.71901	2.18045	3.34595	2.69957	3.23247
PF3D7_0222300	2.74231	2.71626	2.57938	5.86344	3.50785	3.41867	3.9146	3.44076	3.94144	7.39091	5.17994	6.06171
PF3D7_1116800	8.3925	9.01549	9.00907	12.7662	10.1389	9.69712	8.67588	9.41417	8.98036	13.9893	11.2413	12.508
PF3D7_0702100	6.2289	8.24256	8.1305	12.1076	8.97537	8.03315	6.18649	7.37264	6.39476	12.0844	9.44033	10.6508
PF3D7_1329500	8.0291	7.55436	7.8503	11.7613	7.98748	7.57041	8.51285	9.02569	8.58361	15.4038	11.0716	12.3335
PF3D7_0936700	2.75698	2.73586	2.32111	4.71617	3.11289	3.87078	3.76339	4.66998	4.81876	11.5514	6.85929	7.98773
PF3D7_0726100	4.51267	4.48297	4.89577	8.53535	4.88655	4.74141	5.2906	5.75307	5.49543	10.2284	7.55206	8.16002
PF3D7_1149500	2.18032	2.15805	1.46957	3.85194	2.5439	3.25048	2.84687	3.10721	3.92395	9.50241	6.13496	7.25939
PF3D7_1101200	-0.406195	-0.421876	-0.890381	0.127762	-0.156257	1.03872	-0.698467	-0.685739	0.746037	0.411653	0.0778023	0.794734
PF3D7_1000300	-0.401291	-0.413033	-0.598416	0.0017371	0.296793	0.169696	-0.1538	-0.310491	-0.383247	-0.294365	0.40852	0.218163
PF3D7_1150400	2.17622	2.15024	2.24714	5.53316	4.04904	3.48692	1.66667	2.00936	2.17943	4.53162	4.02714	3.99844
PF3D7_1253300	5.70121	4.72557	4.53294	9.5832	4.83653	4.47631	5.03126	4.52869	5.18262	8.54838	5.83328	6.65703
PF3D7_0301000	1.50099	1.47559	0.524966	4.13161	1.91157	1.84992	0.792055	0.82506	0.875651	4.36196	3.08744	2.4628
PF3D7_0402700	0.301518	0.290395	0.0595231	1.78084	1.67659	1.05618	-0.0019991	0.0111757	0.380042	2.27659	1.18632	1.76831
PF3D7_1149800	0.813482	0.797271	0.407013	2.92658	1.06508	1.66154	0.656198	1.12996	1.59742	4.40673	2.55559	2.58176
PF3D7_0112100	1.5468	2.29528	1.04814	4.50398	1.85878	2.46652	2.23726	1.69003	2.37928	5.56545	4.15481	4.71887
PF3D7_0631600	2.79114	3.06892	3.33445	6.5272	4.24708	4.45973	4.40278	3.96806	4.59705	7.93149	5.98455	6.71254
PF3D7_0901600	0.472269	0.462185	0.138468	1.45524	1.3003	1.18106	0.807549	0.983637	1.31785	0.565338	1.97739	2.18545
PF3D7_1105600	9.0572	8.61768	8.53397	12.8676	10.2253	9.34756	9.07511	9.45426	9.26704	13.5644	10.8121	12.1051
PF3D7_0707500	5.62612	6.06091	6.01046	10.1981	6.39452	5.79248	5.88152	6.29726	6.17898	11.163	7.64779	9.62081
PF3D7_1252300	8.06015	7.64047	7.42401	12.2027	8.23778	8.32856	7.62324	7.59055	7.68545	11.515	8.708	9.14609
PF3D7_0315900	1.95708	2.6307	1.07735	4.40748	2.29737	2.93942	3.05716	3.31297	3.46509	7.15244	5.2679	5.23369
PF3D7_1312500	6.38794	7.97978	7.95823	12.0192	9.6392	9.10455	6.57394	7.18472	6.67158	10.2266	8.64192	9.13756
PF3D7_1201300	2.05825	3.13778	1.80648	6.04458	2.89332	3.05285	2.51071	2.88329	3.34848	7.08434	4.2288	5.62968
PF3D7_0324300	3.48818	4.40502	4.42984	8.06429	5.69288	4.50946	5.53001	5.255	5.65638	8.92453	6.71514	7.51609
PF3D7_0701400	2.1338	2.4858	2.02304	5.35714	2.473	3.13102	3.3509	3.22666	3.91762	7.06206	4.99758	5.78313
PF3D7_0402100	7.38613	8.76488	8.61277	12.6636	10.4667	9.27605	7.52632	8.54419	7.6287	13.1306	10.19	11.2697
PF3D7_1436300	8.93833	9.74943	9.487	13.5911	11.2008	10.3632	9.11069	9.93647	9.39924	14.5724	11.8636	13.125
PF3D7_1212900	7.74606	8.04583	8.08246	12.1773	8.39335	8.43209	8.65772	8.90162	8.30956	14.0709	10.4422	12.033
PF3D7_1407900	8.35899	7.62886	7.24169	12.3889	7.28615	7.45688	7.92751	8.01596	8.1738	12.835	9.422	10.3368
PF3D7_0423900	4.74889	6.38839	6.33223	10.5088	7.44362	7.17788	5.12789	5.94076	4.91331	9.66177	7.35356	8.10849
PF3D7_0925900	9.6923	9.09889	9.22814	13.8133	10.4401	10.0538	9.46928	9.96774	9.72655	13.4159	10.9764	11.6371
PF3D7_0702200	5.73559	7.21921	7.69	11.5943	8.38644	7.95571	6.71933	7.6906	6.98667	11.8306	9.42308	10.2272
PF3D7_0937600	1.95594	1.11219	0.725501	4.04403	2.43666	1.95642	1.33685	1.19978	1.53999	2.9721	3.2257	3.03844
PF3D7_0401900	5.13479	4.82961	4.95425	8.70541	5.87999	5.75614	5.44209	6.52577	5.90715	13.7973	9.2194	10.6802
PF3D7_0731300	6.74895	5.85359	6.17588	10.6337	6.32433	6.5207	7.77142	7.32114	7.67644	13.2877	8.89655	9.91515
PF3D7_0600400	0.497093	0.48618	0.121736	1.7116	1.34692	1.22834	0.833068	0.221035	1.03821	1.92359	2.03464	2.11118
PF3D7_0713300	2.75138	2.43529	2.83065	6.59128	5.24139	3.81788	2.32978	2.25856	3.31884	5.22783	4.0819	3.67944
PF3D7_1039900	0.846505	0.830391	0.588146	3.59943	1.09745	1.69025	1.27297	0.720747	1.22283	4.12138	2.56826	2.52013
PF3D7_1102800	8.90058	11.5112	10.9132	15.786	11.6197	10.7632	9.34532	10.5013	8.85887	14.5157	11.9755	12.724
PF3D7_0805200	6.51667	8.63868	8.15794	12.4651	10.5949	9.61075	7.08486	8.07752	6.67747	12.4369	10.009	10.8077
PF3D7_0421900	1.58399	2.58555	1.76507	5.7904	3.18357	4.39768	1.49835	1.7162	1.86636	4.94661	3.00435	3.02462
PF3D7_1405800	8.77782	8.68542	8.6697	13.3936	10.1273	9.24503	8.59611	8.88664	8.99387	11.9518	9.7554	10.0472
PF3D7_1343700	8.22278	9.38316	8.62713	13.4963	9.53448	9.26336	9.19215	9.60458	9.01744	13.1968	10.4952	11.2784
PF3D7_0813300	9.80357	9.40365	9.47098	14.4023	10.3644	9.85816	8.8806	9.01229	9.23349	12.8847	10.2886	10.9562
PF3D7_0801000	9.30606	8.21478	8.19986	13.4793	8.52906	8.18817	8.74133	8.96596	9.12983	13.2429	10.5413	10.9135
PF3D7_1372300	4.79745	4.49247	4.36252	10.6109	4.43332	3.85947	3.63769	3.3826	3.5719	6.79286	3.96389	4.91198
PF3D7_1213900	7.03328	6.43207	6.68593	11.1102	7.63461	7.28522	7.96871	7.94421	8.16378	12.6054	9.4472	10.6343
PF3D7_0201800	7.35376	6.83226	6.82059	11.7147	8.72556	7.81568	7.11586	7.12711	7.69068	10.6165	8.61057	8.82593
PF3D7_0202100	6.50976	8.53806	8.5752	14.282	10.1565	9.43571	5.58224	5.90435	5.57879	9.92184	7.38211	8.86004
PF3D7_0501100	8.79775	8.58046	8.42979	13.4507	9.61174	8.51686	8.4393	8.60369	8.16213	13.2829	10.2051	11.359
PF3D7_1218500	8.95053	8.66822	8.22199	13.2502	9.80589	9.46845	9.06987	9.54471	9.19076	13.9358	11.0201	12.144
PF3D7_1200800	6.35667	5.56663	5.60869	10.5931	6.8469	6.5732	6.02178	6.30587	6.58094	11.0434	8.02515	9.04221
PF3D7_1240100	5.75504	7.48957	6.87486	12.2188	10.151	8.57452	4.90065	5.07481	5.2284	8.22278	6.17526	8.38884
PF3D7_1001900	6.18267	5.62549	5.52202	10.5252	6.23771	5.58017	6.39836	6.53541	6.70161	12.6729	8.62143	9.75986
PF3D7_0425400	0.950384	0.930639	0.454894	4.18935	1.25344	1.88409	0.363494	0.739856	0.789752	6.16543	2.86784	3.87597
PF3D7_0702400	6.8278	6.85256	6.58797	11.518	8.293	7.24615	7.24963	7.43932	7.13637	11.4042	8.98459	9.23775
PF3D7_0814700	3.09789	3.30739	3.63592	8.079	4.2558	3.85136	3.69019	4.59628	4.15573	8.09373	5.54242	6.03278
PF3D7_1370300	5.13481	4.84479	4.45753	9.10097	6.21185	5.9804	5.4319	5.75901	5.90879	13.1207	9.20467	9.80679
PF3D7_1355200	2.71532	2.68905	3.03525	7.52285	3.74972	3.39027	3.78065	3.26985	4.30658	6.69215	4.35706	4.78835
PF3D7_0101900	1.25159	0.656238	0.444779	4.97168	0.942982	1.56849	0.14259	0.168812	0.353654	2.98927	1.56981	3.98543
PF3D7_1416500	6.747	7.37838	7.05844	11.6919	9.98207	8.78351	7.11967	7.74664	7.29188	12.114	9.16591	10.5576
PF3D7_0424500	6.80058	6.96539	6.85659	11.6607	8.69635	7.95443	6.47537	7.31802	7.20706	12.8362	9.68489	11.0575
PF3D7_0605900	7.14671	7.05862	7.13493	11.9075	8.91856	7.98723	7.41802	8.19182	7.35005	12.6419	9.70429	11.0633
PF3D7_0800900	2.11127	1.64725	1.13705	5.46925	2.56451	2.64316	1.33562	2.83558	1.55015	6.99929	4.61519	4.75364
PF3D7_0731200	6.33232	6.85147	6.17175	11.7035	7.18911	6.59692	6.52243	6.63007	6.67552	11.6159	8.04284	9.46078
PF3D7_0201700	5.86001	6.22821	5.88766	11.1949	6.28882	6.00535	5.71853	6.16401	6.2615	13.2065	8.9991	10.0323
PF3D7_0801300	3.82493	3.45366	2.88545	7.89341	3.95186	4.61258	4.11635	4.7413	4.6563	7.96222	6.51721	6.72417
PF3D7_0831500	8.63131	8.04457	8.22424	13.6328	8.98442	8.79941	7.55004	8.10204	7.83435	13.5343	10.0515	11.336
PF3D7_0424900	4.59347	4.06536	4.29753	9.85072	4.8017	4.22133	3.67216	3.4193	3.83653	9.47341	6.0745	6.85653
PF3D7_1114200	6.2312	6.88513	6.53942	11.6711	7.50764	7.57003	6.95298	7.38793	6.95357	12.3094	8.92014	10.2237
PF3D7_1001400	6.98418	5.53008	5.83755	11.7333	6.73705	6.39621	6.1461	6.39386	6.89154	12.8819	8.8186	10.0413
PF3D7_1201200	7.5322	8.92491	8.51181	13.8976	10.0758	9.04279	7.6037	8.27519	7.38029	13.4695	10.2802	11.5577
PF3D7_1149200	8.70079	10.4973	10.4621	15.4274	12.4529	11.1709	9.31745	10.3725	9.00543	15.6325	12.5581	14.0218
PF3D7_0702600	2.17523	2.15425	2.35873	6.60213	4.20031	3.18828	2.50363	3.306	2.86111	7.21615	4.83501	5.52457
PF3D7_0623800	8.671	9.03587	9.02555	14.354	10.024	9.23035	8.59961	9.13524	8.91483	14.7041	11.2943	12.8594
PF3D7_1115800	8.55734	9.38509	8.95246	14.492	11.0602	9.94103	8.15208	9.10716	8.2939	14.1162	11.1394	12.3086
PF3D7_0220700	4.35631	4.20979	3.77542	9.57643	5.34913	4.41685	3.72236	4.36705	4.01116	10.9758	6.47992	7.71741
PF3D7_1353100	5.44555	5.48445	5.21297	10.3162	6.47868	6.24553	6.17506	6.82447	6.98518	12.4564	9.26914	9.99226
PF3D7_1102700	7.95534	9.87776	9.41714	15.6761	12.2357	10.9799	8.08634	8.86388	7.73541	13.5272	10.653	11.85
PF3D7_1149600	6.82189	7.3135	7.50632	12.6527	8.90355	8.09823	6.89485	7.46053	7.28198	12.3229	9.5473	10.6484
PF3D7_1016700	5.96489	6.1329	6.33411	11.7399	7.60638	6.80094	6.054	6.574	6.91709	11.6691	8.93444	9.74147
PF3D7_1427100	7.88431	7.5407	7.68989	13.4956	8.70907	8.21327	7.67014	7.96475	8.55527	12.6658	9.91934	10.6438
PF3D7_1301800	1.51019	2.21292	1.68605	10.1529	4.50649	2.83249	0.233995	0.269635	0.0972153	1.1311	0.404083	0.493175
PF3D7_0102000	0.450522	0.432689	-0.62543	3.91858	0.721341	1.36434	-0.104972	-0.0764261	-0.214133	4.63767	0.472544	4.58919
PF3D7_0502400	4.89723	5.94928	5.79751	11.6289	7.51844	6.4979	5.06699	6.10052	5.55207	10.8071	8.015	8.78836
PF3D7_1353200	5.08197	5.26217	4.59483	10.7402	6.11383	5.93003	4.93996	5.68105	5.19265	12.3485	8.57261	9.22422
PF3D7_0702000	5.93923	8.04821	7.26427	14.4516	8.73963	7.89916	6.26115	7.18839	6.31618	13.3692	9.80981	11.3657
PF3D7_0210800	4.6119	5.06801	5.06153	11.6378	5.62309	5.32768	5.05917	5.18527	5.4297	9.87722	6.71846	7.67517
PF3D7_0301800	7.4451	8.08432	7.3428	14.7401	8.87705	8.16147	6.96987	7.60023	7.15867	13.0501	9.7064	10.7709
PF3D7_0936400	5.56128	5.36663	5.16579	11.7392	6.145	6.21225	5.97433	5.60581	6.01698	11.1801	7.28068	8.21125
PF3D7_0501400	8.7243	9.26326	9.23472	15.9184	9.8436	9.23185	8.69384	9.08612	8.60623	15.2615	12.206	13.1675
PF3D7_1479000	3.84407	3.81803	3.91368	9.58282	5.07921	4.98629	3.95646	4.23995	3.81478	10.8933	7.3461	8.31475
PF3D7_1401400	7.5536	8.07384	7.94657	14.4249	9.86129	8.35943	7.33035	8.39611	7.02248	13.934	10.6131	11.72
PF3D7_0936300	6.21367	5.81511	5.75149	12.2675	6.8975	6.61339	5.88276	6.0909	6.41128	13.3374	9.37784	10.085
PF3D7_0830600	6.33134	6.76981	6.56787	12.5301	8.022	7.47466	7.23074	7.44207	7.75103	12.1221	9.43532	10.2301
PF3D7_1404800	8.29358	8.24475	8.26059	14.9624	9.66091	8.6668	7.9483	8.42463	8.32744	15.4463	11.1856	12.5476
PF3D7_0424700	5.8238	5.90876	6.22239	12.0374	7.81954	6.77067	6.44225	6.65807	7.13267	13.506	9.55269	10.48
PF3D7_0102700	5.92637	6.7912	6.11316	13.243	6.54736	6.93442	6.76351	7.21588	7.34646	12.4332	8.99574	9.89306
PF3D7_1002000	2.73301	2.70568	2.02337	8.28076	3.52384	3.45469	1.79875	2.7996	3.19361	9.09407	5.6432	6.42042
PF3D7_1401100	7.09829	7.81546	7.60025	14.6912	10.078	8.65562	7.03218	7.90512	7.13793	13.6721	10.1386	11.4382
PF3D7_0219700	5.46018	5.02583	5.02301	12.2532	6.88732	6.22045	5.0161	5.52818	5.47743	11.1897	7.92754	8.77178
PF3D7_0701900	6.0754	7.12193	7.20852	13.5094	9.38489	8.49238	6.41857	7.26993	6.63366	13.709	10.4879	11.7609
PF3D7_0424600	9.00125	9.33881	9.04128	16.2396	12.1372	10.8366	8.92421	9.45616	9.04468	14.8665	11.6677	12.9921
PF3D7_0730900	8.42965	8.08124	8.19355	15.6325	9.26399	8.42121	8.438	8.83243	8.81644	15.8192	11.4522	12.4008
PF3D7_0425200	3.58061	3.56316	3.94904	9.47294	4.80681	4.64411	4.21305	5.10404	4.4351	13.0078	7.61785	9.09229
PF3D7_1148900	3.99945	3.56934	3.94288	9.95523	4.8007	5.12949	4.44049	5.1294	5.12187	11.4675	7.27651	8.17301
PF3D7_0902300	5.25029	4.90856	5.00776	12.4989	6.74345	5.64261	5.59323	5.88298	6.6521	10.6143	7.41623	7.9583
PF3D7_1149700	1.08066	1.06063	0.263438	5.32363	1.38986	2.01377	1.0633	1.10781	1.4994	5.81761	2.33283	3.76006
PF3D7_0902500	5.69673	6.02191	6.02354	13.4614	7.7065	6.67493	6.16485	6.85623	6.37007	12.3415	8.78984	10.1011
PF3D7_1002100	8.57855	8.34532	8.49638	16.5673	10.4016	9.06401	8.49774	8.71137	8.47813	15.1336	11.3707	12.5866
PF3D7_0814500	5.79844	5.91696	6.36811	14.5295	7.61189	6.62959	5.35249	6.03354	5.52715	13.1434	8.55161	10.0468
PF3D7_0936000	4.50475	5.07618	4.5604	12.4858	6.14537	5.57711	4.77998	5.19206	4.56325	12.5633	8.59501	9.12119
PF3D7_0108500	8.69079	9.4102	8.83559	17.5117	11.9203	10.3587	8.36437	9.29797	8.33642	14.7329	11.6976	12.8263
PF3D7_0830500	8.11306	9.57785	9.08941	17.7955	11.6134	10.5209	8.20107	8.9661	8.4046	15.2955	11.8362	12.9402
PF3D7_1001500	7.24575	6.90393	6.53237	15.6893	8.61488	7.89307	6.60731	6.96106	6.53649	13.2775	9.72802	10.6477
PF3D7_0501300	8.10949	8.27536	8.32229	16.8943	10.7575	9.39895	7.87993	8.45152	8.33825	14.3822	11.3085	12.0476
PF3D7_0730800	8.6131	8.90961	8.7055	17.9036	11.2121	9.99709	8.16856	8.82838	8.27644	14.7567	11.287	12.2544
PF3D7_0102200	9.61696	11.2543	10.8918	20.2892	13.6898	12.3683	10.0613	10.4569	10.4085	15.6458	12.4701	14.9341
PF3D7_0202200	5.69147	5.32455	5.38489	13.8617	6.88048	6.58984	5.41864	5.83773	5.92928	14.0977	9.11284	10.5004
PF3D7_0935900	8.14497	8.26343	8.22669	17.0589	10.5277	9.12447	8.08584	8.73569	8.59749	15.3278	12.0309	12.7705
PF3D7_1478000	3.4641	3.68321	3.18474	10.0788	4.10584	4.54951	4.16764	4.68973	4.35996	13.2745	7.87674	8.40178
PF3D7_0935600	8.69019	9.85884	9.16642	19.0181	11.7809	10.8694	8.87986	9.66949	9.05556	16.0571	12.4147	13.3019
PF3D7_1200700	7.25451	7.69003	7.61429	16.4288	9.90081	8.66099	7.44939	7.98452	7.908	16.1376	11.3484	12.5674
PF3D7_0425100	3.62577	3.60853	3.57167	10.315	5.514	5.17755	3.95019	4.63769	4.69956	12.8429	7.49488	8.84983
PF3D7_1352900	5.13143	4.89606	5.39191	14.3939	6.88272	6.5035	5.2828	6.02173	5.80926	13.2953	8.95741	9.90485
PF3D7_0424800	1.8906	1.86723	1.26752	10.1624	2.79873	2.971	1.49897	1.7526	2.17194	8.1322	3.91599	5.04586

## Sheet: Table S3
Table S3. Mean expression (baseMean), log2(Fold change) (log2FC), p-value (pvalue), and adjusted p-value (padj) are reported for each gene. Genes with an adjusted p-value < 0.1 and a log2FC >|1.5| were considered differentially expressed and are highlighted in green in the tables.
Genes differentially expressed between early schizont stages (40 hpi) and merozoites. Negative fold change values represent genes downregulated in early schizonts compared to merozoites while positive values indicate genes upregulated in early schizonts.							Genes differentially expressed between merozoites and mid rings (8 hpi). Negative fold change values represent genes downregulated in merozoites compared to mid rings while positive values indicate genes upregulated in merozoites.
Gene ID	baseMean	log2FC	pvalue	padj			Gene ID	baseMean	log2FC	pvalue	padj
PF3D7_1129700	57.4106	2.49595	3.57807e-07	7.04684e-06			PF3D7_1301600	992.469	26.1946	5.52023e-08	4.89322e-07
PF3D7_1439000	351.451	2.3103	1.09941e-08	3.27166e-07			PF3D7_1301700	85.0209	23.5067	9.44118e-08	7.72408e-07
PF3D7_1019200	20.6746	2.23471	0.00293599	0.0140976			PF3D7_1301400	79.7033	22.7421	1.41844e-07	1.08049e-06
PF3D7_1234600	142.692	2.20711	4.37433e-10	1.85089e-08			PF3D7_0832200	73.7549	22.3814	4.7355e-07	3.08716e-06
PF3D7_0929900	44.2082	2.20066	4.26639e-05	0.000430294			PF3D7_1301800	49.36	22.3148	4.07933e-08	3.81583e-07
PF3D7_0310400	1459.72	2.15331	1.35202e-05	0.000164552			PF3D7_0833500	71.6241	9.76968	2.1134e-05	7.96187e-05
PF3D7_0314200	99.8414	2.13456	5.34608e-05	0.000513375			PF3D7_1301500	29.6525	8.59512	0.0364117	0.0583794
PF3D7_0904700	84.9985	2.12717	5.22445e-06	7.42667e-05			PF3D7_0831900	17.8192	8.01849	0.0418487	0.0658874
PF3D7_0511200	481.17	2.11034	2.444e-08	6.83039e-07			PF3D7_0115700	31.1043	7.54462	0.000673831	0.00171612
PF3D7_0706200	13.87	2.08658	0.000923426	0.00550127			PF3D7_1372200	13.9229	7.46378	0.0583349	0.0882766
PF3D7_1215600	81.6681	2.05735	1.67083e-05	0.000194607			PF3D7_1100100	66.8599	6.87569	4.94711e-06	2.23279e-05
PF3D7_0419400	369.785	2.04935	4.22685e-05	0.000427101			PF3D7_1475500	30.1735	6.55655	4.56434e-05	0.000158618
PF3D7_0205800	129.395	2.02833	2.58573e-07	5.36563e-06			PF3D7_1400200	20.6969	6.42741	4.85372e-05	0.000167438
PF3D7_0715800	139.804	1.98088	6.55703e-06	9.01342e-05			PF3D7_1100200	15.4642	6.11535	0.0289061	0.0475997
PF3D7_0715900	574.278	1.97506	1.87483e-05	0.000211103			PF3D7_1031200	761.888	5.8358	7.79e-13	6.29711e-11
PF3D7_0526700	176.785	1.96888	5.82789e-08	1.48187e-06			PF3D7_1373500	119.535	5.42252	3.04934e-05	0.000110618
PF3D7_1034200	27.702	1.9409	0.000423074	0.00287139			PF3D7_0404000	943.534	5.36845	4.35525e-08	4.00476e-07
PF3D7_1410700	301.677	1.9382	8.33957e-08	2.05305e-06			PF3D7_1462200	167.826	5.36825	5.3328e-11	1.86338e-09
PF3D7_1035100	343.418	1.9277	0.000157348	0.00127575			PF3D7_0111200	42.3322	5.25466	1.78123e-08	1.92174e-07
PF3D7_0513800	85.2771	1.91391	2.81448e-06	4.39286e-05			PF3D7_0421900	18.162	5.20743	9.65395e-07	5.54462e-06
PF3D7_1330200	240.273	1.90867	4.34886e-05	0.000437796			PF3D7_0600600	8.17599	5.16846	0.000244249	0.000698443
PF3D7_0931500	214.154	1.90794	5.17589e-05	0.000498143			PF3D7_0728400	82.6178	5.04555	3.84344e-08	3.63455e-07
PF3D7_0413800	24.7026	1.90097	0.000172685	0.00137135			PF3D7_0700200	3.89292	5.04315	0.000963563	0.00235303
PF3D7_1334800	259.274	1.88753	0.000571517	0.00368054			PF3D7_1475800	174.903	5.00282	9.03229e-08	7.47995e-07
PF3D7_1306100	39.61	1.88712	2.93334e-06	4.53913e-05			PF3D7_0206900	2349.9	4.94554	9.58898e-09	1.18291e-07
PF3D7_0618600	63.2443	1.87572	2.58834e-05	0.000280465			PF3D7_0107000	732.147	4.8297	5.90295e-11	2.01071e-09
PF3D7_1421900	461.191	1.87461	8.69327e-06	0.00011422			PF3D7_1401900	658.563	4.81196	5.16657e-11	1.8289e-09
PF3D7_0731600	1276.57	1.86205	0.000402518	0.00275257			PF3D7_0610400	4989.59	4.7621	1.44914e-11	6.70817e-10
PF3D7_0615500	537.961	1.85624	1.57274e-06	2.629e-05			PF3D7_0703600	1345.74	4.74166	3.55896e-09	5.25213e-08
PF3D7_1467300	177.133	1.85501	5.44635e-07	1.035e-05			PF3D7_1300100	202.375	4.72642	6.33184e-05	0.000211848
PF3D7_1212100	221.687	1.85472	6.31179e-05	0.000597505			PF3D7_1310200	533.591	4.68658	2.30248e-07	1.63866e-06
PF3D7_1415500	41.8238	1.83437	4.61303e-05	0.000458425			PF3D7_0205200	45.0943	4.67206	1.14753e-08	1.34524e-07
PF3D7_1350700	118.005	1.82866	6.99218e-05	0.000649565			PF3D7_0423400	894.806	4.62704	3.08407e-10	7.55808e-09
PF3D7_0923600	53.7786	1.82222	0.000193983	0.00151385			PF3D7_0400200	3153.89	4.57851	2.04522e-12	1.37617e-10
PF3D7_1433600	143.7	1.79534	0.000758598	0.00467414			PF3D7_1305700	18.5411	4.53161	0.000115871	0.000360458
PF3D7_0504000	467.473	1.7843	7.92907e-06	0.000106094			PF3D7_0617600	13.6925	4.51496	0.00191277	0.00433455
PF3D7_1113300	267.767	1.77332	9.98978e-06	0.000128515			PF3D7_0105300	1125.52	4.49737	5.21353e-10	1.162e-08
PF3D7_1351200	120.913	1.77052	2.85666e-05	0.000305161			PF3D7_1466100	204.01	4.4883	1.23453e-09	2.25885e-08
PF3D7_0731700	42.5109	1.76633	0.00404491	0.0183018			PF3D7_0402600	3.69144	4.44273	0.00621384	0.0122379
PF3D7_0626100	152.364	1.76492	4.71601e-05	0.000466093			PF3D7_0928000	1377.58	4.42793	1.19147e-06	6.63206e-06
PF3D7_1122700	123.35	1.76089	6.47181e-05	0.000609588			PF3D7_1403600	552.028	4.38362	1.4053e-09	2.47919e-08
PF3D7_0316700	155.345	1.75573	4.6094e-05	0.000458425			PF3D7_1242500	127.543	4.37275	2.77604e-14	4.29573e-12
PF3D7_1117000	58.7652	1.73735	0.0003757	0.00259871			PF3D7_1147400	143.522	4.34805	4.36313e-09	6.13968e-08
PF3D7_0212000	116.066	1.73007	0.000166401	0.00133121			PF3D7_0924900	10.17	4.34547	0.000429503	0.00114658
PF3D7_1475100	134.358	1.72909	0.000934551	0.00554384			PF3D7_1475400	8.41702	4.33731	0.00325677	0.00692527
PF3D7_1413400	159.241	1.7274	1.57123e-08	4.52982e-07			PF3D7_1107100	1040.09	4.3366	2.14112e-09	3.50342e-08
PF3D7_0519900	59.4715	1.72449	0.000144664	0.00119527			PF3D7_1400800	1.39589	4.33337	0.00811993	0.0155618
PF3D7_1306200	144.571	1.71678	0.000167486	0.00133594			PF3D7_0913800	1534.15	4.32971	0.000203715	0.000594461
PF3D7_0204000	55.0843	1.71223	0.00110731	0.00637322			PF3D7_1426900	493.804	4.32802	1.74988e-10	4.91054e-09
PF3D7_0612400	63.642	1.70747	3.96192e-05	0.000405458			PF3D7_1200100	1233.83	4.32499	1.33611e-08	1.51389e-07
PF3D7_1452800	62.7909	1.70718	0.00273834	0.0133732			PF3D7_0408700	45.672	4.31293	2.48353e-05	9.21166e-05
PF3D7_1470800	252.671	1.69658	3.01432e-06	4.65116e-05			PF3D7_1334900	103.541	4.2984	1.4045e-07	1.0744e-06
PF3D7_0824700	118.39	1.69615	0.000133971	0.00112844			PF3D7_1478700	2.60868	4.29021	0.00739458	0.0143237
PF3D7_0110000	132.774	1.6856	0.00288261	0.0139519			PF3D7_1118700	1929.76	4.23259	8.48637e-10	1.69264e-08
PF3D7_1118000	119.408	1.67894	2.08334e-06	3.34819e-05			PF3D7_1345900	377.67	4.2243	2.35232e-09	3.74711e-08
PF3D7_1341600	64.8995	1.67121	0.00223097	0.0112936			PF3D7_0827700	7.20264	4.21738	0.00364088	0.00762823
PF3D7_1313200	20.2731	1.66274	0.00127657	0.00717208			PF3D7_0207000	3380.11	4.19576	5.02599e-07	3.24443e-06
PF3D7_1456500	337.43	1.65976	1.34648e-06	2.31509e-05			PF3D7_1361500	1989.83	4.19433	4.26766e-07	2.83256e-06
PF3D7_1121900	75.5626	1.65827	7.11295e-05	0.000658526			PF3D7_1117400	1502.34	4.19093	3.49929e-09	5.17819e-08
PF3D7_0508000	985.061	1.65626	0.000386503	0.00265647			PF3D7_1344500	277.28	4.18451	1.72406e-09	2.90889e-08
PF3D7_0106900	143.759	1.65588	2.28829e-05	0.000251387			PF3D7_1146700	5.09391	4.17789	0.00771286	0.0148711
PF3D7_0717600	555.691	1.65394	6.32147e-05	0.000597505			PF3D7_0815400	162.642	4.17715	5.69849e-07	3.60129e-06
PF3D7_0935800	2686	1.64076	0.000150035	0.0012312			PF3D7_1312500	948.558	4.17097	6.76078e-07	4.17043e-06
PF3D7_1010700	428.334	1.63467	0.000351851	0.00245249			PF3D7_0607600	785.996	4.16083	8.10812e-10	1.6342e-08
PF3D7_1338700	398.462	1.63377	5.20047e-06	7.41204e-05			PF3D7_0810900	421.987	4.15902	6.82571e-08	5.86936e-07
PF3D7_0927900	826.328	1.6308	0.00135234	0.00749265			PF3D7_0906100	334.866	4.15418	5.5786e-12	2.99448e-10
PF3D7_0719800	94.3075	1.6305	0.000131112	0.00110954			PF3D7_1141400	409.156	4.10273	4.19138e-10	9.82705e-09
PF3D7_0921700	379.027	1.6286	3.74378e-06	5.57042e-05			PF3D7_1235100	69.0358	4.10265	2.68785e-10	6.73953e-09
PF3D7_1001600	1652.94	1.62778	0.00176412	0.00921355			PF3D7_0102200	74177.2	4.09077	0.00098903	0.00240421
PF3D7_1406600	336.518	1.61143	4.9617e-05	0.000483319			PF3D7_1240100	782.338	4.08165	0.000536095	0.00140333
PF3D7_0933400	51.5881	1.60142	0.00352605	0.0163923			PF3D7_1036300	204.956	4.07629	0.000625169	0.00160394
PF3D7_0104100	116.805	1.60001	0.00276115	0.0134603			PF3D7_0925000	34.6022	4.06603	1.36706e-08	1.53929e-07
PF3D7_0112200	421.073	1.58548	0.000353123	0.00245509			PF3D7_0613400	540.499	4.05968	1.30228e-13	1.61916e-11
PF3D7_1319500	20.9558	1.58121	0.00696045	0.0281086			PF3D7_0518200	586.822	4.05736	1.90436e-08	2.02235e-07
PF3D7_0911600	114.947	1.58113	1.68692e-06	2.76041e-05			PF3D7_0616600	251.863	4.05309	1.8032e-14	3.10381e-12
PF3D7_0710000	335.216	1.57974	0.000307209	0.00218863			PF3D7_0508900	5040.54	4.03765	4.34956e-11	1.60478e-09
PF3D7_1022200	86.7196	1.5789	0.000805277	0.00489492			PF3D7_0202100	1914.94	4.03616	0.00491543	0.00996331
PF3D7_1223300	207.926	1.57399	0.000737441	0.004575			PF3D7_1012200	1565.63	4.0218	2.3465e-06	1.17564e-05
PF3D7_0729200	32.4567	1.56997	0.00166369	0.0088252			PF3D7_1440900	320.71	4.00181	2.8629e-06	1.39187e-05
PF3D7_1112300	35.7018	1.56977	0.000931313	0.00553069			PF3D7_1402200	1316.66	3.99753	5.39441e-09	7.34073e-08
PF3D7_1111800	53.6616	1.56864	1.32171e-05	0.000161588			PF3D7_0421600	1.57117	3.97645	0.0138246	0.0248339
PF3D7_0615300	117.69	1.56803	1.72118e-05	0.000199312			PF3D7_0800100	152.649	3.9544	7.33815e-06	3.13929e-05
PF3D7_0307400	259.086	1.56097	4.53201e-05	0.000452867			PF3D7_0821900	102.977	3.9426	6.12308e-09	8.10822e-08
PF3D7_1413500	147.825	1.56068	2.47553e-05	0.000270312			PF3D7_1327400	615.872	3.93947	7.05694e-10	1.49403e-08
PF3D7_1331300	406.936	1.55609	0.000226264	0.00170675			PF3D7_0105400	576.734	3.92009	2.40107e-07	1.70098e-06
PF3D7_1145500	110.986	1.55469	0.000205107	0.00158063			PF3D7_0111400	325.073	3.91311	2.64729e-09	4.08482e-08
PF3D7_0721500	52.1366	1.55182	0.00186517	0.00968528			PF3D7_0625200	129.936	3.907	2.26955e-11	9.67866e-10
PF3D7_1419800	203.742	1.55095	0.000519148	0.00340044			PF3D7_1215000	291.024	3.90574	9.61003e-09	1.18291e-07
PF3D7_1104400	364.535	1.55067	0.000376266	0.00259931			PF3D7_0425900	46.6329	3.89885	0.000773159	0.00194674
PF3D7_0208600	242.413	1.54967	0.000103864	0.000908767			PF3D7_1243500	331.33	3.89769	1.08912e-09	2.05529e-08
PF3D7_1372400	280.449	1.54078	0.00365957	0.0169404			PF3D7_0218100	104.274	3.89694	2.33735e-08	2.41585e-07
PF3D7_1112900	105.063	1.5397	0.0128921	0.0452517			PF3D7_0503400	4598.84	3.89406	9.78511e-09	1.19901e-07
PF3D7_1445800	77.0758	1.53394	0.00209452	0.0107156			PF3D7_0212600	1668.01	3.88367	1.55141e-06	8.27013e-06
PF3D7_0217000	84.1446	1.53249	0.000145102	0.00119615			PF3D7_0807700	623.841	3.88123	7.91333e-08	6.6758e-07
PF3D7_1419200	89.6101	1.53229	0.000485978	0.00321093			PF3D7_0617800	5029.67	3.87189	3.0274e-06	1.45746e-05
PF3D7_0602400	216.44	1.52408	0.000151545	0.00124171			PF3D7_0624500	478.07	3.86857	5.22182e-09	7.12378e-08
PF3D7_1205300	82.3732	1.5232	4.31654e-06	6.28451e-05			PF3D7_1371600	745.277	3.8606	2.36148e-08	2.4269e-07
PF3D7_1352300	34.8004	1.52048	0.000126482	0.00107203			PF3D7_0423300	1701.35	3.85953	1.14213e-06	6.40349e-06
PF3D7_0820700	546.145	1.51825	2.79421e-07	5.68926e-06			PF3D7_1437300	509.447	3.85706	8.57031e-07	5.04873e-06
PF3D7_1436700	38.3725	1.51817	0.00141546	0.00775138			PF3D7_1013800	2225.11	3.85147	6.223e-08	5.42734e-07
PF3D7_1135000	42.7943	1.51399	0.00168581	0.00890764			PF3D7_0806400	82.5865	3.83606	9.73292e-09	1.19532e-07
PF3D7_0611100	41.3232	1.51346	0.000172105	0.00136875			PF3D7_0100600	10.3162	3.82836	0.00107661	0.00259151
PF3D7_0530300	231.992	1.51328	0.000196431	0.00152855			PF3D7_1301200	11.9924	3.81774	0.00933526	0.0175509
PF3D7_1014300	544.086	1.51206	1.44635e-05	0.000172896			PF3D7_0816200	438.128	3.8124	1.44126e-09	2.52275e-08
PF3D7_0925300	195.614	1.50898	1.76146e-05	0.00020298			PF3D7_1028800	283.929	3.80827	4.14045e-09	5.91681e-08
PF3D7_1134100	344.654	1.50891	1.79951e-05	0.000205614			PF3D7_0525900	28.1006	3.80008	0.00114086	0.00272646
PF3D7_0721100	887.868	1.50706	0.000109245	0.000952775			PF3D7_1236900	663.575	3.79969	3.86066e-07	2.59099e-06
PF3D7_1314300	86.8377	1.50579	0.000159836	0.00129205			PF3D7_1306000	139.108	3.79768	2.03618e-09	3.36218e-08
PF3D7_0611300	143.678	1.50425	0.000498425	0.00328004			PF3D7_0300800	1.2877	3.79345	0.0226687	0.0383787
PF3D7_1350400	69.3195	1.50323	0.000867251	0.00521313			PF3D7_1230300	96.2206	3.78947	1.13418e-08	1.33538e-07
PF3D7_0709100	719.08	1.50179	3.20747e-06	4.8389e-05			PF3D7_1356300	1007.8	3.78906	1.53459e-08	1.69274e-07
PF3D7_0810100	21.5753	1.50068	0.00117729	0.00671179			PF3D7_1414000	1153.57	3.78891	2.39483e-08	2.45187e-07
PF3D7_0414200	52.4266	1.49615	0.000112523	0.000979784			PF3D7_1108500	784.501	3.77085	3.99712e-12	2.30302e-10
PF3D7_1225900	80.1599	1.49563	5.60162e-05	0.000536962			PF3D7_1417900	203.89	3.75803	8.16962e-09	1.03865e-07
PF3D7_0827600	238.103	1.4939	4.57014e-05	0.000455836			PF3D7_1211000	268.216	3.75712	2.87218e-09	4.35734e-08
PF3D7_0904900	857.08	1.49329	0.000211499	0.00161108			PF3D7_1326000	571.986	3.75677	6.09494e-11	2.06314e-09
PF3D7_1343500	172.863	1.49124	0.00224322	0.0113355			PF3D7_1035400	10515.1	3.75426	6.63646e-06	2.88467e-05
PF3D7_0709500	70.3685	1.48835	1.28728e-05	0.000158814			PF3D7_1234900	1019.81	3.7515	2.51752e-10	6.46204e-09
PF3D7_0715400	114.334	1.48818	0.000312262	0.00221943			PF3D7_0908500	1087.77	3.73243	1.06409e-07	8.43794e-07
PF3D7_1141600	38.821	1.488	7.36214e-05	0.000676967			PF3D7_1400700	2.9977	3.7293	0.0127574	0.0231083
PF3D7_0901800	85.0934	1.4873	6.88773e-05	0.000640961			PF3D7_1245300	108.676	3.72762	1.46335e-09	2.54022e-08
PF3D7_0935400	268.823	1.48706	0.00761103	0.0301546			PF3D7_0113400	5.40099	3.71981	0.00192958	0.00436898
PF3D7_0208500	85.1204	1.48483	8.6958e-05	0.000781036			PF3D7_1147000	66.339	3.71831	2.30489e-08	2.39144e-07
PF3D7_0504400	307.049	1.48427	1.30382e-05	0.000160209			PF3D7_1430900	358.385	3.71764	3.32919e-13	3.16331e-11
PF3D7_1364100	730.391	1.48087	8.10282e-05	0.000733861			PF3D7_0502300	13.2601	3.71726	0.000149076	0.000450303
PF3D7_0304800	43.9028	1.47885	0.00344042	0.0160771			PF3D7_1419500	38.5754	3.71465	1.16198e-06	6.50131e-06
PF3D7_1215400	326.294	1.47648	1.12369e-05	0.000141862			PF3D7_1031800	340.472	3.70412	2.05314e-13	2.31663e-11
PF3D7_1335700	219.98	1.47493	2.41223e-07	5.02486e-06			PF3D7_1307500	426.414	3.69605	3.3358e-05	0.000119647
PF3D7_0512500	97.5798	1.47082	0.000197182	0.00153			PF3D7_0210400	99.5233	3.68137	2.17071e-10	5.73492e-09
PF3D7_1334600	140.718	1.46492	0.00167272	0.00886441			PF3D7_0207700	1619.39	3.67539	2.16836e-06	1.09736e-05
PF3D7_1112400	55.3769	1.45607	6.77425e-05	0.000633397			PF3D7_0214900	5278.3	3.67523	2.4026e-07	1.70098e-06
PF3D7_0929700	21.9074	1.45421	0.00799784	0.0314467			PF3D7_0417100	9.62657	3.65614	0.000340666	0.000938479
PF3D7_1113800	160.55	1.4529	2.85158e-06	4.42526e-05			PF3D7_0100100	969.948	3.65467	2.0124e-06	1.03114e-05
PF3D7_1314200	143.241	1.45107	0.000600511	0.00383534			PF3D7_1439600	417.442	3.6535	1.352e-07	1.0357e-06
PF3D7_1359600	1330.34	1.45104	0.000647947	0.00408531			PF3D7_0503000	601.154	3.65296	1.33279e-09	2.37448e-08
PF3D7_1471300	223.904	1.44467	0.0004896	0.00322981			PF3D7_1040500	2.33584	3.65049	0.0168728	0.029641
PF3D7_0605400	39.4614	1.44444	0.00398756	0.018118			PF3D7_0829400	485.176	3.64988	7.38371e-10	1.52054e-08
PF3D7_0612500	29.5831	1.44411	0.01176	0.0419303			PF3D7_0925500	102.079	3.64899	2.91069e-12	1.73234e-10
PF3D7_1314500	236.052	1.44131	0.000137901	0.00115258			PF3D7_1136700	1010.38	3.64499	5.4122e-09	7.34649e-08
PF3D7_0520800	295.561	1.44011	6.80986e-05	0.000634805			PF3D7_1334400	27.3898	3.64305	8.15005e-06	3.43166e-05
PF3D7_1466000	14.2468	1.43697	0.0337703	0.0951995			PF3D7_1451700	643.65	3.63159	3.74846e-08	3.5601e-07
PF3D7_1124000	362.707	1.4346	0.000166669	0.00133139			PF3D7_1030800	197.253	3.62663	5.6194e-07	3.56378e-06
PF3D7_0824400	217.397	1.43263	0.000637471	0.00403335			PF3D7_0813100	651.684	3.62465	9.54253e-09	1.18291e-07
PF3D7_0409500	165.144	1.42184	0.000235077	0.00175791			PF3D7_0605200	220.559	3.62001	4.3181e-08	3.98413e-07
PF3D7_1022800	271.181	1.42167	6.78305e-05	0.000633397			PF3D7_1469900	337.591	3.61977	8.90452e-09	1.12156e-07
PF3D7_1469000	71.1953	1.42065	0.000340125	0.00238307			PF3D7_0324900	717.795	3.61866	1.02586e-07	8.20684e-07
PF3D7_1440700	198.595	1.41686	0.000225005	0.00169962			PF3D7_1027700	395.424	3.61744	6.76029e-07	4.17043e-06
PF3D7_0217900	305.347	1.41508	7.19672e-05	0.000664011			PF3D7_1133200	2442.84	3.61688	5.07403e-10	1.14504e-08
PF3D7_0315400	138.142	1.4112	0.00202324	0.010456			PF3D7_0932000	882.562	3.60746	9.28554e-08	7.64293e-07
PF3D7_1363600	20.2184	1.40995	0.00116358	0.00665464			PF3D7_1207300	3.61495	3.60657	0.0124443	0.0226168
PF3D7_0204100	779.029	1.40937	0.000578563	0.00371268			PF3D7_0408900	302.06	3.60546	6.86502e-11	2.28104e-09
PF3D7_1207500	86.3103	1.40914	0.000205167	0.00158063			PF3D7_0316300	2033.15	3.59782	1.06174e-10	3.37955e-09
PF3D7_1320300	86.8504	1.40798	7.35948e-05	0.000676967			PF3D7_1305800	1.7033	3.59485	0.0372317	0.0594303
PF3D7_0727600	16.4122	1.4073	0.0117201	0.0418432			PF3D7_0722200	3484.71	3.58816	2.29482e-06	1.15401e-05
PF3D7_1143000	72.4172	1.40155	5.17825e-05	0.000498143			PF3D7_1017100	1230.07	3.56795	6.80525e-07	4.18832e-06
PF3D7_0416700	82.4014	1.40077	0.000479236	0.00317692			PF3D7_0208000	907.678	3.56499	2.90967e-09	4.38963e-08
PF3D7_0505400	323.684	1.40016	1.33572e-05	0.000162934			PF3D7_0314000	470.873	3.56479	6.69206e-09	8.77583e-08
PF3D7_1443700	110.748	1.39983	0.000136257	0.00114237			PF3D7_0611200	143.068	3.56396	1.79454e-07	1.32234e-06
PF3D7_1005900	127.301	1.39906	3.79701e-05	0.000390221			PF3D7_1100900	0.862155	3.55838	0.0579664	0.0877925
PF3D7_1242200	249.864	1.39723	0.000154868	0.00126292			PF3D7_0932200	2334.16	3.55054	4.79751e-08	4.35231e-07
PF3D7_0826400	158.369	1.39719	0.00562856	0.0237973			PF3D7_0404700	2306.01	3.54474	1.48396e-06	7.9892e-06
PF3D7_0618800	29.9585	1.3962	0.00863096	0.033247			PF3D7_1105200	75.7226	3.54025	8.84422e-10	1.74819e-08
PF3D7_1367500	299.881	1.39559	0.000165924	0.00132936			PF3D7_1025900	2795.21	3.53931	4.6788e-11	1.7007e-09
PF3D7_0605500	80.9458	1.39398	1.77462e-05	0.00020363			PF3D7_1200500	126.769	3.53749	0.00358713	0.00752436
PF3D7_1323000	81.4546	1.39353	0.0271098	0.0802769			PF3D7_1025800	142.426	3.53596	9.52504e-07	5.49975e-06
PF3D7_0516800	1015.35	1.38424	0.000246214	0.00182671			PF3D7_1147700	269.794	3.53291	1.4214e-08	1.59055e-07
PF3D7_0707200	284.749	1.38189	0.000142297	0.00118384			PF3D7_1035500	8875.7	3.5242	7.03825e-05	0.000233145
PF3D7_0624400	186.67	1.38135	1.83155e-05	0.00020796			PF3D7_1338800	104.029	3.5214	2.32387e-09	3.72078e-08
PF3D7_0629200	624.584	1.38074	1.62417e-05	0.0001904			PF3D7_0725400	3202.3	3.52098	0.000209864	0.000610069
PF3D7_1128900	927.343	1.37932	0.00394417	0.0179811			PF3D7_1312450	18.0992	3.5203	1.79929e-05	6.87233e-05
PF3D7_1145600	106.472	1.37662	0.00130615	0.00730039			PF3D7_0903600	2601.82	3.50786	2.98015e-05	0.000108544
PF3D7_0216800	147.151	1.37441	0.0013598	0.00751499			PF3D7_1012300	433.585	3.50757	5.09259e-07	3.28351e-06
PF3D7_1241600	77.6963	1.37441	0.000507036	0.00333266			PF3D7_1247700	232.587	3.50244	6.47588e-08	5.62975e-07
PF3D7_1458300	538.585	1.37242	7.557e-05	0.000691313			PF3D7_0207600	9995.56	3.50057	2.03509e-06	1.0408e-05
PF3D7_0804400	137.839	1.37221	2.90865e-05	0.000309494			PF3D7_0106200	116.879	3.49203	4.68481e-07	3.06067e-06
PF3D7_1212000	204.061	1.36548	0.000486145	0.00321093			PF3D7_0828500	253.098	3.49061	1.30215e-09	2.33525e-08
PF3D7_1120300	152.57	1.36457	1.86992e-05	0.000210989			PF3D7_1145700	63.0925	3.48488	1.07352e-07	8.50029e-07
PF3D7_1433400	2448.14	1.36194	0.000140944	0.0011762			PF3D7_0311400	212.691	3.48414	5.34316e-07	3.4166e-06
PF3D7_1449400	308.057	1.36017	0.000142091	0.00118384			PF3D7_1310700	4194.79	3.4839	6.46156e-05	0.000215491
PF3D7_0812220	59.5252	1.35848	0.001315	0.00734231			PF3D7_0715500	93.2179	3.47176	6.89221e-08	5.90636e-07
PF3D7_0727500	104.141	1.35563	0.000338105	0.00237271			PF3D7_1149900	5.13907	3.46676	0.00906919	0.0171145
PF3D7_1113000	211.475	1.35304	0.00560302	0.0237078			PF3D7_0729600	189.263	3.46361	3.69465e-08	3.51674e-07
PF3D7_0413500	608.752	1.35176	0.00212892	0.010839			PF3D7_1141200	104.821	3.46309	4.29818e-08	3.97252e-07
PF3D7_0521400	99.3965	1.35159	5.64205e-05	0.000539882			PF3D7_1207700	32.2236	3.45614	4.16752e-09	5.93981e-08
PF3D7_0923500	64.8378	1.34533	0.000549652	0.00356226			PF3D7_1344600	195.979	3.45383	2.28283e-14	3.63642e-12
PF3D7_1442000	31.4369	1.34296	0.00444945	0.0197526			PF3D7_1206300	2985.6	3.45012	8.50071e-10	1.69264e-08
PF3D7_1121300	316.111	1.34213	0.000424496	0.00287422			PF3D7_1116900	79.3396	3.44488	4.40153e-09	6.17582e-08
PF3D7_1239700	642.988	1.33997	1.15687e-06	2.01466e-05			PF3D7_0612200	1029.07	3.44307	1.44036e-08	1.60845e-07
PF3D7_0513000	105.554	1.33948	6.44032e-05	0.000607679			PF3D7_1425300	872.294	3.43948	1.58819e-06	8.4165e-06
PF3D7_0826200	43.2364	1.33857	0.00134054	0.00743888			PF3D7_0311000	3.4195	3.43868	0.0299067	0.0490981
PF3D7_1349600	218.271	1.33729	0.000307523	0.00218863			PF3D7_0104700	13.0542	3.43557	0.0064532	0.0126587
PF3D7_1406400	68.3837	1.33643	0.000602337	0.00384247			PF3D7_1204900	707.243	3.43436	8.28567e-06	3.476e-05
PF3D7_0508200	150.854	1.33384	2.17654e-05	0.000240084			PF3D7_1133400	6501.04	3.43295	7.45594e-06	3.18214e-05
PF3D7_1348400	247.189	1.33325	0.000975706	0.00573148			PF3D7_1342500	304.195	3.43267	5.70333e-05	0.000192697
PF3D7_0612300	13.7562	1.3287	0.00935903	0.035323			PF3D7_0620100	79.3685	3.42606	6.65553e-11	2.22508e-09
PF3D7_0313200	97.0199	1.3237	0.00286974	0.0139021			PF3D7_0307500	159.896	3.42303	2.69038e-09	4.13952e-08
PF3D7_1225100	56.8576	1.32235	0.0121562	0.0432291			PF3D7_1361900	1672.12	3.4185	6.33954e-12	3.28118e-10
PF3D7_0715600	343.19	1.32159	7.97876e-05	0.000723835			PF3D7_1409300	924.56	3.41238	1.70596e-10	4.88862e-09
PF3D7_0809600	186.891	1.32112	0.00078809	0.00483933			PF3D7_1114100	2754.06	3.41222	5.93057e-06	2.61563e-05
PF3D7_0716300	1537.1	1.31967	1.85298e-05	0.000209591			PF3D7_0218000	355.661	3.41222	1.20678e-08	1.39955e-07
PF3D7_0804500	1558.68	1.31947	9.9972e-05	0.00087613			PF3D7_0620400	178.112	3.40907	2.09684e-08	2.19661e-07
PF3D7_1427300	332.833	1.31633	8.87039e-05	0.000791467			PF3D7_1320700	752.475	3.40884	9.88315e-09	1.20557e-07
PF3D7_0825200	87.1734	1.31471	0.000550519	0.00356226			PF3D7_0400100	1034.46	3.40619	1.2966e-07	1.00176e-06
PF3D7_0610000	103.729	1.31131	3.99545e-05	0.000407521			PF3D7_0919200	832.624	3.40155	4.99301e-06	2.24976e-05
PF3D7_0908400	133.159	1.31106	0.00305719	0.014614			PF3D7_0920300	24.3617	3.39868	1.52991e-05	5.93977e-05
PF3D7_1018000	71.3616	1.30863	0.00210372	0.0107387			PF3D7_0304500	103.661	3.39793	5.43665e-08	4.82703e-07
PF3D7_0102300	334.68	1.3055	0.00115272	0.00659953			PF3D7_1009700	1460.83	3.39295	1.53382e-08	1.69274e-07
PF3D7_0403600	184.343	1.30346	0.00387727	0.017706			PF3D7_0321300	117.519	3.39218	1.69345e-10	4.87857e-09
PF3D7_0310000	80.8607	1.30299	4.09993e-05	0.000416608			PF3D7_0715700	33.4036	3.39	3.22047e-07	2.19397e-06
PF3D7_0817400	46.9412	1.29882	0.00290379	0.0140169			PF3D7_1400500	1.68712	3.38822	0.0391871	0.0622945
PF3D7_1318100	142.242	1.29836	0.00576313	0.0243093			PF3D7_0818100	2204.79	3.38768	0.00035715	0.000978928
PF3D7_1115000	129.212	1.29775	0.000994847	0.0058124			PF3D7_1141300	570.503	3.38714	5.4675e-09	7.40299e-08
PF3D7_0904400	172.839	1.29375	0.000406817	0.00277496			PF3D7_0802600	2052.67	3.38161	1.33905e-08	1.51405e-07
PF3D7_1333900	51.2662	1.29319	0.0126907	0.0447189			PF3D7_0405900	2801.92	3.36726	3.18278e-06	1.52413e-05
PF3D7_0932600	37.4071	1.28975	0.00274745	0.0134056			PF3D7_1440400	420.182	3.36253	1.05348e-08	1.26511e-07
PF3D7_0111300	389.339	1.28832	0.000184609	0.00144905			PF3D7_0402800	12.9432	3.36123	0.0013062	0.00307315
PF3D7_1317500	7.65772	1.28767	0.0260916	0.0779869			PF3D7_1406700	196.881	3.36091	3.09175e-08	3.06684e-07
PF3D7_1337200	114.145	1.28546	0.00837737	0.0325013			PF3D7_1125700	2890.51	3.35979	1.39576e-05	5.47192e-05
PF3D7_0728100	296.954	1.28277	0.001575	0.0084497			PF3D7_1224100	508.52	3.359	2.00145e-06	1.02928e-05
PF3D7_1119500	138.403	1.28264	0.000192837	0.00150708			PF3D7_0320700	671.639	3.35886	6.78912e-09	8.88161e-08
PF3D7_1106200	68.6916	1.28062	0.00248454	0.0123452			PF3D7_1438700	552.594	3.35659	3.5768e-08	3.44085e-07
PF3D7_0405600	192.835	1.27793	0.00106957	0.00618887			PF3D7_0907500	505.822	3.35329	1.87161e-05	7.12845e-05
PF3D7_0209300	108.411	1.27402	0.000256515	0.0018825			PF3D7_1010500	45.5417	3.3443	8.91199e-07	5.21245e-06
PF3D7_1131000	55.3297	1.27189	0.00625786	0.0257738			PF3D7_0206800	11481.1	3.34122	1.20662e-05	4.83721e-05
PF3D7_0920200	293.665	1.2717	0.000642758	0.00405732			PF3D7_0308100	963.351	3.33834	4.76799e-07	3.09464e-06
PF3D7_1029400	243.466	1.27097	0.000804201	0.00489492			PF3D7_1220200	36.7372	3.33325	2.85233e-05	0.000104098
PF3D7_1128300	38.2687	1.27037	0.0192453	0.0624522			PF3D7_0214600	4776.75	3.33123	5.26226e-05	0.0001797
PF3D7_0320800	304.792	1.26985	0.00265226	0.0130802			PF3D7_1007300	405.963	3.33088	2.85332e-07	1.96394e-06
PF3D7_1457800	32.1264	1.26954	0.00851433	0.0329063			PF3D7_0500300	5.70537	3.32314	0.0139098	0.0249703
PF3D7_1141800	71.2194	1.26835	0.00240212	0.0120239			PF3D7_1126700	3562.87	3.32262	1.28304e-05	5.09452e-05
PF3D7_1443900	314.723	1.26543	0.000287715	0.00207871			PF3D7_1227000	70.3147	3.3196	1.24599e-05	4.97661e-05
PF3D7_0921400	20.5592	1.26475	0.0102333	0.0379093			PF3D7_0304700	29.518	3.31811	3.44699e-06	1.62621e-05
PF3D7_0824500	115.395	1.26182	0.00402463	0.0182441			PF3D7_0934600	339.238	3.31567	0.00031783	0.0008823
PF3D7_1446800	122.882	1.26177	3.19908e-05	0.000334483			PF3D7_0106600	39.2834	3.31346	3.53404e-08	3.40575e-07
PF3D7_1429100	451.724	1.25934	0.00118302	0.00673738			PF3D7_0214700	710.858	3.31335	5.64946e-05	0.000191234
PF3D7_1475200	38.2868	1.25732	0.00580678	0.0244363			PF3D7_1029900	3355.68	3.31327	2.26897e-10	5.93658e-09
PF3D7_1021300	95.7343	1.25675	0.0038407	0.0175834			PF3D7_1231200	1044.42	3.31246	0.000281056	0.000791574
PF3D7_0903300	964.19	1.25506	0.000264964	0.00193925			PF3D7_0531300	168.355	3.30945	2.15083e-10	5.71024e-09
PF3D7_0917400	259.042	1.25473	0.00320244	0.0152246			PF3D7_0824000	70.3331	3.30701	2.81257e-06	1.36986e-05
PF3D7_1313400	202.497	1.25298	0.000211271	0.00161108			PF3D7_0406700	323.982	3.30539	2.83459e-11	1.17192e-09
PF3D7_0817300	520.501	1.25186	0.0258967	0.0776078			PF3D7_0613900	6118.04	3.30379	2.12125e-05	7.98379e-05
PF3D7_0316200	342.67	1.25015	0.000301886	0.00215986			PF3D7_0223100	2.68502	3.30064	0.0265593	0.0441784
PF3D7_1119000	370.967	1.24782	0.000358063	0.00248624			PF3D7_0312000	36.2905	3.29672	3.81454e-06	1.78716e-05
PF3D7_1339800	13.4966	1.24655	0.0171746	0.0568828			PF3D7_0511600	385.455	3.29086	0.000267076	0.000756134
PF3D7_0203600	39.0026	1.24625	0.00234816	0.0117966			PF3D7_1018200	1907.54	3.29013	5.08854e-08	4.5553e-07
PF3D7_1208500	18.0542	1.246	0.0327048	0.0927377			PF3D7_1140200	1168.6	3.29001	2.00605e-09	3.32255e-08
PF3D7_1336200	498.038	1.24579	0.00272302	0.0133344			PF3D7_1026600	13489	3.28785	0.000429544	0.00114658
PF3D7_0708600	15.2837	1.24191	0.0308595	0.0887129			PF3D7_1479800	2.41872	3.2873	0.0435514	0.0682507
PF3D7_1411400	159.7	1.24009	0.00521386	0.0224648			PF3D7_1019100	1029.23	3.28319	1.04181e-08	1.25388e-07
PF3D7_0524300	122.575	1.23698	7.01838e-05	0.000650883			PF3D7_1368000	80.7452	3.28242	0.000156542	0.000470242
PF3D7_0810000	160.79	1.23325	0.0102744	0.0379837			PF3D7_1322500	956.748	3.28192	4.39969e-10	1.01832e-08
PF3D7_1343100	483.662	1.23281	0.0153106	0.0519236			PF3D7_0114200	3.44155	3.2818	0.0284945	0.0470937
PF3D7_0211200	68.3237	1.23196	0.000415731	0.00282864			PF3D7_1133300	348.237	3.28149	2.87358e-06	1.39581e-05
PF3D7_1337700	388.526	1.23068	0.0203598	0.064826			PF3D7_0307700	1956.71	3.28142	5.48927e-10	1.21346e-08
PF3D7_0103000	104.935	1.22959	0.00168816	0.00891138			PF3D7_0918000	3782.61	3.27884	4.49045e-07	2.95875e-06
PF3D7_1344200	1836.87	1.22942	0.000425083	0.00287422			PF3D7_0303200	2096.01	3.27627	1.80095e-10	4.96702e-09
PF3D7_1220600	48.2891	1.22694	0.00811142	0.0317883			PF3D7_1034600	264.861	3.27605	2.06863e-08	2.17126e-07
PF3D7_0415200	116.16	1.22454	0.00293614	0.0140976			PF3D7_0207900	302.893	3.26729	1.15981e-07	9.09048e-07
PF3D7_1223600	42.4012	1.22391	0.000805	0.00489492			PF3D7_0911100	5487.94	3.26607	5.76898e-05	0.000194793
PF3D7_0720900	87.1455	1.22106	0.000124725	0.0010638			PF3D7_0407700	2034.66	3.26471	2.00538e-11	8.61993e-10
PF3D7_0322300	266.772	1.21738	7.72463e-05	0.000701956			PF3D7_1409400	1184.64	3.26244	1.81609e-07	1.33279e-06
PF3D7_1235700	327.897	1.21716	0.00180559	0.00939392			PF3D7_1123700	95.0632	3.2602	4.44572e-07	2.9395e-06
PF3D7_0522500	93.9078	1.21528	0.00175368	0.00918248			PF3D7_1221300	729.488	3.25622	3.34085e-08	3.26168e-07
PF3D7_1121000	172.261	1.21441	0.00192318	0.00996741			PF3D7_1131900	30.044	3.25314	0.000546107	0.00142609
PF3D7_1363100	151.53	1.21182	1.22412e-05	0.000152761			PF3D7_1110600	399.813	3.25173	5.62783e-10	1.23893e-08
PF3D7_0724600	378.158	1.20819	0.00110367	0.00636579			PF3D7_1423300	1800.16	3.2515	6.49502e-07	4.0387e-06
PF3D7_0503100	70.8277	1.20598	0.000798425	0.00488618			PF3D7_1140400	863.127	3.25148	2.00307e-06	1.02928e-05
PF3D7_0313100	549.64	1.20566	0.000340899	0.00238541			PF3D7_0822900	4885.01	3.24789	1.30952e-05	5.17597e-05
PF3D7_1465100	73.3952	1.20523	0.00489046	0.0214121			PF3D7_0801300	95.8506	3.24421	7.39571e-05	0.000243793
PF3D7_1440000	233.492	1.20227	0.000998646	0.00582203			PF3D7_1036400	44.0637	3.24351	0.000536884	0.00140472
PF3D7_0908300	200.624	1.20181	0.00422006	0.0189622			PF3D7_1361400	309.763	3.24233	1.46085e-05	5.69205e-05
PF3D7_1422100	226.978	1.2008	0.0034478	0.0160976			PF3D7_1010300	10291.5	3.24019	0.000804609	0.00201562
PF3D7_1129800	50.2414	1.19874	0.0105833	0.0388605			PF3D7_0624700	115.921	3.23583	3.13591e-08	3.08802e-07
PF3D7_1111300	44.448	1.19789	0.0225024	0.0696815			PF3D7_1035600	388.527	3.23561	7.59453e-07	4.57531e-06
PF3D7_0815500	561.674	1.19788	0.00123631	0.00698942			PF3D7_1145000	155.23	3.23373	4.35593e-06	2.00375e-05
PF3D7_1323600	150.24	1.19762	0.0112778	0.0407205			PF3D7_1312300	53.8367	3.22836	1.89014e-08	2.01516e-07
PF3D7_1347900	122.978	1.19617	0.000125794	0.00107122			PF3D7_1251200	8031.64	3.22011	0.000285592	0.000802264
PF3D7_1032000	110.832	1.19617	0.000173917	0.00137911			PF3D7_0730000	32.7411	3.21853	2.98914e-06	1.44417e-05
PF3D7_1305100	207.2	1.19571	7.46731e-05	0.000684314			PF3D7_1020100	66.6754	3.21642	3.0478e-06	1.46467e-05
PF3D7_1222300	2351.77	1.19472	9.82846e-05	0.000864138			PF3D7_1244500	1078.28	3.20958	0.0145139	0.0259516
PF3D7_1422500	111.923	1.19373	0.0163392	0.0547607			PF3D7_0615200	40.916	3.20675	1.15944e-07	9.09048e-07
PF3D7_1140900	156.561	1.19323	0.000155067	0.00126292			PF3D7_0308500	1024.02	3.19371	0.000135892	0.000414177
PF3D7_1137500	230.101	1.19309	0.00162989	0.00867995			PF3D7_1214000	75.1855	3.19354	4.76538e-07	3.09464e-06
PF3D7_1103400	271.371	1.19278	0.00235017	0.0117966			PF3D7_1243400	323.914	3.19237	0.000103171	0.000325436
PF3D7_0720000	137.889	1.19106	0.00405425	0.0183287			PF3D7_1243700	1600.05	3.18636	1.5857e-05	6.12566e-05
PF3D7_1427400	72.3626	1.19048	0.0270534	0.0802041			PF3D7_0105800	1408.12	3.18003	3.95679e-09	5.69947e-08
PF3D7_0307800	374.608	1.19004	0.000491779	0.00324024			PF3D7_1413300	2.15987	3.17974	0.051025	0.0783754
PF3D7_1353900	717.588	1.18985	0.000289531	0.00208524			PF3D7_1314700	483.043	3.17799	1.11227e-07	8.78139e-07
PF3D7_1115200	739.816	1.18891	0.00146988	0.00799285			PF3D7_1141900	6.00469	3.1778	0.0129919	0.0234938
PF3D7_1428700	112.826	1.18837	0.00431646	0.0193007			PF3D7_0408800	4.60101	3.17746	0.00958361	0.0179415
PF3D7_1106100	123.786	1.18779	8.47599e-05	0.000762558			PF3D7_0730400	1068.09	3.17412	5.0256e-05	0.000172161
PF3D7_1333200	394.057	1.18695	0.00442289	0.019667			PF3D7_1137600	10.5215	3.17306	0.0116169	0.0212773
PF3D7_1017800	114.476	1.18694	0.0022036	0.0111748			PF3D7_1313000	162.676	3.17249	0.000105627	0.000332216
PF3D7_1334000	50.6964	1.18184	9.54373e-05	0.000841838			PF3D7_1449200	1530.76	3.17157	5.53103e-06	2.47162e-05
PF3D7_1346100	1016.37	1.17849	0.00178922	0.00931851			PF3D7_0614100	199.936	3.16886	2.50835e-07	1.76431e-06
PF3D7_0911700	197.086	1.17607	0.000282962	0.00205432			PF3D7_0620000	56.1227	3.16782	6.27102e-07	3.92192e-06
PF3D7_1340800	83.0965	1.17604	0.000641276	0.00405268			PF3D7_1407700	946.042	3.16666	0.0181775	0.0317067
PF3D7_0312100	267.033	1.1758	0.00200136	0.0103528			PF3D7_0723100	13.1479	3.16372	0.000512737	0.00134674
PF3D7_0508300	178.071	1.1749	0.0266652	0.079351			PF3D7_0829500	70.5453	3.16096	2.6009e-06	1.27826e-05
PF3D7_0932500	105.678	1.17413	0.0101132	0.0375415			PF3D7_0509100	968.166	3.16029	3.19576e-08	3.13331e-07
PF3D7_1361600	50.4501	1.1735	0.00585322	0.0245764			PF3D7_0934800	2331.29	3.15719	2.99713e-07	2.05474e-06
PF3D7_1330300	256.405	1.17326	0.00130359	0.00729366			PF3D7_0932400	222.806	3.15452	3.62844e-09	5.34012e-08
PF3D7_0529100	25.6941	1.17221	0.0037651	0.0173105			PF3D7_0312400	1466.83	3.15171	4.87507e-11	1.74857e-09
PF3D7_0319000	737.736	1.17034	4.11813e-05	0.000417674			PF3D7_0202800	95.3414	3.15055	1.10036e-06	6.18852e-06
PF3D7_1210900	88.2547	1.17034	0.00517605	0.0223553			PF3D7_1209400	1094.47	3.14687	6.01835e-08	5.25732e-07
PF3D7_0920300	24.3617	1.16848	0.00218297	0.011091			PF3D7_0207400	1374.53	3.14152	2.36214e-07	1.67892e-06
PF3D7_1245500	243.421	1.16834	0.00125434	0.00707084			PF3D7_1448900	26.1719	3.13977	3.90267e-06	1.81744e-05
PF3D7_1347000	46.9872	1.16696	0.00619144	0.0256171			PF3D7_1021800	3254.63	3.1395	2.26177e-09	3.66759e-08
PF3D7_1104300	153.883	1.16621	0.00021404	0.00162586			PF3D7_1409200	258.356	3.13919	3.75461e-07	2.52295e-06
PF3D7_1345500	54.3193	1.1637	0.00245939	0.0122653			PF3D7_0817800	203.367	3.13912	3.65771e-08	3.49834e-07
PF3D7_0530200	187.205	1.16259	0.0044776	0.0198451			PF3D7_0622400	72.6595	3.13829	3.5591e-07	2.4035e-06
PF3D7_0931200	35.9218	1.16225	0.0217397	0.0680197			PF3D7_0612700	1435.24	3.13768	7.14533e-08	6.10396e-07
PF3D7_1427500	200.195	1.15924	0.000426059	0.00287722			PF3D7_0916300	91.7275	3.13692	1.71999e-06	9.00915e-06
PF3D7_1131100	140.892	1.15793	0.0051626	0.0223328			PF3D7_1117200	96.2636	3.13462	2.20749e-07	1.58355e-06
PF3D7_1437100	61.5628	1.15515	0.00372563	0.0171582			PF3D7_0321100	538.967	3.13324	6.28346e-07	3.92517e-06
PF3D7_1227600	940.592	1.15087	0.000964625	0.00568488			PF3D7_0814700	96.9414	3.13148	0.000376892	0.0010273
PF3D7_0320100	249.875	1.14706	0.00292175	0.0140659			PF3D7_0507400	165.362	3.12833	6.33931e-05	0.000211848
PF3D7_1139800	176.662	1.14479	0.000126198	0.0010713			PF3D7_1137200	474.408	3.12735	2.70527e-06	1.32348e-05
PF3D7_0211900	190.295	1.14444	9.37155e-05	0.000829351			PF3D7_1435200	394.83	3.12432	1.68084e-08	1.8428e-07
PF3D7_0823800	179.07	1.14198	0.00402542	0.0182441			PF3D7_1141500	16.8102	3.12166	0.000878553	0.00218068
PF3D7_1443600	46.6065	1.13936	0.00433854	0.0193714			PF3D7_1430700	183.623	3.11574	1.60907e-09	2.74048e-08
PF3D7_0707800	282.402	1.13861	8.97901e-05	0.000799841			PF3D7_0217100	557.289	3.1137	2.99012e-10	7.36825e-09
PF3D7_0726400	547.304	1.13842	0.00242917	0.0121257			PF3D7_0618500	225.693	3.11061	1.74323e-10	4.91054e-09
PF3D7_1333300	201.953	1.13715	0.000991374	0.00579836			PF3D7_1346900	194.79	3.10928	4.36443e-09	6.13968e-08
PF3D7_1227300	100.562	1.13639	0.0125971	0.044418			PF3D7_1019200	20.6746	3.10525	0.0100278	0.0186476
PF3D7_0105100	40.83	1.1349	0.00356252	0.0165477			PF3D7_1474200	40.0608	3.10261	7.78291e-07	4.65257e-06
PF3D7_1338100	1551.75	1.13412	0.00342522	0.0160337			PF3D7_1202200	573.914	3.09837	2.7394e-08	2.7732e-07
PF3D7_0726700	135.631	1.13391	0.000290809	0.00209166			PF3D7_0927300	400.998	3.09702	2.65954e-12	1.63682e-10
PF3D7_1122100	60.2766	1.13365	0.0066852	0.0271417			PF3D7_1032400	451.879	3.09617	1.79807e-08	1.93605e-07
PF3D7_1210000	167.115	1.13365	0.000241559	0.00179956			PF3D7_0419000	40.0877	3.09537	2.77251e-06	1.35279e-05
PF3D7_1422700	197.354	1.13284	0.0114254	0.0410074			PF3D7_0314800	59.7713	3.0947	1.65772e-06	8.70826e-06
PF3D7_0313600	420.496	1.13019	0.000997689	0.00582203			PF3D7_1024600	100.907	3.09451	4.55221e-09	6.31919e-08
PF3D7_0810700	32.6032	1.12944	0.0141241	0.0486618			PF3D7_1218000	542.532	3.09431	8.46873e-05	0.000274158
PF3D7_1339900	113.107	1.12779	0.000802427	0.00489492			PF3D7_1417000	22.7355	3.09215	0.000447162	0.00118659
PF3D7_0323300	45.9963	1.1272	0.0223432	0.0694268			PF3D7_1334300	247.838	3.08948	4.81171e-09	6.64801e-08
PF3D7_1437200	1374.42	1.12638	0.000471069	0.00313814			PF3D7_0613300	1413.51	3.08436	4.98643e-06	2.24867e-05
PF3D7_1331600	306.3	1.12503	0.00613349	0.0254357			PF3D7_1435600	1264.7	3.0832	1.24083e-07	9.64704e-07
PF3D7_0318900	582.138	1.12457	0.00742019	0.0295281			PF3D7_1456000	501.94	3.08137	6.2492e-12	3.28118e-10
PF3D7_0915000	350.762	1.12317	0.00514528	0.0222923			PF3D7_0622600	231.762	3.0754	2.57233e-08	2.62368e-07
PF3D7_0210300	202.201	1.12308	0.0159498	0.0537214			PF3D7_0308300	366.851	3.06555	0.000165054	0.000492796
PF3D7_1243000	109.496	1.12276	0.00737418	0.0294086			PF3D7_1242300	105.377	3.06498	5.38488e-07	3.43921e-06
PF3D7_0820100	47.3865	1.12187	0.00379759	0.0174246			PF3D7_1231300	223.623	3.06278	1.02254e-05	4.17967e-05
PF3D7_0821000	418.868	1.12144	0.0039171	0.0178728			PF3D7_0400900	3.41801	3.05496	0.0297166	0.0488602
PF3D7_0109950	137.286	1.12047	0.0045652	0.0201509			PF3D7_1319700	115.784	3.05267	6.55681e-07	4.06778e-06
PF3D7_1121500	22.8324	1.11873	0.020731	0.0656603			PF3D7_1465000	436.663	3.05107	7.34795e-08	6.25731e-07
PF3D7_0607700	498.867	1.11305	0.00645424	0.0264219			PF3D7_1318100	142.242	3.05047	7.72519e-07	4.63341e-06
PF3D7_0502100	56.6815	1.11174	0.00814992	0.0318011			PF3D7_0800200	36.1464	3.0494	0.000313221	0.000870846
PF3D7_0526400	95.8621	1.11156	0.00624554	0.0257623			PF3D7_0319400	489.741	3.04575	1.105e-08	1.31243e-07
PF3D7_0704100	973.515	1.11009	0.0133783	0.0466261			PF3D7_0630000	3.72036	3.03989	0.0100037	0.0186186
PF3D7_1411700	151.729	1.10649	0.00121387	0.00688408			PF3D7_0934400	291.303	3.03986	2.6796e-08	2.72795e-07
PF3D7_1250700	147.992	1.10293	0.00448963	0.0198659			PF3D7_1247800	329.534	3.03563	1.69013e-07	1.25738e-06
PF3D7_0827500	148.005	1.10177	0.00175951	0.00919836			PF3D7_1327300	6528.88	3.03472	1.31012e-05	5.17597e-05
PF3D7_1242000	87.5466	1.10166	0.0267408	0.0795321			PF3D7_0723300	790.924	3.03412	2.2015e-08	2.29736e-07
PF3D7_1303100	164.545	1.10145	0.00856395	0.0330594			PF3D7_0523300	263.448	3.03353	1.69501e-06	8.89551e-06
PF3D7_1135600	47.525	1.0995	0.0131494	0.0459465			PF3D7_1410800	342.651	3.03273	2.2486e-07	1.60665e-06
PF3D7_0305100	272.87	1.09715	0.00209723	0.0107156			PF3D7_0416600	97.9124	3.03215	9.91044e-08	7.97548e-07
PF3D7_1208400	212.158	1.09705	0.0157409	0.0532166			PF3D7_0617300	315.386	3.03129	7.19237e-07	4.37193e-06
PF3D7_0630300	334.019	1.09621	0.00107915	0.00623763			PF3D7_1347100	362.374	3.02647	1.37585e-11	6.42382e-10
PF3D7_1304400	156.397	1.0955	0.000199687	0.00154501			PF3D7_0419300	152.813	3.02569	8.4565e-09	1.06761e-07
PF3D7_0924200	102.062	1.09438	0.00358254	0.0166264			PF3D7_0101900	8.84166	3.02432	0.00750087	0.0145036
PF3D7_0805700	876.09	1.09428	0.00272131	0.0133344			PF3D7_0419700	516.047	3.02259	0.000103625	0.000326679
PF3D7_1349100	126.635	1.09239	0.00320459	0.0152246			PF3D7_0525600	160.423	3.02161	4.35567e-11	1.60478e-09
PF3D7_1364600	182.284	1.09211	0.00802663	0.0315245			PF3D7_1446600	700.212	3.02078	3.67242e-07	2.47386e-06
PF3D7_1014800	74.9131	1.09006	0.00697526	0.0281086			PF3D7_1029800	304.549	3.01919	1.27457e-07	9.87566e-07
PF3D7_0505700	294.651	1.08927	0.0015878	0.00849758			PF3D7_1105100	7784.09	3.01741	4.82867e-06	2.18846e-05
PF3D7_0528500	221.341	1.08788	0.000550305	0.00356226			PF3D7_0611000	49.565	3.0158	9.81772e-07	5.60894e-06
PF3D7_0413700	241.321	1.0874	0.000149219	0.00122636			PF3D7_1440100	740.118	3.0146	2.28186e-09	3.68912e-08
PF3D7_1325400	884.151	1.08728	0.00501149	0.0218185			PF3D7_1244400	3385.62	3.01439	0.000894652	0.00221363
PF3D7_1214300	165.042	1.08664	0.00386467	0.0176783			PF3D7_1453200	163.084	3.01048	1.15064e-08	1.34597e-07
PF3D7_1338900	371.229	1.08617	0.0343586	0.0965179			PF3D7_0816400	258.973	3.00747	3.9544e-09	5.69947e-08
PF3D7_1009300	89.2078	1.08286	0.000220443	0.00166749			PF3D7_1335200	34.5252	3.00305	0.000237072	0.000680435
PF3D7_1305600	103.96	1.08149	0.001542	0.00830165			PF3D7_0107200	65.3704	3.00301	1.0137e-06	5.77308e-06
PF3D7_0727800	338.556	1.08075	0.00171399	0.00900386			PF3D7_0304000	55.1933	3.00258	1.89343e-05	7.2014e-05
PF3D7_1428600	117.631	1.0805	0.00168162	0.0089029			PF3D7_0414600	280.497	2.99863	2.5106e-09	3.95273e-08
PF3D7_0306600	85.3628	1.08042	0.00598152	0.0249391			PF3D7_1131700	9.6357	2.99806	0.00192662	0.0043641
PF3D7_0311200	121.147	1.07863	0.0100939	0.0374956			PF3D7_1245400	133.272	2.99792	3.77461e-14	5.24187e-12
PF3D7_1447700	53.4971	1.07848	0.0276891	0.081769			PF3D7_1469800	460.088	2.99737	5.40995e-08	4.81122e-07
PF3D7_0922800	297.085	1.07843	0.0086123	0.0331987			PF3D7_1249600	106.617	2.99677	4.69816e-06	2.13467e-05
PF3D7_0609900	274.296	1.07763	0.00944263	0.0355193			PF3D7_0905400	15655.2	2.99675	2.70656e-06	1.32348e-05
PF3D7_1024900	90.3795	1.07561	0.00398211	0.0181099			PF3D7_1358400	163.629	2.994	6.77054e-06	2.92652e-05
PF3D7_1311300	72.6984	1.07513	0.000194766	0.00151777			PF3D7_0628100	2140.02	2.99051	2.32e-06	1.16451e-05
PF3D7_1228300	567.115	1.07473	0.000677003	0.0042389			PF3D7_1221100	12.7254	2.99019	0.00305604	0.00655765
PF3D7_1349700	166.229	1.07164	0.00102938	0.00597547			PF3D7_1028600	356.421	2.98973	4.19442e-07	2.79078e-06
PF3D7_0902700	198.642	1.06968	0.00502625	0.0218476			PF3D7_1324500	266.705	2.98802	1.53533e-09	2.6482e-08
PF3D7_0508800	510.291	1.06936	0.0105471	0.0387538			PF3D7_1440600	51.2573	2.98768	3.09071e-07	2.11088e-06
PF3D7_1233300	118.627	1.06905	0.00415797	0.0187507			PF3D7_0817600	2256.79	2.98727	2.11242e-06	1.07426e-05
PF3D7_1334500	103.74	1.06899	0.025056	0.0755167			PF3D7_1244900	225.942	2.98605	1.17374e-09	2.16962e-08
PF3D7_1207200	45.3106	1.06868	0.0292941	0.0851163			PF3D7_1221400	125.748	2.98413	5.43876e-07	3.46545e-06
PF3D7_0623300	280.661	1.0684	0.000293066	0.00210231			PF3D7_1015800	884.224	2.9825	1.78793e-10	4.96585e-09
PF3D7_0607400	143.423	1.06816	0.0277443	0.0818427			PF3D7_0927500	64.0911	2.98242	0.000205657	0.000599159
PF3D7_1363500	151.312	1.06719	0.000924204	0.00550127			PF3D7_1246400	2989.08	2.98205	0.000162991	0.000487711
PF3D7_1419000	594.059	1.06479	0.00230092	0.0116031			PF3D7_1202400	303.618	2.97951	1.68149e-09	2.85484e-08
PF3D7_0724100	1284.38	1.06278	0.0125597	0.0443438			PF3D7_1339400	304.138	2.97795	9.94799e-10	1.91738e-08
PF3D7_1004500	113.283	1.06274	0.0220461	0.0687007			PF3D7_1452900	92.4286	2.97761	9.5027e-07	5.4927e-06
PF3D7_0905700	267.756	1.06264	0.00479762	0.0210737			PF3D7_0929600	231.245	2.97733	6.80782e-08	5.86936e-07
PF3D7_0416400	1496.27	1.06112	0.00239405	0.0119946			PF3D7_0408500	315.693	2.97661	2.29837e-09	3.70475e-08
PF3D7_1326600	469.965	1.06004	0.00431913	0.0193007			PF3D7_0202900	108.068	2.97558	3.96821e-08	3.73122e-07
PF3D7_1433800	394.615	1.05779	0.0103396	0.0380949			PF3D7_0805200	2172.7	2.97454	0.0022148	0.00492623
PF3D7_1441700	23.606	1.05697	0.00584713	0.0245764			PF3D7_1413700	1386.86	2.97175	4.72289e-05	0.00016355
PF3D7_1368700	237.006	1.0552	0.000826162	0.00501063			PF3D7_1451300	458.662	2.97139	1.05014e-07	8.35178e-07
PF3D7_0216900	42.0049	1.05449	0.0107454	0.0392429			PF3D7_0318700	349.785	2.96915	0.00311456	0.00667528
PF3D7_1011400	197.371	1.05417	0.00242135	0.012109			PF3D7_1246200	14144.8	2.9687	7.08198e-09	9.22019e-08
PF3D7_1228000	27.7573	1.05351	0.0113303	0.0408556			PF3D7_1243900	931.259	2.96811	1.59132e-09	2.7274e-08
PF3D7_0907900	285.696	1.05319	0.00159239	0.00850532			PF3D7_0412000	568.108	2.96559	3.32055e-10	8.06462e-09
PF3D7_1011300	39.9734	1.05244	0.0338805	0.095323			PF3D7_1447500	77.1616	2.96497	0.000323207	0.00089539
PF3D7_1461100	164.557	1.05187	0.00269975	0.0132685			PF3D7_0618000	1717.63	2.96463	2.73354e-06	1.33497e-05
PF3D7_0215900	30.103	1.05161	0.01499	0.0511245			PF3D7_1230200	293.669	2.96369	3.23599e-07	2.20177e-06
PF3D7_1004200	574.484	1.05025	0.000439452	0.00295661			PF3D7_0910900	287.206	2.95819	5.60901e-09	7.51941e-08
PF3D7_1237000	227.485	1.05013	2.95317e-05	0.000313615			PF3D7_0816900	5.9071	2.95613	0.00797	0.01532
PF3D7_1134400	102.885	1.04873	0.0170787	0.0566431			PF3D7_1114900	365.108	2.95607	8.38667e-07	4.95335e-06
PF3D7_0910400	202.846	1.04836	0.000116193	0.00100688			PF3D7_1318400	1018.16	2.95531	1.44863e-09	2.52275e-08
PF3D7_0408400	53.1751	1.04651	0.0114877	0.0411489			PF3D7_0414000	921.866	2.95468	4.73583e-11	1.70995e-09
PF3D7_1318600	58.5892	1.04572	0.00279762	0.0136013			PF3D7_0607200	180.852	2.95292	4.05781e-08	3.80886e-07
PF3D7_1409900	419.818	1.04547	0.00371826	0.0171388			PF3D7_0724800	501.174	2.95143	1.01718e-09	1.93299e-08
PF3D7_1418200	46.1944	1.04386	0.00935176	0.0353202			PF3D7_0914100	2011.32	2.95097	1.39042e-06	7.56837e-06
PF3D7_1124500	115.564	1.04316	0.0115505	0.041292			PF3D7_1226100	155.479	2.94463	7.94361e-08	6.69092e-07
PF3D7_0103900	158.682	1.04177	0.000924327	0.00550127			PF3D7_1313500	144.27	2.94399	4.60552e-06	2.09962e-05
PF3D7_0524600	284.85	1.04098	0.00815845	0.0318115			PF3D7_1417800	1301.73	2.94375	4.22801e-10	9.87022e-09
PF3D7_0322700	341.741	1.04071	0.00944882	0.0355193			PF3D7_0307600	213.3	2.94336	6.69027e-08	5.792e-07
PF3D7_1369000	202.725	1.03985	0.011369	0.0409678			PF3D7_0624200	518.24	2.94174	5.06426e-11	1.80448e-09
PF3D7_0417400	1640.53	1.03893	0.0162236	0.0545418			PF3D7_0420600	375.987	2.94143	2.55925e-09	4.00604e-08
PF3D7_1239600	78.5002	1.03787	0.0251288	0.075694			PF3D7_1143600	57.1356	2.94113	4.0709e-08	3.81453e-07
PF3D7_0106800	124.46	1.03771	0.00116999	0.00668422			PF3D7_0506900	2124.06	2.94064	3.64243e-09	5.34618e-08
PF3D7_1335800	120.633	1.03704	0.00301691	0.014447			PF3D7_1034400	269.566	2.93821	8.1167e-10	1.6342e-08
PF3D7_0207500	2075.69	1.03499	0.0274308	0.0811833			PF3D7_0935600	36878.3	2.93771	0.02276	0.0385092
PF3D7_1460500	487.912	1.03176	0.00332756	0.0156635			PF3D7_1313300	64.7503	2.93717	1.78442e-06	9.30164e-06
PF3D7_0610600	252.489	1.02646	0.000753664	0.00465881			PF3D7_0902800	707.398	2.93651	4.53279e-07	2.97599e-06
PF3D7_0912000	237.712	1.02515	0.00580082	0.0244302			PF3D7_0931900	149.435	2.93428	4.97859e-05	0.000170977
PF3D7_1248300	51.4732	1.02503	0.0290685	0.0846423			PF3D7_1228500	272.12	2.93319	6.17591e-09	8.15823e-08
PF3D7_1107000	148.844	1.02486	0.00326731	0.0154683			PF3D7_0504900	225.959	2.93182	1.36817e-05	5.37346e-05
PF3D7_1309400	450.29	1.02476	0.00020828	0.00159553			PF3D7_0808200	3152.82	2.92836	0.00123489	0.00292698
PF3D7_1442100	84.8612	1.02408	0.00327985	0.0154982			PF3D7_1425800	381.044	2.92668	2.2867e-10	5.9542e-09
PF3D7_1210700	106.63	1.02341	0.00132218	0.00735964			PF3D7_0718400	555.769	2.92491	3.49213e-16	1.29108e-13
PF3D7_1330100	111.196	1.0221	0.0079031	0.0311523			PF3D7_1143200	612.398	2.9236	1.46236e-07	1.10462e-06
PF3D7_1462100	37.5667	1.01858	0.0146279	0.0501105			PF3D7_0300100	568.232	2.92301	3.15091e-06	1.51155e-05
PF3D7_1227500	778.808	1.01742	0.00693678	0.028037			PF3D7_1303900	15.1225	2.92285	0.00322602	0.00687067
PF3D7_1007000	203.253	1.0158	0.00484586	0.021234			PF3D7_1348600	456.073	2.92083	9.68844e-06	3.98123e-05
PF3D7_0803300	233.877	1.01575	0.00625636	0.0257738			PF3D7_1446700	466.699	2.92058	5.94731e-08	5.22019e-07
PF3D7_0826300	253.942	1.01514	8.81233e-06	0.000115107			PF3D7_0723200	28.3127	2.92044	0.00207023	0.00463513
PF3D7_1032600	21.9491	1.01512	0.0354197	0.0986413			PF3D7_1026500	100.229	2.91725	8.45406e-06	3.53569e-05
PF3D7_1431500	339.575	1.01406	0.00730804	0.0291676			PF3D7_0422900	113.512	2.91635	5.17768e-07	3.32649e-06
PF3D7_0820800	65.6891	1.01357	0.00647125	0.0264518			PF3D7_1335000	39.4437	2.91587	3.13711e-05	0.000113498
PF3D7_0803200	767.926	1.01356	0.0144352	0.0495757			PF3D7_1363700	157.531	2.91457	1.5471e-10	4.4808e-09
PF3D7_0912400	571.565	1.0131	0.00845846	0.032769			PF3D7_0806300	710.003	2.91275	1.21065e-09	2.22267e-08
PF3D7_0907400	932.418	1.01291	0.000533153	0.00347062			PF3D7_0611600	514.872	2.91205	1.39894e-06	7.59948e-06
PF3D7_1458500	356.217	1.01246	0.000680663	0.0042569			PF3D7_0529800	581.578	2.91204	1.95826e-08	2.07553e-07
PF3D7_0412100	83.7196	1.00803	0.00418698	0.0188501			PF3D7_0316500	255.543	2.90887	1.40757e-10	4.21183e-09
PF3D7_0608600	100.66	1.00687	0.00369003	0.0170668			PF3D7_0522600	175.336	2.90866	1.916e-06	9.90176e-06
PF3D7_0719900	638.566	1.00686	0.00113863	0.00652576			PF3D7_0504300	26.2146	2.90364	2.60682e-05	9.62408e-05
PF3D7_1246800	629.997	1.0061	0.0127936	0.0449936			PF3D7_1345300	144.309	2.90161	1.93462e-09	3.21409e-08
PF3D7_0705900	333.207	1.00522	0.00146033	0.00794891			PF3D7_0930000	17.4855	2.90114	0.000960191	0.00234781
PF3D7_1228700	529.546	1.00485	0.00290075	0.0140147			PF3D7_1129300	496.923	2.90001	1.42612e-05	5.56875e-05
PF3D7_0419300	152.813	1.00331	0.0106691	0.0390959			PF3D7_0417500	581.237	2.89933	4.04251e-09	5.79213e-08
PF3D7_1106500	279.174	1.00251	0.0305111	0.0879006			PF3D7_0605000	71.8173	2.89904	7.18285e-07	4.37105e-06
PF3D7_0219300	62.9584	1.00207	0.0107929	0.0392826			PF3D7_1125600	132.992	2.89821	2.60531e-09	4.04308e-08
PF3D7_1312200	47.3864	1.00176	0.00800103	0.0314467			PF3D7_1004900	160.293	2.89594	8.48741e-12	4.14124e-10
PF3D7_1238700	271.665	1.00156	0.00347781	0.0161959			PF3D7_1030200	1172.77	2.89471	0.000154071	0.000463581
PF3D7_0624100	122.041	1.0004	0.0120749	0.0429681			PF3D7_0713800	530.781	2.89439	3.35827e-06	1.58989e-05
PF3D7_1352500	1034.96	1.00012	0.016722	0.0558361			PF3D7_1246900	157.019	2.89149	2.69607e-12	1.64067e-10
PF3D7_1415400	184.073	0.997106	0.0281433	0.0827942			PF3D7_0207200	100.239	2.89057	1.45718e-05	5.68186e-05
PF3D7_0608400	97.3674	0.995669	0.00517131	0.0223526			PF3D7_1413100	8.99073	2.8895	0.00834336	0.0159224
PF3D7_0715200	568.94	0.99394	0.00162859	0.00867995			PF3D7_0104000	19.3209	2.88457	0.000170863	0.000508144
PF3D7_1108600	4071.39	0.99251	0.0235026	0.0719558			PF3D7_1318200	19.6736	2.88403	0.000630464	0.00161561
PF3D7_1233800	341.26	0.992367	0.0177564	0.0585324			PF3D7_0803300	233.877	2.88228	2.20373e-09	3.58421e-08
PF3D7_1227200	177.093	0.992009	0.00812935	0.0318011			PF3D7_0402700	2.89644	2.87533	0.0203959	0.0350346
PF3D7_1432600	80.0893	0.984765	0.0314387	0.0901387			PF3D7_0409700	161.219	2.87392	1.98874e-07	1.43806e-06
PF3D7_1322300	309.717	0.98468	0.012208	0.0433425			PF3D7_1400100	149.066	2.87369	0.000180108	0.00053246
PF3D7_1235200	481.193	0.98397	0.0290617	0.0846423			PF3D7_1041300	172.22	2.87365	3.32986e-05	0.000119513
PF3D7_0603100	68.7419	0.98346	0.0182466	0.059739			PF3D7_1108100	324.287	2.87326	1.25914e-05	5.01434e-05
PF3D7_0719400	517.332	0.982802	0.00770925	0.0304991			PF3D7_1223000	245.67	2.87064	5.6799e-06	2.5215e-05
PF3D7_1320100	96.034	0.980415	0.00558106	0.0236333			PF3D7_0631900	4.75457	2.87024	0.0314829	0.0513434
PF3D7_1021400	483.306	0.977703	0.000232653	0.00174281			PF3D7_1340700	265.547	2.86564	1.12324e-07	8.85513e-07
PF3D7_1357200	114.496	0.976797	0.0101855	0.0377583			PF3D7_0208100	1003.99	2.86501	1.53308e-07	1.15162e-06
PF3D7_1338000	229.803	0.975735	0.00623108	0.0257222			PF3D7_1363800	67.4864	2.86313	3.31739e-05	0.000119144
PF3D7_0722500	391.21	0.974982	0.0204595	0.0650666			PF3D7_0613800	2029.33	2.86269	5.58933e-08	4.93026e-07
PF3D7_1452300	40.297	0.972831	0.00552164	0.0234004			PF3D7_1411000	2415.63	2.86209	0.000906908	0.00223875
PF3D7_1236700	204.615	0.970073	0.000214763	0.00162679			PF3D7_1357600	47.9452	2.8618	1.16761e-06	6.51933e-06
PF3D7_1353500	73.6984	0.969759	0.00640798	0.0262708			PF3D7_1136900	2615.79	2.86123	0.00024711	0.000705835
PF3D7_0527600	297.455	0.969276	0.0216714	0.0678845			PF3D7_0210200	897.948	2.86109	2.32892e-09	3.72078e-08
PF3D7_1432000	88.1113	0.968413	0.0193193	0.0626172			PF3D7_1367900	21.5265	2.86037	0.00096363	0.00235303
PF3D7_0404200	27.8809	0.968346	0.0352666	0.0984555			PF3D7_0315200	1116.55	2.85999	0.0164198	0.0289578
PF3D7_1459700	101.7	0.96807	0.0103294	0.0380949			PF3D7_0814500	2509.95	2.85881	0.018249	0.0318109
PF3D7_0314900	172.926	0.967358	0.0252261	0.0759446			PF3D7_0203400	225.595	2.85831	2.37723e-09	3.76465e-08
PF3D7_1437400	129.491	0.964957	0.00189758	0.00984414			PF3D7_1019700	352.644	2.85787	1.69743e-07	1.26108e-06
PF3D7_1303200	61.3887	0.964415	0.0198957	0.0636446			PF3D7_1462700	575.474	2.85534	2.87702e-11	1.18045e-09
PF3D7_0704700	217.277	0.962714	0.00502212	0.0218472			PF3D7_0407800	2247.94	2.8534	1.47503e-08	1.6404e-07
PF3D7_1458900	83.9393	0.962594	0.0209479	0.0661923			PF3D7_1004600	459.755	2.85024	2.739e-08	2.7732e-07
PF3D7_1455200	102.583	0.961094	0.0113949	0.0409736			PF3D7_0933200	90.7413	2.84677	4.95089e-05	0.00017014
PF3D7_0910800	216.561	0.959475	0.00072654	0.00451255			PF3D7_0927700	286.431	2.84571	7.77432e-07	4.65257e-06
PF3D7_0422100	282.648	0.95926	0.0152589	0.0518458			PF3D7_1476300	986.03	2.84427	7.53898e-07	4.54689e-06
PF3D7_0306400	754.045	0.958688	0.00203886	0.0105267			PF3D7_1436200	869.042	2.8418	1.5889e-05	6.13362e-05
PF3D7_0724000	94.965	0.957149	0.0124955	0.0442035			PF3D7_0924800	17.9431	2.84067	0.000378302	0.00103011
PF3D7_1452500	150.892	0.956913	0.0127813	0.0449794			PF3D7_1026400	117.528	2.83825	1.17464e-07	9.18019e-07
PF3D7_1124100	486.167	0.95664	0.00123398	0.00698353			PF3D7_1239500	142.285	2.83822	8.1391e-08	6.82374e-07
PF3D7_1119400	515.771	0.956536	0.00153484	0.00827133			PF3D7_1434400	462.41	2.8363	7.9409e-05	0.000259084
PF3D7_1108700	905.498	0.955082	0.00807543	0.0316702			PF3D7_1203300	186.495	2.83202	2.08504e-14	3.422e-12
PF3D7_1339600	70.7117	0.952245	0.00698708	0.0281129			PF3D7_0728600	1138.08	2.8318	1.2224e-08	1.41162e-07
PF3D7_0725000	534.369	0.950366	0.00213138	0.010839			PF3D7_0102700	1951.78	2.83148	0.0154764	0.027464
PF3D7_0615800	294.796	0.949768	0.00258567	0.0128007			PF3D7_0707300	9134.76	2.83044	4.53587e-05	0.00015778
PF3D7_0934300	57.8986	0.949724	0.0107031	0.0391147			PF3D7_1024700	165.532	2.82884	2.30156e-07	1.63866e-06
PF3D7_1121200	22.0077	0.949467	0.0234223	0.0718768			PF3D7_0630800	87.7197	2.82805	1.96605e-06	1.01314e-05
PF3D7_1125100	90.7546	0.94941	0.0208992	0.0660772			PF3D7_0501500	1767.25	2.82592	3.77432e-05	0.000133606
PF3D7_0626300	68.1953	0.949362	0.0188365	0.0613147			PF3D7_1304500	250.275	2.82584	5.65547e-08	4.98049e-07
PF3D7_1448400	299.927	0.948085	0.00702218	0.0282137			PF3D7_1455600	291.588	2.82561	2.51574e-07	1.76722e-06
PF3D7_1345400	373.109	0.948077	0.0123393	0.0437082			PF3D7_1019600	447.945	2.82505	1.19067e-10	3.70204e-09
PF3D7_1472800	370.412	0.947519	0.0134022	0.0466492			PF3D7_1007200	790.353	2.82299	2.62996e-07	1.83319e-06
PF3D7_0934000	77.6211	0.944304	0.0103098	0.0380824			PF3D7_0426000	54.9308	2.82253	0.000783212	0.00196747
PF3D7_1243100	133.251	0.943053	0.00881768	0.0337187			PF3D7_0113200	56.3976	2.81993	8.76356e-05	0.000282185
PF3D7_1353800	451.474	0.940973	0.00889487	0.0339736			PF3D7_0600700	7.50082	2.81991	0.0103131	0.0190829
PF3D7_0904500	44.6592	0.940559	0.0179727	0.0591015			PF3D7_1459900	79.8569	2.81957	2.54669e-05	9.4278e-05
PF3D7_0616800	166.693	0.937674	0.000973767	0.0057263			PF3D7_1222700	2548.87	2.81332	1.17133e-05	4.71666e-05
PF3D7_1442700	272.374	0.937068	0.0168059	0.0560473			PF3D7_1036500	1061.25	2.81192	0.00105917	0.00255408
PF3D7_0608900	111.808	0.937029	0.000658745	0.00414374			PF3D7_0526200	541.353	2.81138	2.81632e-06	1.37046e-05
PF3D7_0519500	379.142	0.936299	0.0240193	0.0730423			PF3D7_0213000	122.758	2.80964	5.68153e-07	3.59597e-06
PF3D7_1402300	544.925	0.936057	0.000754389	0.00465881			PF3D7_1249700	37.2684	2.80835	0.00108502	0.00260712
PF3D7_1203400	355.553	0.935313	0.0199644	0.0637544			PF3D7_1028700	3437.39	2.80605	7.25629e-05	0.000239781
PF3D7_1455900	100.587	0.934137	0.011737	0.0418757			PF3D7_1361800	9157.55	2.80488	4.68744e-06	2.13159e-05
PF3D7_0705300	452.555	0.933893	0.0074438	0.0295786			PF3D7_0308000	135.92	2.80435	9.2818e-09	1.16098e-07
PF3D7_0716500	146.264	0.9333	0.0010479	0.00606997			PF3D7_1403400	178.837	2.80153	1.56841e-06	8.3443e-06
PF3D7_0628700	94.9665	0.932915	0.0136397	0.0473542			PF3D7_1117600	96.2699	2.80134	1.06703e-10	3.37955e-09
PF3D7_0311800	416.612	0.931689	0.00866825	0.0333432			PF3D7_1209300	1467.01	2.80029	4.51453e-09	6.31731e-08
PF3D7_1214900	253.421	0.931281	0.0217673	0.0680668			PF3D7_0613000	264.407	2.79918	1.61649e-06	8.53304e-06
PF3D7_0625300	285.044	0.930156	0.00739222	0.0294384			PF3D7_0519100	120.304	2.79756	3.08553e-09	4.61636e-08
PF3D7_1426600	134.882	0.929201	0.00634032	0.0260343			PF3D7_0221400	3.59929	2.7961	0.0368784	0.0589881
PF3D7_1435000	203.745	0.927237	0.00206915	0.0106223			PF3D7_0203100	468.375	2.79241	7.70082e-06	3.26606e-05
PF3D7_1330600	174.797	0.927209	0.0191149	0.0621347			PF3D7_0914400	327.272	2.79235	1.71508e-06	8.99212e-06
PF3D7_1317100	1911.92	0.925654	0.00289572	0.0140029			PF3D7_1034800	123.844	2.79156	1.40765e-06	7.62381e-06
PF3D7_1358000	169.558	0.925065	0.0172681	0.0571313			PF3D7_1003600	5674.87	2.79074	0.0010752	0.00258927
PF3D7_0504800	855.008	0.922954	0.0212404	0.0668048			PF3D7_0614000	860.738	2.78976	1.20303e-10	3.70204e-09
PF3D7_1135500	50.3179	0.922711	0.0157238	0.0531917			PF3D7_1145600	106.472	2.78913	1.43514e-06	7.75719e-06
PF3D7_0611000	49.565	0.921964	0.0206429	0.0654195			PF3D7_0306500	247.289	2.78625	1.2845e-08	1.4646e-07
PF3D7_0727100	77.8639	0.921723	0.0347995	0.0974025			PF3D7_1205600	777.916	2.78335	1.87453e-09	3.13347e-08
PF3D7_1221800	303.692	0.919464	0.00538052	0.0230363			PF3D7_1453100	44.7608	2.78152	3.79513e-05	0.000134183
PF3D7_1323300	111.993	0.918268	0.0162453	0.0545608			PF3D7_0828900	689.234	2.78024	1.63841e-06	8.61519e-06
PF3D7_1431600	275.862	0.916858	0.0103374	0.0380949			PF3D7_0210600	1655.26	2.77854	0.000426165	0.00114037
PF3D7_0704300	1278.44	0.91642	0.0299056	0.0866143			PF3D7_0603200	245.503	2.77497	9.45871e-11	3.04931e-09
PF3D7_1410300	456.499	0.914963	0.00930692	0.0351999			PF3D7_1147200	59.0516	2.77317	3.16774e-06	1.51827e-05
PF3D7_0303400	338.024	0.913992	0.012709	0.0447543			PF3D7_0522700	57.8226	2.77313	3.51354e-06	1.65616e-05
PF3D7_0618900	212.448	0.913847	0.0202912	0.0646835			PF3D7_1339700	824.936	2.77252	8.79007e-06	3.6649e-05
PF3D7_0211300	40.4271	0.911962	0.0218471	0.0682424			PF3D7_0604900	58.7641	2.77238	4.46714e-06	2.04687e-05
PF3D7_1314000	48.6749	0.910926	0.013805	0.0478363			PF3D7_1205300	82.3732	2.76853	4.08834e-08	3.81767e-07
PF3D7_0916200	138.897	0.908474	0.00813932	0.0318011			PF3D7_0423500	1138.72	2.76565	2.5789e-06	1.2686e-05
PF3D7_1247100	122.566	0.906053	0.00532163	0.0228202			PF3D7_0613200	68.126	2.76461	8.81407e-06	3.67208e-05
PF3D7_1117100	228.028	0.903463	0.000926895	0.0055105			PF3D7_1431000	87.6444	2.75427	2.0828e-09	3.4287e-08
PF3D7_1132300	182.952	0.903182	0.00651041	0.0265315			PF3D7_1322600	128.02	2.75361	0.000401879	0.00108608
PF3D7_0619100	53.1073	0.902944	0.00633853	0.0260343			PF3D7_1245500	243.421	2.75261	4.21926e-09	5.96645e-08
PF3D7_0203300	73.5708	0.902067	0.0143126	0.049186			PF3D7_1403100	1176.68	2.75218	1.21492e-12	9.01372e-11
PF3D7_1328000	269.712	0.901176	0.00589636	0.02466			PF3D7_0722700	215.5	2.7518	3.81882e-05	0.000134917
PF3D7_0933300	226.318	0.898501	0.0176358	0.0582056			PF3D7_1008300	4.03259	2.75155	0.0554007	0.0843074
PF3D7_0709400	166.139	0.897503	0.0291975	0.0849268			PF3D7_0308700	406.697	2.75078	3.00712e-05	0.000109379
PF3D7_0914500	407.246	0.896581	0.0069919	0.0281129			PF3D7_0323400	3450.12	2.7506	0.00066365	0.00169384
PF3D7_0504600	186.167	0.896337	0.00444739	0.0197526			PF3D7_1336600	146.734	2.74998	2.2666e-13	2.45518e-11
PF3D7_0812100	504.988	0.895302	6.50521e-05	0.00061061			PF3D7_0405200	1087.94	2.74991	8.29042e-05	0.000269029
PF3D7_0216100	85.031	0.892913	0.0335706	0.0948454			PF3D7_0923800	552.042	2.74812	4.33134e-12	2.4436e-10
PF3D7_0505500	539.023	0.892531	0.00143265	0.00782969			PF3D7_1106300	668.889	2.74758	4.1634e-10	9.80391e-09
PF3D7_0507700	413.685	0.892462	3.49003e-05	0.000360038			PF3D7_1024100	134.924	2.74712	3.69001e-07	2.48262e-06
PF3D7_1422600	157.652	0.892026	0.015239	0.0518106			PF3D7_0207500	2075.69	2.74579	1.94049e-06	1.00092e-05
PF3D7_0614900	382.93	0.890618	0.00426594	0.0191261			PF3D7_0414900	2047.54	2.74478	0.000585292	0.00151382
PF3D7_1212500	514.421	0.887648	0.00823563	0.0320432			PF3D7_1143500	139.112	2.74368	9.01592e-10	1.77564e-08
PF3D7_0704000	172.457	0.886379	0.0158276	0.0534508			PF3D7_0830500	20446	2.74267	0.0285473	0.0471666
PF3D7_1408700	1326.6	0.885027	0.00139314	0.00765213			PF3D7_0827200	26.2964	2.74234	9.89587e-05	0.000313794
PF3D7_0305600	615.741	0.883893	0.0265837	0.0791953			PF3D7_1405600	855.074	2.74094	1.90376e-13	2.24147e-11
PF3D7_0915700	128.184	0.881141	0.000352296	0.00245249			PF3D7_0919300	889.426	2.73927	0.000194528	0.000571967
PF3D7_1232000	75.8524	0.878713	0.0115885	0.0414005			PF3D7_0603800	655.659	2.73758	4.59406e-08	4.19586e-07
PF3D7_0919400	541.079	0.878701	0.0107826	0.0392826			PF3D7_1120900	70.825	2.73679	1.24491e-05	4.97595e-05
PF3D7_0302600	93.906	0.873791	0.0204117	0.0649528			PF3D7_1140500	113.231	2.73675	3.6624e-08	3.49834e-07
PF3D7_1439200	117.699	0.873658	0.0299802	0.0867588			PF3D7_1428900	364.464	2.73597	7.67749e-07	4.6117e-06
PF3D7_1405400	101.305	0.872127	0.0265369	0.0790994			PF3D7_1417100	51.3642	2.73588	1.01342e-06	5.77308e-06
PF3D7_0520400	124.339	0.86891	0.0139166	0.048112			PF3D7_0917500	524.369	2.73496	5.30533e-11	1.86338e-09
PF3D7_0718100	188.8	0.863453	0.0321259	0.0916239			PF3D7_1036000	895.335	2.73495	0.000108087	0.000338774
PF3D7_0811900	347.616	0.863332	0.00683112	0.0276926			PF3D7_1226000	41.8784	2.73147	2.52961e-06	1.24662e-05
PF3D7_0702900	112.634	0.861877	0.0325091	0.092343			PF3D7_0616200	546.408	2.73052	4.33469e-08	3.99263e-07
PF3D7_0412000	568.108	0.859432	0.0223852	0.0695172			PF3D7_0320000	284.388	2.72804	2.79448e-07	1.93242e-06
PF3D7_1435100	58.1221	0.855874	0.011486	0.0411489			PF3D7_1417400	1155.21	2.72678	1.58599e-06	8.41305e-06
PF3D7_0901700	123.192	0.854884	0.0281671	0.0828193			PF3D7_1028900	209.597	2.72594	0.000295709	0.000826766
PF3D7_0910300	148.284	0.854511	0.0337839	0.0951995			PF3D7_0705400	1541.44	2.72557	1.73893e-14	3.10381e-12
PF3D7_1303000	79.2397	0.854141	0.0287531	0.0840097			PF3D7_1236600	17.5263	2.72478	0.000675084	0.00171817
PF3D7_1322200	910.324	0.853179	0.00378794	0.0174008			PF3D7_1431600	275.862	2.72452	2.57245e-09	4.01509e-08
PF3D7_0212900	704.803	0.852038	0.0266012	0.0792041			PF3D7_0916500	417.636	2.72393	7.96697e-07	4.74687e-06
PF3D7_1448300	620.9	0.851959	0.00822679	0.0320319			PF3D7_1229700	44.1824	2.72389	3.83976e-05	0.00013548
PF3D7_1355100	1067.63	0.850494	0.00345863	0.0161343			PF3D7_0310100	123.217	2.72091	0.00803731	0.0154253
PF3D7_0217400	145.962	0.850481	0.0158377	0.0534508			PF3D7_1200400	77.9899	2.72008	0.0022596	0.00501763
PF3D7_1352000	90.3426	0.849958	0.0238207	0.072566			PF3D7_1345600	1124.81	2.71918	6.09268e-06	2.6731e-05
PF3D7_1463300	77.8553	0.849123	0.0103152	0.0380824			PF3D7_0211100	24.8941	2.71897	0.00029584	0.000826766
PF3D7_0523600	108.526	0.846029	0.00797999	0.0314173			PF3D7_0530900	455.782	2.7188	4.48154e-08	4.10694e-07
PF3D7_0317700	827.574	0.844307	0.0147741	0.0505155			PF3D7_0604100	1696.59	2.71786	2.77771e-07	1.92626e-06
PF3D7_1330700	109.481	0.843108	0.00967142	0.0361743			PF3D7_0207800	1103.49	2.71712	5.87365e-05	0.000197957
PF3D7_1334100	241.689	0.841755	0.0188495	0.0613147			PF3D7_0500100	393.664	2.71657	1.03274e-07	8.2376e-07
PF3D7_0411300	63.7226	0.839795	0.0194577	0.0627652			PF3D7_1135500	50.3179	2.71555	1.4783e-06	7.96662e-06
PF3D7_1114400	39.2209	0.839625	0.0278077	0.0819851			PF3D7_1235600	934.977	2.7154	6.92747e-10	1.47713e-08
PF3D7_1130500	217.684	0.838602	0.00546751	0.0232657			PF3D7_1461400	616.63	2.71515	2.36155e-06	1.1799e-05
PF3D7_1212400	57.2218	0.836546	0.0162719	0.0546026			PF3D7_1034500	430.085	2.71499	1.36307e-09	2.41255e-08
PF3D7_1320200	83.7748	0.835285	0.00405804	0.0183306			PF3D7_1128600	71.0572	2.7114	3.17364e-05	0.000114437
PF3D7_0913500	141.191	0.834348	0.00758227	0.0300847			PF3D7_1125800	3588.24	2.71122	0.00271769	0.00590177
PF3D7_1249500	125.682	0.833908	0.0182548	0.059739			PF3D7_1104900	1866.63	2.71004	7.75925e-05	0.000254229
PF3D7_1034500	430.085	0.830842	0.0195685	0.0630476			PF3D7_0413500	608.752	2.70971	7.4667e-07	4.51336e-06
PF3D7_0215800	182.773	0.830558	0.0260915	0.0779869			PF3D7_0800600	10.2394	2.70941	0.0114668	0.0210238
PF3D7_0933600	476.615	0.829965	0.0114794	0.0411489			PF3D7_0925600	107.869	2.70866	2.32623e-08	2.40896e-07
PF3D7_1363700	157.531	0.829732	0.0137689	0.0477417			PF3D7_1137500	230.101	2.70707	3.11913e-08	3.0827e-07
PF3D7_0416100	392.963	0.826684	0.0129434	0.045373			PF3D7_1422000	51.8009	2.70455	5.74112e-07	3.624e-06
PF3D7_1353300	281.734	0.825362	0.00850362	0.0329063			PF3D7_1439700	314.956	2.70372	8.42202e-06	3.52894e-05
PF3D7_0807500	875.636	0.825281	0.011127	0.0402832			PF3D7_1455700	358.958	2.70282	1.09529e-09	2.05842e-08
PF3D7_0727400	586.941	0.823882	0.0032822	0.0154982			PF3D7_1025600	49.9815	2.7018	3.82444e-06	1.79025e-05
PF3D7_1130700	363.136	0.823792	0.00835013	0.0324188			PF3D7_1351700	6073.25	2.70102	0.000368722	0.00100757
PF3D7_0317200	2363.88	0.820383	0.0331556	0.0939178			PF3D7_0203900	111.743	2.70101	1.49706e-06	8.05173e-06
PF3D7_1110500	434.692	0.81974	0.000628976	0.0039883			PF3D7_0719500	511.678	2.70062	2.50497e-07	1.76423e-06
PF3D7_0106500	148.565	0.819366	0.0109864	0.0398276			PF3D7_1003100	78.4519	2.70024	7.22825e-10	1.52038e-08
PF3D7_1349500	796.734	0.819359	0.000843343	0.0050977			PF3D7_0108500	17893.5	2.69836	0.0221202	0.0376148
PF3D7_1209900	195.961	0.819289	0.00999748	0.037214			PF3D7_0625000	356.23	2.69661	3.24398e-07	2.2043e-06
PF3D7_1320800	231.05	0.818961	0.00128765	0.00722683			PF3D7_0312200	30.3634	2.69658	0.000114879	0.000357783
PF3D7_1474800	543.965	0.815285	0.00138784	0.00763874			PF3D7_0814600	124.426	2.69519	0.0023378	0.00517219
PF3D7_1322000	474.539	0.813538	0.018339	0.0599421			PF3D7_1014200	27.4531	2.69473	0.00657177	0.0128726
PF3D7_1031600	613.131	0.813452	0.0220925	0.0687939			PF3D7_0901600	4.06047	2.69175	0.0317319	0.0517143
PF3D7_1249300	533.704	0.811726	0.0139703	0.0481931			PF3D7_1409800	72.5282	2.68937	0.000535112	0.00140143
PF3D7_0514300	246.904	0.810745	0.0086391	0.0332547			PF3D7_0424600	14306.2	2.68796	0.00450651	0.00919987
PF3D7_0527200	1442.99	0.810739	0.0094504	0.0355193			PF3D7_1120700	101.177	2.68641	1.05622e-08	1.2656e-07
PF3D7_0802100	1067.69	0.809742	0.0294542	0.085444			PF3D7_0220800	1760.91	2.68607	3.79559e-05	0.000134183
PF3D7_1020900	734.269	0.809475	0.0146511	0.0501583			PF3D7_0410700	1200.28	2.68344	6.06289e-10	1.30823e-08
PF3D7_0515900	76.0314	0.80873	0.0242408	0.0736685			PF3D7_1359200	375.751	2.68319	2.05357e-05	7.76143e-05
PF3D7_0927800	289.945	0.806806	0.0333025	0.0942352			PF3D7_0828700	151.103	2.68273	4.28515e-07	2.84068e-06
PF3D7_1234000	109.415	0.802105	0.0196267	0.0631974			PF3D7_0729700	70.0774	2.68113	1.68557e-05	6.46076e-05
PF3D7_1361700	299.131	0.802018	0.00409064	0.0184624			PF3D7_0528400	1135.72	2.68097	9.77286e-06	4.00983e-05
PF3D7_0515100	70.7776	0.800513	0.0317978	0.0909276			PF3D7_0805100	180.787	2.68079	1.33485e-07	1.02547e-06
PF3D7_1250800	537.963	0.799981	0.00649177	0.0264954			PF3D7_0919900	1595.5	2.67761	1.16695e-06	6.51933e-06
PF3D7_0913600	173.585	0.799631	0.0182208	0.059739			PF3D7_0619700	258.416	2.67668	9.80528e-07	5.60894e-06
PF3D7_0812600	111.629	0.7976	0.0197613	0.0634422			PF3D7_0416500	155.463	2.67381	4.75166e-07	3.09315e-06
PF3D7_0729000	37.8538	0.797438	0.0213713	0.0671385			PF3D7_0527000	2447.63	2.66981	2.14315e-10	5.71024e-09
PF3D7_0629700	1422.42	0.795985	0.0214486	0.0673423			PF3D7_0322200	44.2267	2.66905	1.23703e-06	6.82954e-06
PF3D7_0913700	323.567	0.795928	0.00686989	0.027829			PF3D7_1112600	179.345	2.6667	1.00146e-10	3.20941e-09
PF3D7_0219500	162.222	0.792372	0.00263082	0.0130124			PF3D7_0313600	420.496	2.66661	9.67867e-10	1.87884e-08
PF3D7_0626900	66.1234	0.79092	0.0334993	0.0947426			PF3D7_1147300	1118.48	2.66604	4.45883e-10	1.02762e-08
PF3D7_1013600	415.935	0.790392	0.00958422	0.0359226			PF3D7_1461000	23.5228	2.66402	0.00045403	0.00120423
PF3D7_1430600	86.8962	0.789544	0.0176288	0.0582056			PF3D7_1317100	1911.92	2.66097	4.16208e-12	2.37282e-10
PF3D7_0906200	43.5198	0.78935	0.019684	0.0632693			PF3D7_1455300	1625.18	2.65829	0.00082736	0.00206592
PF3D7_0825000	240.164	0.785391	0.0341268	0.0959661			PF3D7_0915800	54.6287	2.65768	8.52076e-06	3.56084e-05
PF3D7_1343400	274.32	0.784193	0.0230851	0.07112			PF3D7_1005200	9.8212	2.65514	0.00402269	0.00833151
PF3D7_1239200	1137.52	0.782388	0.00586928	0.0245847			PF3D7_0932500	105.678	2.65473	1.14301e-05	4.60947e-05
PF3D7_0929300	145.993	0.781735	0.0106201	0.0389429			PF3D7_0811000	432.113	2.65433	5.4582e-10	1.21154e-08
PF3D7_0302900	1000.61	0.781015	0.00320758	0.0152255			PF3D7_1204700	121.736	2.65328	7.08135e-07	4.32874e-06
PF3D7_1015100	202.33	0.776941	0.00814182	0.0318011			PF3D7_1125000	300.374	2.65213	0.000107109	0.000335902
PF3D7_1008000	988.181	0.775652	0.00324992	0.0153995			PF3D7_1251300	211.922	2.65184	4.02024e-10	9.50812e-09
PF3D7_0213400	159.281	0.771748	0.0325518	0.0924008			PF3D7_1024500	102.993	2.65118	5.67321e-08	4.98801e-07
PF3D7_0303800	131.169	0.768602	0.00209104	0.0107144			PF3D7_1412000	116.825	2.65057	9.86749e-05	0.000313429
PF3D7_1351100	213.146	0.767543	0.0288553	0.0841574			PF3D7_1024300	146.013	2.6504	1.70656e-08	1.8597e-07
PF3D7_1427600	100.729	0.767531	0.0166294	0.0555612			PF3D7_1021000	238.831	2.64838	1.00354e-07	8.05214e-07
PF3D7_1222400	255.406	0.766719	0.0180262	0.0592413			PF3D7_1362000	176.48	2.64834	5.13991e-10	1.15509e-08
PF3D7_1352400	266.968	0.764426	0.00641248	0.0262708			PF3D7_1003400	729.344	2.64749	2.12606e-06	1.08018e-05
PF3D7_1402400	132.428	0.763734	0.0128147	0.0450385			PF3D7_1460600	145.055	2.6467	0.000223516	0.000647569
PF3D7_0726600	132.176	0.762376	0.0106138	0.0389429			PF3D7_0531100	292.003	2.64596	1.90355e-08	2.02235e-07
PF3D7_0519600	344.394	0.761365	0.000459	0.00306907			PF3D7_1000100	295.638	2.64431	3.56847e-05	0.00012715
PF3D7_0310500	430.325	0.755925	0.0242856	0.0736867			PF3D7_1435000	203.745	2.64149	4.25218e-11	1.59929e-09
PF3D7_1455500	369.073	0.753249	0.0200739	0.064066			PF3D7_1254700	3.20138	2.63943	0.0594935	0.0899293
PF3D7_1233600	1190.8	0.753112	0.032165	0.0916871			PF3D7_0408000	392.567	2.6394	0.00325414	0.00692511
PF3D7_1211700	1360.77	0.752967	0.00942227	0.0355193			PF3D7_1444200	85.3628	2.63858	9.65538e-06	3.97066e-05
PF3D7_1445000	82.735	0.75194	0.0203405	0.0648026			PF3D7_1140000	38.3549	2.63707	7.95435e-05	0.000259366
PF3D7_1368800	214.592	0.747558	0.0332147	0.0940361			PF3D7_0513600	1760.67	2.63519	2.69335e-08	2.7368e-07
PF3D7_0527000	2447.63	0.746832	0.0287845	0.0840414			PF3D7_0518900	38.644	2.63467	0.000162276	0.000486378
PF3D7_1208700	85.8321	0.74673	0.0338216	0.0952291			PF3D7_0730800	18403.5	2.63052	0.0312913	0.0510616
PF3D7_0714400	41.3462	0.742603	0.0352097	0.0983475			PF3D7_0308800	237.442	2.63002	1.04056e-07	8.28779e-07
PF3D7_1025100	851.785	0.741377	0.0110196	0.0399212			PF3D7_0628300	8976.6	2.6272	7.54602e-05	0.000248144
PF3D7_1451800	793.662	0.740876	0.0211743	0.0666743			PF3D7_1129600	159.573	2.62707	1.25205e-07	9.71501e-07
PF3D7_0612000	60.4817	0.739786	0.0305071	0.0879006			PF3D7_1013700	48.5291	2.62694	9.61412e-06	3.96573e-05
PF3D7_0501800	593.276	0.737922	0.0293199	0.0851455			PF3D7_0715300	173.009	2.62641	1.06648e-05	4.34291e-05
PF3D7_0925800	267.188	0.737334	0.0345612	0.0969914			PF3D7_0928800	174.086	2.62413	1.01151e-08	1.22284e-07
PF3D7_0613700	406.212	0.737251	0.0184913	0.0603671			PF3D7_1475300	114.758	2.62343	2.50404e-06	1.2374e-05
PF3D7_1435500	241.577	0.736285	0.0279827	0.0823664			PF3D7_1312600	609.341	2.62262	1.95508e-11	8.47095e-10
PF3D7_0417300	393.18	0.735239	0.0169438	0.0563364			PF3D7_1304000	636.81	2.62041	7.24811e-10	1.52038e-08
PF3D7_0920000	60.6813	0.735019	0.0312326	0.0896426			PF3D7_0709900	307.76	2.61991	7.57192e-06	3.22402e-05
PF3D7_1469700	90.7373	0.734351	0.0196678	0.0632546			PF3D7_0607300	79.5549	2.61979	2.43047e-06	1.20765e-05
PF3D7_0721000	963.856	0.733082	0.0218784	0.0682565			PF3D7_0321700	457.821	2.61743	7.9199e-07	4.72403e-06
PF3D7_0931800	931.523	0.730242	0.00813166	0.0318011			PF3D7_0816600	387.508	2.61687	6.79007e-07	4.18373e-06
PF3D7_1366400	437.679	0.728557	0.00944973	0.0355193			PF3D7_1201300	40.2679	2.61686	0.00188312	0.00427272
PF3D7_0926700	430.003	0.727595	0.0245549	0.074224			PF3D7_1208300	175.174	2.61584	5.165e-07	3.32229e-06
PF3D7_1008500	422.31	0.726652	0.0337532	0.0951995			PF3D7_1455000	70.4544	2.61332	1.45743e-07	1.10398e-06
PF3D7_1208900	906.474	0.722315	0.0196528	0.0632439			PF3D7_1348000	96.3937	2.6133	1.91009e-07	1.39046e-06
PF3D7_0703200	712.449	0.722246	0.0205883	0.0653229			PF3D7_0920500	759.454	2.61194	0.000223588	0.000647569
PF3D7_1427900	874.483	0.720052	0.0171825	0.0568828			PF3D7_1024200	35.1732	2.61038	0.000140884	0.000428186
PF3D7_0511800	1258.33	0.717875	0.00523881	0.0225186			PF3D7_1131600	15.37	2.6093	0.00661006	0.0129382
PF3D7_0505100	635.417	0.717715	0.00346795	0.0161639			PF3D7_1324100	337.994	2.60922	1.34299e-07	1.03026e-06
PF3D7_1459800	377.421	0.714047	0.0160106	0.0538927			PF3D7_0614600	30.1172	2.6073	0.000245221	0.000700853
PF3D7_1312700	117.566	0.708097	0.0338295	0.0952291			PF3D7_1417300	371.612	2.60481	1.17194e-08	1.36207e-07
PF3D7_1457900	454.336	0.707403	0.031994	0.0913441			PF3D7_1014800	74.9131	2.6042	3.01887e-06	1.45464e-05
PF3D7_1473100	159.967	0.706962	0.0244121	0.0739876			PF3D7_1456100	10.0485	2.6041	0.00950368	0.0178289
PF3D7_0904800	503.338	0.706823	0.0199066	0.0636446			PF3D7_0603900	64.9782	2.60235	5.5774e-06	2.48415e-05
PF3D7_1311400	694.672	0.706323	0.00991856	0.037022			PF3D7_1223900	62.8197	2.60186	2.69443e-07	1.87571e-06
PF3D7_0821800	394.616	0.706269	0.0224317	0.0695686			PF3D7_1233800	341.26	2.60138	7.38552e-07	4.47427e-06
PF3D7_0726500	1965.44	0.705525	0.0211349	0.0666279			PF3D7_1204000	14.5815	2.60128	0.000824977	0.00206092
PF3D7_0630600	471.789	0.705502	0.0107808	0.0392826			PF3D7_1146300	7.00553	2.60068	0.00408305	0.00845006
PF3D7_0423100	306.248	0.703795	0.0159231	0.0536984			PF3D7_0510000	143.914	2.59881	8.49487e-08	7.0891e-07
PF3D7_0514100	138.633	0.702155	0.0188332	0.0613147			PF3D7_1115900	916.551	2.59841	0.00171039	0.00392021
PF3D7_0303700	381.448	0.699126	0.0228269	0.0704446			PF3D7_1115600	1748.92	2.59607	0.000500452	0.00131767
PF3D7_1356400	153.691	0.698855	0.0256921	0.0770479			PF3D7_1321100	1509.99	2.59566	8.06996e-06	3.40396e-05
PF3D7_0820900	299.442	0.696099	0.0354242	0.0986413			PF3D7_0311300	859.502	2.59566	7.97144e-09	1.01824e-07
PF3D7_1128700	136.087	0.695397	0.0293939	0.0853149			PF3D7_1229600	817.395	2.59443	1.8932e-10	5.15255e-09
PF3D7_1403100	1176.68	0.692996	0.0263932	0.0787579			PF3D7_0706300	356.764	2.5939	0.00254906	0.00558709
PF3D7_1305900	179.712	0.691747	0.0322036	0.091749			PF3D7_1036700	89.9694	2.58883	9.41612e-08	7.72408e-07
PF3D7_1133900	509.952	0.689979	0.0169308	0.0563364			PF3D7_0209600	769.928	2.58794	4.14981e-05	0.000145566
PF3D7_0321900	795.58	0.686932	0.00876787	0.0336071			PF3D7_1325900	597.175	2.58736	5.26985e-07	3.37769e-06
PF3D7_0725100	356.765	0.686585	0.00697521	0.0281086			PF3D7_0929100	174.214	2.58728	2.67371e-06	1.31167e-05
PF3D7_1333400	359.076	0.686345	0.00577986	0.0243609			PF3D7_1416600	87.2693	2.5855	4.35081e-05	0.000151928
PF3D7_1114700	1467.52	0.679891	0.0136932	0.0475095			PF3D7_1022800	271.181	2.58548	1.85719e-08	1.98393e-07
PF3D7_0807800	923.153	0.677073	0.00917946	0.0348151			PF3D7_0723800	769.563	2.58222	7.82716e-09	1.00217e-07
PF3D7_0806000	142.513	0.676574	0.0353283	0.0984755			PF3D7_0304100	663.855	2.58184	0.000439259	0.00117027
PF3D7_0204800	82.6784	0.67626	0.0176485	0.058212			PF3D7_0201400	2.24997	2.58029	0.0507617	0.0780152
PF3D7_0924500	475.954	0.67363	0.02123	0.0668048			PF3D7_1413200	417.628	2.57761	1.93089e-05	7.32332e-05
PF3D7_1030500	308.645	0.67035	0.00549259	0.02335			PF3D7_1430200	1124.47	2.57719	2.73544e-05	0.000100442
PF3D7_0828400	57.3278	0.661564	0.0275803	0.0814921			PF3D7_0524600	284.85	2.57579	2.23353e-07	1.59799e-06
PF3D7_1345700	526.121	0.657973	0.0291334	0.084786			PF3D7_0808900	15.295	2.57537	0.00157051	0.00363345
PF3D7_1236400	315.59	0.656701	0.0297866	0.0863158			PF3D7_1013400	202.819	2.57228	5.08837e-09	6.97686e-08
PF3D7_1345800	275.194	0.652952	0.0341749	0.0960515			PF3D7_0624900	77.781	2.57192	4.60193e-07	3.01379e-06
PF3D7_1129500	96.8608	0.652078	0.0311828	0.0895472			PF3D7_1020200	76.2736	2.57188	2.71042e-05	9.96579e-05
PF3D7_0820200	388.782	0.649265	0.0167887	0.0560245			PF3D7_0313700	182.877	2.57148	5.41196e-05	0.000183884
PF3D7_1117800	344.789	0.648692	0.025664	0.0770062			PF3D7_0301700	1074.56	2.57145	0.000304097	0.000847652
PF3D7_0613500	239.555	0.647817	0.0270646	0.0802041			PF3D7_1413000	7.05944	2.57142	0.0111195	0.0204263
PF3D7_1023400	207.051	0.646154	0.0230547	0.0710666			PF3D7_0205000	144.907	2.56882	6.40907e-06	2.79932e-05
PF3D7_0614300	1602.1	0.644823	0.0316539	0.0906117			PF3D7_1441800	127.159	2.56881	4.37487e-05	0.000152669
PF3D7_1471200	745.621	0.636236	0.0139201	0.048112			PF3D7_1474400	250.631	2.56866	9.08891e-10	1.78353e-08
PF3D7_0321500	539.802	0.636225	0.0130794	0.0457314			PF3D7_0216700	3436.85	2.5685	4.18465e-06	1.93545e-05
PF3D7_1443800	168.395	0.629693	0.0166094	0.0555289			PF3D7_0410800	2236.69	2.56764	1.54206e-06	8.23648e-06
PF3D7_0710900	196.268	0.621284	0.0348195	0.0974083			PF3D7_1310100	15.8166	2.5643	0.0025605	0.00560989
PF3D7_1031500	560.823	0.61353	0.00175478	0.00918248			PF3D7_0207100	2105.5	2.563	8.26064e-07	4.89493e-06
PF3D7_0202600	255.255	0.612044	0.00873834	0.0335414			PF3D7_0731900	5.28942	2.56273	0.0108589	0.0200245
PF3D7_1228800	1920.8	0.607896	0.0346643	0.0972109			PF3D7_1448500	1728.25	2.56092	3.20253e-09	4.77822e-08
PF3D7_1241200	291.538	0.601298	0.0237872	0.072566			PF3D7_1115800	7434.35	2.56031	0.00581581	0.0115761
PF3D7_0932800	569.987	0.600493	0.00572415	0.0241825			PF3D7_0803400	871.939	2.55912	7.99457e-08	6.72339e-07
PF3D7_1233900	350.357	0.588268	0.0159476	0.0537214			PF3D7_1439400	620.359	2.55908	3.89919e-11	1.49773e-09
PF3D7_1017900	551.805	0.581881	0.0077708	0.0306754			PF3D7_1207000	994.555	2.5578	2.58758e-09	4.02711e-08
PF3D7_1466300	1961.99	0.568819	0.00843036	0.0326835			PF3D7_1327500	64.2533	2.557	9.72709e-05	0.000309894
PF3D7_0711500	669.435	0.568323	0.0347712	0.0973739			PF3D7_0315600	159.495	2.55314	6.42647e-07	4.00527e-06
PF3D7_1124300	596.918	0.564584	0.0237643	0.0725521			PF3D7_0908200	276.604	2.54967	8.12143e-07	4.82828e-06
PF3D7_1463200	299.805	0.561606	0.0269884	0.0800928			PF3D7_1331300	406.936	2.54787	1.47829e-06	7.96662e-06
PF3D7_1230000	357.717	0.548584	0.0337556	0.0951995			PF3D7_1136200	955.561	2.54677	7.38153e-06	3.15535e-05
PF3D7_1142400	320.973	0.539836	0.021061	0.0664334			PF3D7_1319400	2259.21	2.54504	9.79496e-08	7.91359e-07
PF3D7_1429700	395.625	0.524546	0.027526	0.081376			PF3D7_1035200	4532.45	2.5416	0.000114792	0.000357718
PF3D7_0826500	703.019	0.499881	0.0109649	0.0398029			PF3D7_1325400	884.151	2.54014	1.24086e-07	9.64704e-07
PF3D7_1237100	660.189	-0.541959	0.0138506	0.0479424			PF3D7_0803200	767.926	2.53992	7.39483e-07	4.4749e-06
PF3D7_1143300	502.119	-0.59197	0.00291608	0.0140511			PF3D7_1308000	2111.65	2.53908	1.99763e-08	2.109e-07
PF3D7_1132000	612.315	-0.609983	0.00622521	0.0257176			PF3D7_0421800	2.52158	2.53837	0.0633959	0.0952433
PF3D7_1423000	512.693	-0.627438	0.0109612	0.0398029			PF3D7_0306400	754.045	2.53817	6.28788e-11	2.11523e-09
PF3D7_0209800	2649.36	-0.638729	0.0239988	0.073021			PF3D7_1404300	46.5572	2.5369	1.7033e-05	6.5241e-05
PF3D7_0321800	777.62	-0.642251	0.018764	0.0612204			PF3D7_0515700	4160.17	2.53417	8.93983e-06	3.71589e-05
PF3D7_0519800	454.938	-0.644407	0.0331543	0.0939178			PF3D7_0515600	89.173	2.53361	1.20361e-06	6.67906e-06
PF3D7_1464900	730.889	-0.64912	0.0218613	0.0682424			PF3D7_1338400	126.825	2.53226	9.40123e-08	7.72408e-07
PF3D7_0935100	141.504	-0.649387	0.0264788	0.0789697			PF3D7_1305100	207.2	2.53197	2.53547e-10	6.4774e-09
PF3D7_1315400	1687.97	-0.649904	0.0197189	0.0633438			PF3D7_0518800	5.198	2.53014	0.0287336	0.0473877
PF3D7_0106700	993.232	-0.663699	0.0115411	0.0412856			PF3D7_1446100	116.735	2.52957	0.00866209	0.016461
PF3D7_0924700	344.177	-0.665846	0.0353114	0.0984755			PF3D7_0809400	271.101	2.5289	3.83694e-09	5.55639e-08
PF3D7_1417600	1239.88	-0.701554	0.0314178	0.0901266			PF3D7_0317200	2363.88	2.52477	9.69491e-08	7.84868e-07
PF3D7_1308300	1447.76	-0.705587	0.0335293	0.0947782			PF3D7_0508800	510.291	2.52204	1.25799e-06	6.93817e-06
PF3D7_1218400	1111.88	-0.71017	0.028575	0.0836554			PF3D7_1367800	17.1827	2.51988	0.000769359	0.00193987
PF3D7_0614400	164.726	-0.711637	0.031877	0.0910579			PF3D7_0613600	634.438	2.51953	7.71363e-06	3.26894e-05
PF3D7_0822600	1612.86	-0.736807	0.0268882	0.0798631			PF3D7_0219600	427.783	2.51897	5.435e-11	1.87313e-09
PF3D7_0619200	976.139	-0.737257	0.00428215	0.0191829			PF3D7_0418600	708.863	2.51825	0.000330086	0.000911184
PF3D7_1428100	216.627	-0.74796	0.0320678	0.0915065			PF3D7_0704300	1278.44	2.51783	1.29254e-06	7.11423e-06
PF3D7_1004000	1723.85	-0.754837	0.0224478	0.0695686			PF3D7_0305600	615.741	2.51702	3.62205e-07	2.44297e-06
PF3D7_0315800	244.516	-0.758435	0.019308	0.0626172			PF3D7_1437600	7.69729	2.51645	0.034198	0.0551896
PF3D7_1360700	619.966	-0.761682	0.0304271	0.0878427			PF3D7_1019800	355.936	2.51568	6.12833e-07	3.83711e-06
PF3D7_0320500	780.522	-0.766092	0.0248778	0.075105			PF3D7_1249500	125.682	2.51395	9.6605e-08	7.83253e-07
PF3D7_0803100	1270.04	-0.772189	0.0225782	0.0698762			PF3D7_0812900	85.5543	2.51149	0.00291726	0.00628725
PF3D7_1371700	204.537	-0.778009	0.030484	0.0879006			PF3D7_1477800	450.751	2.51111	0.0416351	0.0656656
PF3D7_0323700	1072.77	-0.779796	0.0113919	0.0409736			PF3D7_1023600	39.8912	2.51109	6.69111e-06	2.90377e-05
PF3D7_1447000	2573.45	-0.779974	0.0252736	0.0760455			PF3D7_1435700	549.947	2.5086	1.12738e-08	1.33026e-07
PF3D7_1453700	1939.81	-0.788746	0.0238245	0.072566			PF3D7_0315500	134.673	2.50678	7.79969e-10	1.59408e-08
PF3D7_0816000	410.81	-0.792019	0.0111685	0.0403796			PF3D7_1210100	218.853	2.50647	4.11484e-08	3.83451e-07
PF3D7_0717200	903.298	-0.796452	0.00907622	0.0345195			PF3D7_1024400	105.343	2.5054	9.83953e-08	7.9302e-07
PF3D7_0722600	905.229	-0.79938	0.00242904	0.0121257			PF3D7_1468400	1225.83	2.50393	0.00114462	0.00273215
PF3D7_0721600	2523.19	-0.804434	0.0322912	0.0919017			PF3D7_0824300	138.069	2.49938	6.89957e-07	4.23194e-06
PF3D7_0714200	635.304	-0.81262	0.0233737	0.0718768			PF3D7_1426300	214.803	2.49563	7.08676e-11	2.34036e-09
PF3D7_0929200	982.966	-0.813713	0.00585763	0.0245764			PF3D7_0205100	191.881	2.49421	5.95932e-05	0.000200595
PF3D7_1465900	2137.36	-0.81789	0.034879	0.0975244			PF3D7_1430100	140.369	2.49384	2.96437e-08	2.95437e-07
PF3D7_0420400	131.287	-0.819225	0.0191245	0.0621347			PF3D7_1458700	201.604	2.49345	9.10499e-08	7.51717e-07
PF3D7_0627500	858.007	-0.819852	0.0324372	0.0922204			PF3D7_1148000	364.215	2.49237	6.82107e-08	5.86936e-07
PF3D7_1038800	346.798	-0.820082	0.0213654	0.0671385			PF3D7_1409500	168.822	2.49043	2.42371e-05	9.00948e-05
PF3D7_0517000	1566.38	-0.825628	0.0209899	0.0662835			PF3D7_0728700	88.5109	2.48973	9.63389e-05	0.000307105
PF3D7_1318800	2228.44	-0.82598	0.0307097	0.088376			PF3D7_0304600	95.2041	2.48807	4.20894e-06	1.94502e-05
PF3D7_0507800	2728.12	-0.829748	0.00523556	0.0225186			PF3D7_1211700	1360.77	2.48675	4.43842e-12	2.47819e-10
PF3D7_0917600	556.05	-0.830052	0.0234159	0.0718768			PF3D7_0605400	39.4614	2.48653	0.000533048	0.0013967
PF3D7_1015900	6664.42	-0.833384	0.0199062	0.0636446			PF3D7_1230400	132.268	2.48008	4.46445e-06	2.04687e-05
PF3D7_1361100	2398.52	-0.836395	0.0198658	0.0636446			PF3D7_0731500	18063.7	2.47886	0.0107299	0.0198135
PF3D7_1131800	890.84	-0.83821	0.00493023	0.0215508			PF3D7_0826400	158.369	2.47723	0.000119589	0.000369477
PF3D7_1241900	1091.3	-0.84016	0.00514912	0.0222923			PF3D7_1342600	7233.01	2.47684	0.00288186	0.00622832
PF3D7_1237600	243.855	-0.848849	0.0221408	0.068877			PF3D7_1002200	1375.53	2.47668	1.41874e-05	5.54642e-05
PF3D7_0509800	446.577	-0.848889	0.0248077	0.0749351			PF3D7_1432200	285.351	2.476	1.00775e-05	4.12233e-05
PF3D7_0809800	44.4991	-0.850461	0.0194253	0.062698			PF3D7_0115100	18.3271	2.47589	0.00314418	0.00673343
PF3D7_0815600	1031.27	-0.854503	0.0238104	0.072566			PF3D7_1404400	74.5929	2.47492	4.52487e-06	2.06772e-05
PF3D7_0918900	646.05	-0.854622	0.0177791	0.0585717			PF3D7_0523600	108.526	2.47418	1.62315e-08	1.78679e-07
PF3D7_1016500	57.3762	-0.855006	0.0176142	0.0582055			PF3D7_0929500	43.1656	2.47406	0.00180673	0.00411663
PF3D7_1110200	1453.14	-0.859104	0.0182982	0.0598449			PF3D7_0501800	593.276	2.47313	4.90581e-09	6.74363e-08
PF3D7_0718400	555.769	-0.861425	0.0026805	0.0131978			PF3D7_1416200	538.838	2.47159	9.65829e-08	7.83253e-07
PF3D7_1336800	460.999	-0.86174	0.0279246	0.0822401			PF3D7_0927200	270.771	2.47047	7.67239e-06	3.25656e-05
PF3D7_1216200	773.42	-0.866082	0.0228064	0.0704446			PF3D7_1213400	56.0821	2.47017	0.0023779	0.00525233
PF3D7_1019400	939.037	-0.871512	0.024266	0.0736685			PF3D7_1305600	103.96	2.46985	1.2415e-07	9.64704e-07
PF3D7_0420100	558.516	-0.872702	0.00468643	0.0206188			PF3D7_1114800	135.349	2.4686	0.000129959	0.000397884
PF3D7_1419100	411.151	-0.880128	0.0229683	0.0708408			PF3D7_1241700	334.571	2.46854	1.92873e-09	3.21409e-08
PF3D7_0109500	148.012	-0.893652	0.00959855	0.0359514			PF3D7_0312100	267.033	2.46658	3.9889e-07	2.67044e-06
PF3D7_1024600	100.907	-0.897036	0.0287581	0.0840097			PF3D7_1116000	2097.31	2.46609	3.11693e-05	0.000112843
PF3D7_1402800	667.626	-0.900449	0.00493806	0.0215508			PF3D7_1204100	188.379	2.46534	3.33862e-06	1.58475e-05
PF3D7_1350300	162.962	-0.900664	0.0211654	0.0666743			PF3D7_0506400	42.8348	2.46493	6.36883e-05	0.00021253
PF3D7_1357000	2379.11	-0.904448	0.00946394	0.0355456			PF3D7_0604700	254.19	2.46493	2.71492e-07	1.88755e-06
PF3D7_1018500	240.037	-0.909858	0.0193997	0.0626527			PF3D7_1233700	109.756	2.46489	2.45316e-06	1.21558e-05
PF3D7_1319900	33.4558	-0.912633	0.02234	0.0694268			PF3D7_1223100	3669.06	2.46229	2.4499e-06	1.21508e-05
PF3D7_0612900	1023.21	-0.92429	0.012837	0.0450876			PF3D7_0903000	115.188	2.46216	4.73556e-05	0.000163779
PF3D7_1432500	314.217	-0.924751	0.00434358	0.019378			PF3D7_0318500	1015.1	2.46153	5.43442e-05	0.000184532
PF3D7_0602100	635.632	-0.929015	0.021625	0.0677964			PF3D7_1360900	535.008	2.46043	4.1854e-08	3.88112e-07
PF3D7_1364300	484.157	-0.931778	0.0124472	0.0440614			PF3D7_0504100	106.816	2.46005	9.74308e-05	0.000310221
PF3D7_1202700	344.7	-0.936603	0.0284898	0.0835412			PF3D7_1313600	194.462	2.45973	3.99973e-06	1.85626e-05
PF3D7_0922200	4217.34	-0.936732	0.021708	0.0679597			PF3D7_1427700	25.851	2.4587	0.00154367	0.003579
PF3D7_1366300	1003.36	-0.936862	0.010141	0.037619			PF3D7_1312100	304.643	2.4546	4.54586e-07	2.98067e-06
PF3D7_0930900	21.483	-0.942128	0.0336006	0.0948804			PF3D7_1332200	939.954	2.45159	0.000894689	0.00221363
PF3D7_1317800	2098.69	-0.943669	0.00956361	0.0358701			PF3D7_1434900	22.3197	2.45117	0.000207297	0.000602964
PF3D7_0921900	833.478	-0.945772	0.00908241	0.0345195			PF3D7_1243300	31.6467	2.45004	0.00309839	0.00664589
PF3D7_0314700	147.27	-0.948613	0.016978	0.0564127			PF3D7_1143100	1843.04	2.44988	0.00302606	0.00649848
PF3D7_0802300	520.86	-0.94883	0.0134811	0.0468938			PF3D7_0802700	52.7608	2.44918	5.13337e-05	0.00017563
PF3D7_0708300	180.855	-0.950541	0.0259415	0.0776667			PF3D7_1228200	56.4748	2.4472	2.82018e-05	0.000103064
PF3D7_1205800	2710.03	-0.951166	0.0274958	0.081331			PF3D7_1337700	388.526	2.44645	0.000202764	0.000592325
PF3D7_0724800	501.174	-0.954404	0.0144796	0.0496969			PF3D7_0815500	561.674	2.44602	1.30247e-07	1.00344e-06
PF3D7_1116900	79.3396	-0.958001	0.0285566	0.0836467			PF3D7_1469700	90.7373	2.4459	3.35384e-08	3.26168e-07
PF3D7_0317300	1416.48	-0.959377	0.00336012	0.0157562			PF3D7_1406300	522.571	2.44228	0.0001989	0.000583238
PF3D7_1357700	485.183	-0.960239	0.0173178	0.057261			PF3D7_1331600	306.3	2.44227	2.27817e-06	1.14671e-05
PF3D7_1442300	777.508	-0.960531	0.0106805	0.0391112			PF3D7_1368800	214.592	2.44045	6.58525e-08	5.71566e-07
PF3D7_0602600	482.128	-0.962989	0.0259075	0.0776078			PF3D7_0508100	1596.2	2.43963	1.09593e-06	6.17003e-06
PF3D7_1230700	2026.16	-0.965894	0.00102052	0.00593041			PF3D7_1403300	21.7699	2.43708	0.00185685	0.00422018
PF3D7_0310600	334.374	-0.966883	0.0180384	0.0592455			PF3D7_0715400	114.334	2.43297	9.49358e-06	3.92498e-05
PF3D7_0916500	417.636	-0.968658	0.030283	0.0874734			PF3D7_0727500	104.141	2.43129	2.39366e-06	1.19484e-05
PF3D7_0525500	117.969	-0.969323	0.00206241	0.0105977			PF3D7_1022900	106.443	2.43124	2.67245e-10	6.73209e-09
PF3D7_1412500	307.653	-0.970167	0.00369674	0.0170687			PF3D7_1342300	122.016	2.43112	3.04499e-07	2.08228e-06
PF3D7_1248200	333.163	-0.970984	0.000711764	0.00443603			PF3D7_1132800	1034.32	2.42841	1.25354e-05	5.00309e-05
PF3D7_0523100	390.97	-0.972851	0.0199441	0.0637269			PF3D7_0728800	200.231	2.42831	5.50938e-09	7.44109e-08
PF3D7_1448000	459.474	-0.97399	0.0282423	0.0829695			PF3D7_1203000	653.344	2.42515	2.01051e-08	2.11676e-07
PF3D7_0407000	93.3508	-0.976868	0.0193744	0.0626527			PF3D7_0618900	212.448	2.42497	1.37071e-06	7.46857e-06
PF3D7_1332500	383.049	-0.977783	0.0284614	0.0835031			PF3D7_0911300	20.2248	2.42256	0.00089849	0.00222202
PF3D7_1366900	2450	-0.984195	0.00747681	0.029688			PF3D7_0607800	102.135	2.42252	5.68344e-07	3.59597e-06
PF3D7_1419700	1108.36	-0.987544	0.0142177	0.0489219			PF3D7_1140900	156.561	2.42215	1.24606e-08	1.4287e-07
PF3D7_0903900	1486.03	-0.990057	0.0228227	0.0704446			PF3D7_0315400	138.142	2.42093	3.95265e-05	0.000138967
PF3D7_0218400	298.226	-0.990873	0.0147143	0.0503428			PF3D7_1033800	27.9635	2.41905	0.000679879	0.00172874
PF3D7_0931000	248.019	-0.992346	0.0134984	0.0469239			PF3D7_0605700	87.459	2.41822	1.76822e-06	9.23498e-06
PF3D7_0516300	183.936	-0.993346	0.0104547	0.0384664			PF3D7_0816500	6.94616	2.41758	0.00781131	0.0150502
PF3D7_1002200	1375.53	-0.993372	0.0327014	0.0927377			PF3D7_1238700	271.665	2.41368	3.47199e-08	3.35791e-07
PF3D7_0606100	1129.66	-1.00004	0.00339962	0.0159276			PF3D7_0211600	56.4054	2.41223	0.000234112	0.000673718
PF3D7_0717500	2200.56	-1.00299	0.0114026	0.0409736			PF3D7_0216500	208.912	2.41198	6.87518e-07	4.22656e-06
PF3D7_0212300	796.09	-1.00331	0.013305	0.0464304			PF3D7_0629300	609.383	2.41058	0.00105526	0.00254579
PF3D7_1244900	225.942	-1.00418	0.0104154	0.0383481			PF3D7_0619300	272.413	2.41055	1.81602e-07	1.33279e-06
PF3D7_1037700	91.8436	-1.00429	0.0152837	0.0518676			PF3D7_0416400	1496.27	2.41011	2.27459e-08	2.36452e-07
PF3D7_0729500	446.528	-1.00542	0.000976964	0.00573265			PF3D7_0217500	1239.85	2.40985	8.73409e-05	0.00028157
PF3D7_1342000	2491.99	-1.00869	0.00307754	0.0146854			PF3D7_0106000	590.539	2.40818	3.29994e-07	2.23685e-06
PF3D7_1455400	298.098	-1.00991	0.0301853	0.0872845			PF3D7_1312400	81.1058	2.40756	5.68471e-05	0.000192187
PF3D7_1358700	455.596	-1.01132	0.0268963	0.0798631			PF3D7_1015600	460.274	2.40726	1.51512e-07	1.1397e-06
PF3D7_0925000	34.6022	-1.01326	0.0290503	0.0846423			PF3D7_1017000	410.368	2.40607	1.44788e-12	1.0184e-10
PF3D7_0612700	1435.24	-1.0149	0.0322823	0.0919017			PF3D7_0216000	193.688	2.40555	9.98823e-07	5.70035e-06
PF3D7_0223400	30.6682	-1.016	0.0224424	0.0695686			PF3D7_1206400	12.7539	2.40491	0.00833384	0.0159136
PF3D7_0712000	64.0664	-1.01818	0.0119436	0.0425289			PF3D7_1111100	371.605	2.40447	2.59832e-10	6.57594e-09
PF3D7_0205700	259.202	-1.01913	0.0114084	0.0409736			PF3D7_0719100	245.136	2.40346	0.000385797	0.00104683
PF3D7_1474200	40.0608	-1.0211	0.024993	0.0754106			PF3D7_1210000	167.115	2.40193	5.15983e-09	7.05698e-08
PF3D7_1223400	4539.23	-1.02224	6.48851e-05	0.0006101			PF3D7_0519000	76.7117	2.40056	9.26039e-07	5.38136e-06
PF3D7_1460700	1466.5	-1.02482	0.029571	0.0857369			PF3D7_0800300	102.094	2.39959	9.96702e-05	0.000315681
PF3D7_1309100	2457.51	-1.02657	0.0188327	0.0613147			PF3D7_0408600	263.445	2.39892	0.00554236	0.0110923
PF3D7_1422400	385.595	-1.0273	0.000798409	0.00488618			PF3D7_1026300	166.972	2.39866	1.7999e-07	1.32449e-06
PF3D7_0933000	532.607	-1.02804	0.00293323	0.0140976			PF3D7_1024000	469.243	2.39753	0.00012768	0.000392238
PF3D7_0921800	161.449	-1.03231	0.0162494	0.0545608			PF3D7_0504500	39.2866	2.39747	0.00159228	0.00367595
PF3D7_1410200	890.799	-1.03237	0.00129454	0.00725051			PF3D7_0909000	35.7744	2.39699	1.2959e-05	5.13805e-05
PF3D7_0516200	1032.56	-1.03607	0.0102511	0.0379338			PF3D7_1308700	1084.28	2.39557	3.00708e-05	0.000109379
PF3D7_1404500	412.084	-1.03822	0.00323513	0.0153428			PF3D7_0522100	347.053	2.39362	9.28376e-07	5.38916e-06
PF3D7_1224700	457.404	-1.0383	0.0214696	0.0673693			PF3D7_1021200	276.87	2.39351	5.03127e-08	4.52647e-07
PF3D7_0506200	100.923	-1.03933	0.0268098	0.0796936			PF3D7_0418800	10.4827	2.39142	0.00611649	0.0120813
PF3D7_0903400	1664.94	-1.04438	0.00320337	0.0152246			PF3D7_0315300	117.193	2.38983	4.97281e-07	3.21777e-06
PF3D7_0937800	685.175	-1.04441	0.00182325	0.0094767			PF3D7_1253500	38.5984	2.38476	0.00125471	0.00296746
PF3D7_1027400	183.764	-1.04592	0.0102539	0.0379338			PF3D7_0303700	381.448	2.38368	8.01862e-10	1.63266e-08
PF3D7_0409800	1299.43	-1.04635	0.0256278	0.0769402			PF3D7_0505300	60.3085	2.3832	0.00226928	0.005035
PF3D7_0607800	102.135	-1.04637	0.00608519	0.0253129			PF3D7_1467900	1705.61	2.3823	1.09838e-09	2.05842e-08
PF3D7_1142100	1682.77	-1.04773	0.0182538	0.059739			PF3D7_0215800	182.773	2.38187	6.9158e-07	4.2371e-06
PF3D7_1145900	72.0896	-1.05	0.00632948	0.0260292			PF3D7_0905500	241.929	2.38046	0.00017899	0.000529442
PF3D7_1032900	135.022	-1.05099	0.00664891	0.0270539			PF3D7_0828600	275.239	2.38026	1.19576e-05	4.7972e-05
PF3D7_0903500	602.125	-1.05553	0.0076053	0.030154			PF3D7_1143700	58.5261	2.37804	7.53878e-07	4.54689e-06
PF3D7_0210100	1265.63	-1.05786	0.0270703	0.0802041			PF3D7_0107600	28.1434	2.37426	0.000940151	0.00230819
PF3D7_1476600	49.2734	-1.05884	0.00454467	0.020093			PF3D7_0103400	2445.56	2.37382	9.42992e-08	7.72408e-07
PF3D7_1304200	108.502	-1.05938	0.0193952	0.0626527			PF3D7_1136000	862.344	2.37357	3.42522e-06	1.61735e-05
PF3D7_1024700	165.532	-1.0604	0.0152845	0.0518676			PF3D7_0624300	34.8611	2.37072	5.33238e-05	0.000181751
PF3D7_0304200	709.374	-1.06531	0.0014794	0.00803654			PF3D7_1302200	18.7043	2.36988	0.000118263	0.000366007
PF3D7_0711200	55.2107	-1.06668	0.0284042	0.0833805			PF3D7_0219500	162.222	2.36824	2.90096e-11	1.18133e-09
PF3D7_1203500	694.93	-1.06682	0.019863	0.0636446			PF3D7_1006000	43.6962	2.36674	1.65657e-05	6.36763e-05
PF3D7_1467900	1705.61	-1.06739	0.00079576	0.0048809			PF3D7_1112100	1712.2	2.36536	2.84835e-07	1.96394e-06
PF3D7_1232600	220.221	-1.06923	0.027859	0.0820916			PF3D7_1028200	179.256	2.36261	1.88306e-06	9.75016e-06
PF3D7_0905100	540.652	-1.06943	0.0244313	0.0740046			PF3D7_0718300	48.3309	2.36195	0.00956707	0.0179168
PF3D7_0201600	375.708	-1.07131	0.0235775	0.0721445			PF3D7_1015700	39.3661	2.36183	0.000644232	0.00164738
PF3D7_0114000	293.033	-1.07176	0.0238358	0.072566			PF3D7_1114600	33.0759	2.3602	0.000205393	0.000599034
PF3D7_1470400	283.728	-1.07436	0.0242553	0.0736685			PF3D7_1407000	50.8269	2.35863	0.00111161	0.00266156
PF3D7_1000200	21.3965	-1.07458	0.0316455	0.0906117			PF3D7_0208600	242.413	2.35799	3.67058e-06	1.72718e-05
PF3D7_1445200	649.253	-1.07582	0.0193741	0.0626527			PF3D7_1336200	498.038	2.35724	5.0248e-06	2.2622e-05
PF3D7_1463400	195.111	-1.07803	0.00232837	0.0117198			PF3D7_1014900	1235.47	2.35677	0.000203187	0.000593241
PF3D7_0918300	495.146	-1.08018	0.0139663	0.0481931			PF3D7_1371700	204.537	2.35674	1.70671e-07	1.26624e-06
PF3D7_0204200	750.755	-1.08279	0.0245064	0.0741491			PF3D7_1362700	1646.41	2.35657	6.09786e-05	0.000204876
PF3D7_1127600	751.629	-1.08419	0.0125685	0.0443459			PF3D7_0728200	87.2772	2.35656	5.51638e-06	2.46711e-05
PF3D7_1113100	1861.47	-1.08516	0.0310453	0.0891996			PF3D7_1442700	272.374	2.35515	2.09236e-06	1.06506e-05
PF3D7_1124600	1344.18	-1.08519	0.00519075	0.0224009			PF3D7_0418000	263.148	2.3538	1.50231e-06	8.07195e-06
PF3D7_0722300	462.207	-1.0856	0.00647572	0.0264518			PF3D7_1127500	301.098	2.35364	5.93743e-07	3.73486e-06
PF3D7_0721300	498.029	-1.0867	0.0129232	0.0453316			PF3D7_0701900	3918.43	2.35267	0.0409954	0.0647699
PF3D7_1362100	82.8068	-1.08779	0.00698351	0.0281129			PF3D7_1216600	23.4439	2.35044	0.00598349	0.0118662
PF3D7_0302000	444.279	-1.09233	0.000813403	0.00493878			PF3D7_0107300	44.0949	2.34823	2.78735e-05	0.00010214
PF3D7_1016200	198.965	-1.09285	0.00666894	0.027096			PF3D7_0407600	18.8422	2.34724	0.00575677	0.0114754
PF3D7_1142600	1528.26	-1.09547	0.00826907	0.0321503			PF3D7_0423800	749.391	2.34606	0.000596633	0.00153948
PF3D7_1311000	50.4432	-1.09604	0.00420696	0.0189243			PF3D7_1106400	53.9402	2.34551	2.25134e-06	1.13531e-05
PF3D7_1433000	80.0131	-1.09704	0.00762883	0.030203			PF3D7_0908300	200.624	2.34507	1.08996e-05	4.42189e-05
PF3D7_1027200	129.42	-1.09792	0.0141767	0.048812			PF3D7_0313800	202.171	2.34466	8.37303e-07	4.95069e-06
PF3D7_1020800	148.514	-1.09842	0.0195587	0.0630476			PF3D7_1306300	51.303	2.34426	3.9271e-05	0.000138201
PF3D7_0506100	363.264	-1.09905	0.00144466	0.00787151			PF3D7_1128900	927.343	2.34182	7.23545e-05	0.000239238
PF3D7_1315500	445.242	-1.10008	0.0112158	0.0405234			PF3D7_1473600	26.2853	2.34115	0.000242696	0.000695471
PF3D7_0406500	6143.06	-1.10137	0.00422238	0.0189622			PF3D7_0728500	11.8723	2.34056	0.00895828	0.0169407
PF3D7_1004300	1051.93	-1.10191	0.00291194	0.0140437			PF3D7_1321500	1146.17	2.33895	1.06247e-06	6.00663e-06
PF3D7_0625000	356.23	-1.10852	0.0092935	0.0351737			PF3D7_1206000	725.503	2.33726	0.000328809	0.000908588
PF3D7_0506400	42.8348	-1.1087	0.0193714	0.0626527			PF3D7_0321500	539.802	2.33718	5.17238e-13	4.51832e-11
PF3D7_1415100	123.53	-1.10914	0.0179587	0.0590914			PF3D7_1345400	373.109	2.33716	8.57613e-07	5.04873e-06
PF3D7_0621800	1041.61	-1.11279	0.0107887	0.0392826			PF3D7_1145900	72.0896	2.33689	1.98415e-06	1.0215e-05
PF3D7_0627800	790.447	-1.11394	0.00137024	0.00755727			PF3D7_1359800	130.182	2.33663	0.00286573	0.00619819
PF3D7_0623100	1703.05	-1.11537	0.00304182	0.0145534			PF3D7_1455200	102.583	2.33557	3.30561e-06	1.57045e-05
PF3D7_0309800	247.933	-1.11562	0.00501075	0.0218185			PF3D7_1460900	109.138	2.33388	1.31371e-06	7.20878e-06
PF3D7_1037400	93.9643	-1.12533	0.00999466	0.037214			PF3D7_1016000	379.185	2.33312	0.000272514	0.000769918
PF3D7_1455000	70.4544	-1.12634	0.00332878	0.0156635			PF3D7_1008600	42.292	2.3328	0.000979579	0.00238552
PF3D7_0820500	469.096	-1.12823	0.0138534	0.0479424			PF3D7_1005800	63.5562	2.3316	0.00240819	0.00531057
PF3D7_0700800	20.2118	-1.13016	0.0231469	0.07127			PF3D7_1023800	198.115	2.3309	0.000141938	0.000430664
PF3D7_1407300	1333.23	-1.13122	0.00349929	0.0162819			PF3D7_0514000	107.443	2.3304	5.9253e-05	0.000199573
PF3D7_1241100	620.509	-1.13129	0.00139451	0.00765213			PF3D7_0311800	416.612	2.33016	1.6045e-07	1.20028e-06
PF3D7_1113400	1185.95	-1.13326	0.00650203	0.0265173			PF3D7_1415000	128.019	2.32932	1.87771e-07	1.37154e-06
PF3D7_0730000	32.7411	-1.1335	0.0224531	0.0695686			PF3D7_0411800	192.599	2.32827	8.97157e-07	5.24164e-06
PF3D7_1217000	31.8195	-1.13388	0.0121807	0.0432877			PF3D7_0407900	1408.39	2.32717	0.00121932	0.00289389
PF3D7_0510400	57.8017	-1.13553	0.0179047	0.0589494			PF3D7_0209500	233.702	2.32643	9.87279e-05	0.000313429
PF3D7_1020000	788.367	-1.1394	0.000629615	0.0039883			PF3D7_1406900	85.7638	2.32447	3.23437e-06	1.54338e-05
PF3D7_1006000	43.6962	-1.14014	0.00691891	0.0279857			PF3D7_0402200	2277.52	2.32292	0.0107874	0.0199061
PF3D7_1357100	7998.35	-1.14403	0.0027279	0.0133462			PF3D7_0614900	382.93	2.32255	3.78298e-09	5.5077e-08
PF3D7_0418300	8664.81	-1.14431	0.0285297	0.083613			PF3D7_1241400	92.9691	2.32128	0.000234234	0.000673718
PF3D7_0824600	187.64	-1.1445	0.00153445	0.00827133			PF3D7_1431500	339.575	2.31859	1.01671e-06	5.77806e-06
PF3D7_0316800	1853.42	-1.14732	0.0038159	0.0174847			PF3D7_1134300	581.139	2.31835	4.63784e-05	0.00016081
PF3D7_1335000	39.4437	-1.14965	0.0277177	0.0818087			PF3D7_0815100	77.3982	2.318	5.97579e-06	2.63129e-05
PF3D7_1143600	57.1356	-1.14992	0.00398244	0.0181099			PF3D7_1142300	547.347	2.31652	7.35473e-10	1.52038e-08
PF3D7_1108100	324.287	-1.15066	0.0306407	0.0882243			PF3D7_0105700	247.372	2.31539	1.76563e-06	9.23036e-06
PF3D7_0517500	44.0498	-1.15326	0.0201339	0.0642197			PF3D7_1221600	48.508	2.3144	4.26133e-05	0.000149188
PF3D7_0733000	114.229	-1.1547	0.0085182	0.0329063			PF3D7_0612400	63.642	2.31298	7.88573e-05	0.000257594
PF3D7_1358100	975.265	-1.15758	0.00153385	0.00827133			PF3D7_1145200	1761.04	2.30983	0.000865912	0.00215303
PF3D7_1213200	68.5925	-1.16064	0.0286755	0.0838589			PF3D7_1306700	72.0031	2.30909	7.11782e-06	3.06196e-05
PF3D7_0620000	56.1227	-1.1623	0.0149867	0.0511245			PF3D7_1454100	38.115	2.30875	0.00018953	0.000558179
PF3D7_0520600	488.457	-1.1634	0.00447435	0.0198451			PF3D7_0513900	58.5384	2.30734	5.97643e-05	0.000201046
PF3D7_1005100	258.644	-1.16444	0.00144393	0.00787151			PF3D7_1356800	1295.51	2.30669	0.000105885	0.000332615
PF3D7_1013400	202.819	-1.16498	0.000904891	0.00540341			PF3D7_0402300	1753.21	2.30608	0.00952691	0.0178663
PF3D7_0307200	2186.49	-1.1714	0.00178937	0.00931851			PF3D7_1318600	58.5892	2.30561	5.71436e-06	2.53265e-05
PF3D7_1232500	985.397	-1.17292	0.0188464	0.0613147			PF3D7_0726700	135.631	2.30522	4.56368e-08	4.17515e-07
PF3D7_1009000	168.465	-1.17334	0.00034361	0.00240128			PF3D7_0802800	899.96	2.30336	0.000111813	0.000349037
PF3D7_0214100	3398.62	-1.17502	0.00614254	0.0254537			PF3D7_0904300	34.9487	2.30324	0.000568414	0.00147572
PF3D7_0706000	1663.54	-1.17632	0.00417148	0.018796			PF3D7_0518600	498.797	2.30289	2.08757e-07	1.50751e-06
PF3D7_1140700	622.908	-1.17662	0.00131781	0.00735039			PF3D7_1031400	405.724	2.30189	6.34059e-05	0.000211848
PF3D7_0713400	305.475	-1.17722	0.00966964	0.0361743			PF3D7_1332600	557.287	2.30113	3.31138e-09	4.91355e-08
PF3D7_0920800	775.383	-1.18085	0.00150299	0.00814836			PF3D7_1206100	117.924	2.30041	7.62051e-05	0.000250077
PF3D7_0926100	2896.28	-1.18129	0.0254585	0.0764743			PF3D7_1449100	481.281	2.29882	1.23468e-06	6.82351e-06
PF3D7_1437900	2207.46	-1.18422	0.00544245	0.0232097			PF3D7_0525800	3403.52	2.29774	0.00584931	0.0116342
PF3D7_0815100	77.3982	-1.18505	0.00333254	0.0156676			PF3D7_1209900	195.961	2.29764	2.85222e-08	2.85538e-07
PF3D7_0208200	443.427	-1.18768	0.00306211	0.0146247			PF3D7_1227500	778.808	2.2975	8.69117e-07	5.0888e-06
PF3D7_1461700	48.1428	-1.18863	0.0123311	0.0437075			PF3D7_0211400	45.1849	2.2944	9.79218e-07	5.60894e-06
PF3D7_0217800	1117.43	-1.18942	0.00622175	0.0257176			PF3D7_1250400	80.4188	2.29423	0.00112845	0.0026995
PF3D7_0110600	1511.93	-1.19374	0.012966	0.0454228			PF3D7_0109100	431.028	2.29189	0.00797117	0.01532
PF3D7_0831200	646.744	-1.19541	0.0226684	0.0701154			PF3D7_0418900	90.3192	2.28971	1.18405e-05	4.75728e-05
PF3D7_0408200	138.271	-1.2008	0.00544146	0.0232097			PF3D7_1228700	529.546	2.28887	5.95657e-08	5.22019e-07
PF3D7_1103900	16.303	-1.20409	0.0163157	0.0547157			PF3D7_1477200	4.15397	2.28778	0.036745	0.0588267
PF3D7_1002500	280.106	-1.20561	0.00469273	0.0206297			PF3D7_1232700	390.454	2.28606	8.18982e-06	3.44112e-05
PF3D7_1108000	854.525	-1.20609	3.37511e-05	0.000350856			PF3D7_1310600	533.279	2.28584	0.000134063	0.000408833
PF3D7_0208700	365.021	-1.2061	0.0282489	0.0829695			PF3D7_1432700	173.684	2.28544	6.43966e-06	2.80815e-05
PF3D7_0523400	791.38	-1.20792	2.24002e-05	0.000246584			PF3D7_0321200	81.3304	2.28478	0.000129315	0.000396137
PF3D7_0808600	32.9736	-1.20937	0.0244511	0.0740229			PF3D7_1214900	253.421	2.28265	7.9185e-06	3.34905e-05
PF3D7_0818400	416.741	-1.21274	0.000231507	0.00173903			PF3D7_0807400	105.92	2.28256	1.47321e-05	5.73608e-05
PF3D7_1225500	215.649	-1.21348	0.00168521	0.00890764			PF3D7_0629400	235.105	2.28107	4.53323e-07	2.97599e-06
PF3D7_1464400	501.395	-1.21349	0.0198866	0.0636446			PF3D7_0105500	19.2226	2.28014	0.00698705	0.0136073
PF3D7_1344300	1865.31	-1.2138	0.0169446	0.0563364			PF3D7_0607700	498.867	2.27805	7.62796e-06	3.24024e-05
PF3D7_1366600	1025.03	-1.2183	1.82269e-05	0.000207389			PF3D7_1435300	1224.46	2.2763	2.26184e-05	8.46587e-05
PF3D7_1030000	570.495	-1.22629	0.0036508	0.0169154			PF3D7_1228600	16712.9	2.27504	1.07221e-06	6.05538e-06
PF3D7_1461400	616.63	-1.22782	0.00857813	0.0330906			PF3D7_1334000	50.6964	2.27415	1.63001e-06	8.5877e-06
PF3D7_1423300	1800.16	-1.22995	0.0208675	0.0660153			PF3D7_1326600	469.965	2.27338	9.42356e-07	5.45278e-06
PF3D7_1425900	188.672	-1.23006	0.00265419	0.0130802			PF3D7_1247500	346.869	2.27308	1.30788e-06	7.18406e-06
PF3D7_0214400	500.787	-1.23027	0.00504766	0.0219056			PF3D7_0605300	186.024	2.2687	5.3256e-08	4.74399e-07
PF3D7_0630900	331.946	-1.23096	0.000872296	0.00523765			PF3D7_1239400	6.76196	2.2686	0.0125447	0.0227764
PF3D7_1021700	2724.37	-1.23365	0.0057444	0.0242492			PF3D7_0605900	2027.25	2.26824	0.0105573	0.0195014
PF3D7_0932000	882.562	-1.2352	0.0243764	0.0739208			PF3D7_0515500	49.8545	2.26807	0.01498	0.026653
PF3D7_1472000	117.822	-1.23538	0.00546846	0.0232657			PF3D7_0302700	78.8747	2.26506	0.000176746	0.000523664
PF3D7_0407300	94.1243	-1.23758	0.017108	0.0567055			PF3D7_0416300	251.349	2.26461	2.14273e-06	1.08661e-05
PF3D7_1419400	492.102	-1.23904	0.00665358	0.0270539			PF3D7_1472600	552.662	2.26403	3.26238e-06	1.55537e-05
PF3D7_1104200	1106.77	-1.2399	0.00592487	0.0247601			PF3D7_0417700	64.4971	2.26156	7.51482e-06	3.20474e-05
PF3D7_1230300	96.2206	-1.24269	0.0139692	0.0481931			PF3D7_1446800	122.882	2.26026	5.04591e-08	4.53211e-07
PF3D7_1028400	345.561	-1.24498	0.00178422	0.00930956			PF3D7_1308800	1408.15	2.25927	1.82069e-06	9.4634e-06
PF3D7_0809500	88.0867	-1.2454	0.0130456	0.0456426			PF3D7_0109000	1285.67	2.25693	0.00253652	0.0055641
PF3D7_1020700	447.499	-1.25556	0.00891666	0.0340329			PF3D7_1033900	448.635	2.25484	9.81132e-07	5.60894e-06
PF3D7_1344900	607.867	-1.2576	0.00279651	0.0136013			PF3D7_0526600	183.542	2.25149	0.000192618	0.00056666
PF3D7_1210200	25.1552	-1.25939	0.0210012	0.0662835			PF3D7_1244700	747.95	2.25147	0.000481796	0.00127102
PF3D7_0405300	58.1382	-1.26017	0.029241	0.0850075			PF3D7_0902700	198.642	2.25122	3.67809e-06	1.72921e-05
PF3D7_1445500	144.209	-1.26065	0.0346771	0.0972109			PF3D7_1329200	88.6195	2.25053	0.0030142	0.00647556
PF3D7_1349800	104.364	-1.26157	0.0070312	0.028229			PF3D7_0718600	277.922	2.25018	1.0629e-05	4.33158e-05
PF3D7_1251500	533.114	-1.26289	0.00661261	0.0269277			PF3D7_1134400	102.885	2.24978	7.37408e-05	0.000243376
PF3D7_0207100	2105.5	-1.26424	0.00286228	0.0138784			PF3D7_1142900	75.1058	2.2485	0.000787124	0.00197639
PF3D7_1415800	293.865	-1.26776	0.00218904	0.0111114			PF3D7_1121400	26.5976	2.24591	0.000280027	0.000789499
PF3D7_1025000	2840.4	-1.27186	0.00140029	0.00767611			PF3D7_1433800	394.615	2.24505	1.29745e-05	5.14046e-05
PF3D7_0620400	178.112	-1.2742	0.00774354	0.0305901			PF3D7_1471600	17.4882	2.24368	0.0192571	0.0334177
PF3D7_0409100	1126.66	-1.27492	0.000278552	0.00203047			PF3D7_0212900	704.803	2.24287	2.44165e-06	1.2121e-05
PF3D7_1447400	69.8874	-1.27969	0.00550182	0.0233709			PF3D7_1112900	105.063	2.24194	0.00429492	0.00881778
PF3D7_0108600	315.733	-1.28032	0.00466196	0.0205278			PF3D7_1235000	89.0624	2.24073	0.001935	0.00437577
PF3D7_1242700	1594.36	-1.28094	0.000880784	0.00527691			PF3D7_1239200	1137.52	2.24036	1.94611e-10	5.27006e-09
PF3D7_1359400	2061	-1.28252	0.000143293	0.0011903			PF3D7_1023100	30.9901	2.23936	0.00784085	0.0150942
PF3D7_0614000	860.738	-1.2831	0.000263231	0.00192917			PF3D7_1013600	415.935	2.23781	5.53779e-09	7.44235e-08
PF3D7_0722000	288.298	-1.28369	0.00365105	0.0169154			PF3D7_0107100	19.9053	2.23739	0.000487268	0.00128483
PF3D7_1127000	150.596	-1.28565	0.00424378	0.0190425			PF3D7_1361700	299.131	2.23565	4.68667e-10	1.07101e-08
PF3D7_0400200	3153.89	-1.28862	0.0150495	0.0512629			PF3D7_1325500	67.4401	2.23507	5.61477e-06	2.49668e-05
PF3D7_1449700	158.658	-1.29026	0.00273667	0.0133732			PF3D7_0816800	13.2529	2.23446	0.00615867	0.0121469
PF3D7_1311100	61.0639	-1.29102	0.0182514	0.059739			PF3D7_1036600	68.0564	2.23357	1.06798e-05	4.34574e-05
PF3D7_0613600	634.438	-1.29132	0.00481827	0.0211473			PF3D7_0620200	14.2703	2.23347	0.00601554	0.0119167
PF3D7_1122800	380.007	-1.29183	0.00404472	0.0183018			PF3D7_1343800	716.318	2.23207	1.10514e-05	4.47343e-05
PF3D7_1460600	145.055	-1.29524	0.0250224	0.0754573			PF3D7_1344300	1865.31	2.2264	0.000352663	0.000968081
PF3D7_0400100	1034.46	-1.29887	0.0133332	0.0464987			PF3D7_1017500	984.112	2.22528	0.0124199	0.02258
PF3D7_0527400	126.939	-1.29974	0.0129768	0.0454313			PF3D7_1471700	18.9454	2.2252	0.012217	0.0222412
PF3D7_0801500	318.276	-1.30222	4.98713e-05	0.000484056			PF3D7_1211100	63.8586	2.22415	0.000165918	0.000494831
PF3D7_1367800	17.1827	-1.30225	0.0170019	0.0564576			PF3D7_1325700	49.951	2.22024	2.66337e-05	9.80613e-05
PF3D7_0417100	9.62657	-1.303	0.0216308	0.0677964			PF3D7_1471300	223.904	2.21945	2.38746e-05	8.89303e-05
PF3D7_1466700	145.397	-1.3035	0.000159602	0.00129205			PF3D7_0403900	255.267	2.21944	0.000435564	0.0011615
PF3D7_0510300	21.0187	-1.30605	0.0155507	0.052639			PF3D7_1348500	193.65	2.21843	2.16999e-06	1.09736e-05
PF3D7_0216600	734.011	-1.31145	0.0107027	0.0391147			PF3D7_1336300	27.1743	2.21827	0.00913426	0.0172133
PF3D7_1465600	27.8912	-1.31157	0.00387035	0.0176893			PF3D7_1444700	134.426	2.21783	1.7986e-06	9.36658e-06
PF3D7_0304000	55.1933	-1.31634	0.014621	0.0501105			PF3D7_1477900	77.3101	2.21775	0.00199905	0.00449807
PF3D7_0809100	278.747	-1.31801	0.00111895	0.00642653			PF3D7_0206200	752.617	2.21746	0.000579971	0.00150149
PF3D7_0937700	16.8636	-1.31969	0.0142521	0.0490091			PF3D7_1021900	1591.55	2.21632	7.61274e-06	3.23631e-05
PF3D7_0806500	866.826	-1.32328	0.000946376	0.0055895			PF3D7_1127600	751.629	2.21615	3.27586e-05	0.000117731
PF3D7_1244100	1064.78	-1.32451	0.000332842	0.00235029			PF3D7_0321400	377.569	2.21561	0.000552295	0.00143809
PF3D7_1406300	522.571	-1.32481	0.0132172	0.0461537			PF3D7_0933300	226.318	2.21367	3.89159e-06	1.81384e-05
PF3D7_1317700	58.1596	-1.32735	0.000756142	0.00466431			PF3D7_1457500	268.95	2.21264	1.67482e-07	1.24854e-06
PF3D7_1454500	253.614	-1.3286	0.0164326	0.0550395			PF3D7_0406800	160.845	2.21191	8.43656e-06	3.5311e-05
PF3D7_1425400	331.732	-1.33006	0.0088219	0.0337187			PF3D7_0529400	2003.74	2.21095	1.42881e-07	1.08686e-06
PF3D7_0320900	2766.4	-1.33346	0.00327714	0.0154982			PF3D7_1149000	845.392	2.21052	0.000841042	0.00209622
PF3D7_0316900	754.799	-1.33356	0.00482536	0.0211613			PF3D7_1027300	17796.8	2.21036	0.000816242	0.00204287
PF3D7_0402400	2443.75	-1.33375	0.000287857	0.00207871			PF3D7_0933700	104.682	2.21028	7.17114e-06	3.08001e-05
PF3D7_1133500	37.6597	-1.33444	0.0236824	0.072343			PF3D7_1015000	153.917	2.20856	0.000466265	0.00123305
PF3D7_0925200	394.093	-1.33479	0.000603528	0.00384554			PF3D7_0717500	2200.56	2.20774	5.5654e-06	2.48288e-05
PF3D7_1331500	402.457	-1.33506	0.00772443	0.0305369			PF3D7_0909500	161.644	2.2076	1.2582e-05	5.01434e-05
PF3D7_0219200	1316.01	-1.33623	0.00878291	0.0336409			PF3D7_1025400	767.014	2.20742	0.000538634	0.00140862
PF3D7_0611800	2064.94	-1.3363	1.44931e-05	0.000172896			PF3D7_1103800	1727.5	2.20506	1.62772e-06	8.58397e-06
PF3D7_1476900	15.8201	-1.3363	0.0108021	0.0392826			PF3D7_1322300	309.717	2.20473	7.92121e-06	3.34905e-05
PF3D7_0618000	1717.63	-1.33883	0.00935054	0.0353202			PF3D7_0306600	85.3628	2.20448	2.2703e-05	8.49061e-05
PF3D7_0805400	143.209	-1.33897	0.00211553	0.0107888			PF3D7_1149200	19332.9	2.20225	0.0515586	0.0790828
PF3D7_1212700	5493.65	-1.34092	0.000778507	0.00478592			PF3D7_1343100	483.662	2.20193	0.000461938	0.0012234
PF3D7_0317600	1648.66	-1.34099	0.00138688	0.00763874			PF3D7_1362500	55.932	2.20116	5.53846e-06	2.4729e-05
PF3D7_1459000	2129.58	-1.34117	0.000607993	0.00386943			PF3D7_0821000	418.868	2.20091	5.7722e-06	2.55619e-05
PF3D7_1344500	277.28	-1.34145	0.0153889	0.0521239			PF3D7_0829600	30.1154	2.20005	0.00107482	0.00258927
PF3D7_1124700	259.908	-1.34152	0.00916963	0.0348022			PF3D7_1118800	83.8199	2.19989	6.47631e-05	0.000215722
PF3D7_0918100	1108.85	-1.34185	0.0234463	0.0718768			PF3D7_1356100	457.609	2.19962	3.49728e-05	0.00012486
PF3D7_0406200	1528.38	-1.34494	0.000333318	0.00235059			PF3D7_0810300	2569.07	2.19565	0.000297433	0.00083036
PF3D7_0223500	157.088	-1.34573	0.00270521	0.0132832			PF3D7_1425400	331.732	2.1945	0.000445159	0.00118359
PF3D7_0423400	894.806	-1.34881	0.0233175	0.0717544			PF3D7_0919600	49.4197	2.19423	0.00109504	0.00262655
PF3D7_1041300	172.22	-1.34935	0.0158398	0.0534508			PF3D7_1473400	538.492	2.19387	0.00109988	0.00263698
PF3D7_0407200	135.808	-1.35033	0.00460453	0.0202914			PF3D7_1372400	280.449	2.19286	0.000894631	0.00221363
PF3D7_1123900	627.771	-1.35064	0.00869181	0.0334101			PF3D7_0831600	959.678	2.19285	0.000271753	0.000768571
PF3D7_0812500	1250.47	-1.35133	0.000589657	0.00377545			PF3D7_0409600	812.5	2.19245	1.84185e-08	1.97144e-07
PF3D7_0418200	1050.51	-1.35157	0.000705946	0.00440484			PF3D7_1303700	191.708	2.19068	1.03795e-06	5.8864e-06
PF3D7_0421300	37.69	-1.35303	0.00879241	0.0336535			PF3D7_0504200	233.429	2.18933	4.99952e-08	4.50539e-07
PF3D7_1146300	7.00553	-1.35457	0.0245586	0.074224			PF3D7_0828800	1936.27	2.18897	0.0187533	0.0325956
PF3D7_1320000	976.123	-1.35516	0.00604423	0.0251642			PF3D7_1023300	47.9267	2.18858	1.50439e-06	8.07509e-06
PF3D7_0914000	109.313	-1.35826	0.0099397	0.0370754			PF3D7_0815000	81.4429	2.18637	7.76728e-05	0.000254338
PF3D7_1104900	1866.63	-1.3585	0.0151426	0.0515478			PF3D7_0704800	228.898	2.18563	0.000640456	0.0016392
PF3D7_0518900	38.644	-1.3641	0.0117816	0.0419795			PF3D7_1224200	336.509	2.18562	0.00061967	0.00159134
PF3D7_1464700	450.404	-1.37016	0.00251357	0.012478			PF3D7_0609300	53.4734	2.18506	0.00319686	0.00682199
PF3D7_1302100	593.879	-1.37273	0.0170277	0.0565086			PF3D7_1248400	43.9204	2.18394	0.00129385	0.00305072
PF3D7_1463500	433.043	-1.37873	0.00585822	0.0245764			PF3D7_0907900	285.696	2.18169	2.29358e-07	1.63663e-06
PF3D7_1126500	470.504	-1.38011	0.00139415	0.00765213			PF3D7_0628900	85.5325	2.18067	7.78522e-05	0.000254772
PF3D7_1473700	369.31	-1.38331	0.00729028	0.0291396			PF3D7_0423900	437.205	2.1804	0.0207108	0.0355192
PF3D7_1470200	137.035	-1.38533	0.00101258	0.00589694			PF3D7_1019500	901.798	2.17857	1.203e-06	6.67906e-06
PF3D7_1321300	423.834	-1.38738	0.000133311	0.00112463			PF3D7_1442400	733.26	2.17817	2.88655e-06	1.40086e-05
PF3D7_1408300	8.56566	-1.38923	0.0135365	0.0470262			PF3D7_1233200	601.416	2.17669	0.000323443	0.000895588
PF3D7_1119700	98.9455	-1.39353	0.0317805	0.090926			PF3D7_0309900	111.824	2.17617	5.24897e-06	2.3553e-05
PF3D7_0708100	165.054	-1.39686	0.00144186	0.00787151			PF3D7_0710200	1651.92	2.17565	7.15277e-06	3.07456e-05
PF3D7_1468400	1225.83	-1.39777	0.0260175	0.0778512			PF3D7_0909100	90.8867	2.17546	5.80427e-06	2.5683e-05
PF3D7_1470300	34.3172	-1.39857	0.0165093	0.0552623			PF3D7_0503900	49.7742	2.17464	0.00126422	0.00298865
PF3D7_1107700	565.743	-1.40145	7.62626e-06	0.000102746			PF3D7_0917400	259.042	2.17447	4.82241e-05	0.000166676
PF3D7_0505300	60.3085	-1.40408	0.0254514	0.0764743			PF3D7_1426400	11.6859	2.17419	0.00785347	0.0151099
PF3D7_1146100	39.0398	-1.40415	0.000575792	0.00369928			PF3D7_1471400	359.367	2.17409	4.97309e-08	4.48904e-07
PF3D7_0524800	173.351	-1.40775	0.0111553	0.040359			PF3D7_1330600	174.797	2.17378	1.54527e-05	5.99514e-05
PF3D7_0923900	507.456	-1.4094	0.00539122	0.0230457			PF3D7_1128700	136.087	2.1734	2.39059e-07	1.69691e-06
PF3D7_0511500	2487.32	-1.41	0.00520109	0.0224276			PF3D7_0411900	484.692	2.17322	9.68561e-07	5.55691e-06
PF3D7_1245800	315.184	-1.41049	0.00254693	0.012632			PF3D7_1474900	134.703	2.16948	2.99884e-06	1.44757e-05
PF3D7_0900200	47.3361	-1.41057	0.0134007	0.0466492			PF3D7_1401000	3.90663	2.16922	0.0305626	0.049978
PF3D7_1134200	400.146	-1.41647	0.00223119	0.0112936			PF3D7_1115000	129.212	2.16892	2.27158e-05	8.49061e-05
PF3D7_0605800	1035.41	-1.41763	0.00876753	0.0336071			PF3D7_0303500	312.072	2.1667	0.00022839	0.00065936
PF3D7_1022500	698.2	-1.41906	0.00706887	0.0283593			PF3D7_1338600	911.609	2.16594	1.44647e-08	1.61195e-07
PF3D7_1101800	19.7912	-1.41984	0.035917	0.0999107			PF3D7_0917300	187.187	2.16584	0.000617868	0.00158746
PF3D7_0621350	34.4007	-1.42281	0.0198112	0.0635647			PF3D7_1336400	225.356	2.16573	2.47582e-06	1.22457e-05
PF3D7_1035900	2383.46	-1.42533	0.0184787	0.0603624			PF3D7_1335100	3879.14	2.16411	0.00158978	0.00367176
PF3D7_1475700	38.3576	-1.42907	0.00821918	0.0320252			PF3D7_0524200	114.859	2.16327	9.85177e-05	0.000313221
PF3D7_1029200	111.7	-1.43011	0.000207156	0.00159143			PF3D7_0609600	15.8833	2.16062	0.0182798	0.0318441
PF3D7_1367600	239.24	-1.4315	0.000560978	0.00362548			PF3D7_0504800	855.008	2.1606	1.269e-05	5.0462e-05
PF3D7_1342900	283.645	-1.43381	0.000967956	0.00569832			PF3D7_1403500	200.413	2.15866	3.70205e-05	0.000131477
PF3D7_0401800	1417.26	-1.43454	0.000292067	0.00209793			PF3D7_0728100	296.954	2.15724	2.46294e-05	9.14277e-05
PF3D7_1472100	616.449	-1.43492	0.0307518	0.0884501			PF3D7_1319600	178.12	2.15627	0.000506628	0.00133199
PF3D7_1247200	73.132	-1.4404	0.000424562	0.00287422			PF3D7_1343500	172.863	2.15538	0.000465202	0.00123084
PF3D7_1222700	2548.87	-1.44225	0.00588143	0.0246166			PF3D7_0926600	37.6938	2.15357	0.000104644	0.000329551
PF3D7_1453800	1189.46	-1.44327	0.00153031	0.00827133			PF3D7_0809700	69.9663	2.1529	0.000225261	0.000651368
PF3D7_1255100	5.95899	-1.44426	0.0302815	0.0874734			PF3D7_1440200	51.3838	2.15256	0.000378089	0.00103005
PF3D7_0409200	707.653	-1.4463	3.08486e-05	0.00032379			PF3D7_0810200	142.902	2.15199	2.52243e-06	1.24531e-05
PF3D7_1434600	586.747	-1.44826	0.000537818	0.00349679			PF3D7_0728300	43.9714	2.15071	0.000199378	0.000584324
PF3D7_0302800	265.28	-1.44911	0.0153594	0.0520566			PF3D7_0927400	30.4581	2.15011	0.001014	0.0024594
PF3D7_0724400	162.982	-1.44939	0.000135489	0.00113769			PF3D7_0913600	173.585	2.15004	8.65486e-07	5.07852e-06
PF3D7_1216600	23.4439	-1.45013	0.0299875	0.0867588			PF3D7_0705300	452.555	2.14981	8.17339e-07	4.84879e-06
PF3D7_1361500	1989.83	-1.45039	0.0318533	0.0910384			PF3D7_1433200	42.9931	2.14895	0.000293013	0.000820135
PF3D7_1365900	2196.01	-1.45275	0.00171633	0.00900742			PF3D7_0903200	1051.89	2.14886	0.000105849	0.000332615
PF3D7_0423800	749.391	-1.45596	0.00895993	0.0341499			PF3D7_1447600	9.37815	2.14854	0.0110104	0.0202693
PF3D7_0621300	348.269	-1.46467	0.00301411	0.0144464			PF3D7_1413600	35.3171	2.14771	0.000654811	0.00167327
PF3D7_0316100	114.948	-1.46655	0.0286624	0.0838589			PF3D7_1236500	29.7902	2.14652	0.00178505	0.00407581
PF3D7_1202800	89.2284	-1.46779	0.00507022	0.0219859			PF3D7_1355100	1067.63	2.146	2.55275e-09	4.00604e-08
PF3D7_0300100	568.232	-1.46964	0.00395094	0.0179969			PF3D7_1442100	84.8612	2.14412	5.69452e-06	2.52592e-05
PF3D7_1403200	13.2879	-1.47023	0.0234432	0.0718768			PF3D7_1444800	17389.7	2.14385	0.000265407	0.000751803
PF3D7_1445600	1004.56	-1.47031	0.0236224	0.0722412			PF3D7_0316400	320.992	2.14315	0.00343777	0.00724473
PF3D7_0418700	637.399	-1.47215	0.00155939	0.00837889			PF3D7_1324600	143.127	2.14209	0.000149329	0.000450631
PF3D7_0210700	141.449	-1.47563	0.0227078	0.0701972			PF3D7_1341800	163.164	2.13639	9.21188e-05	0.000294693
PF3D7_0220400	58.7103	-1.47926	0.00629364	0.0259015			PF3D7_0920600	240.087	2.13539	9.5655e-07	5.51136e-06
PF3D7_1225400	80.536	-1.47971	0.00148609	0.0080648			PF3D7_1252200	288.301	2.13425	0.00447128	0.00913827
PF3D7_1449300	829.284	-1.48093	0.000484279	0.00320642			PF3D7_0204900	143.626	2.13324	4.10049e-07	2.73667e-06
PF3D7_1103000	14.4386	-1.48222	0.0352947	0.0984755			PF3D7_0220500	422.307	2.13161	0.000379812	0.00103214
PF3D7_0522300	430.834	-1.4881	0.0026438	0.0130527			PF3D7_0322500	135.701	2.13078	0.000201567	0.000589462
PF3D7_1344100	331.252	-1.48975	0.000804718	0.00489492			PF3D7_0819800	282.705	2.12992	9.35334e-05	0.000298513
PF3D7_1361000	153.665	-1.49035	0.000288918	0.0020836			PF3D7_1250300	430.672	2.12977	0.000108324	0.00033932
PF3D7_0800300	102.094	-1.49115	0.00263993	0.0130455			PF3D7_0318800	33.1438	2.12812	0.00478597	0.0097118
PF3D7_0426000	54.9308	-1.49236	0.0261416	0.0780932			PF3D7_0703200	712.449	2.12793	3.968e-08	3.73122e-07
PF3D7_1321400	212.839	-1.49315	0.00431664	0.0193007			PF3D7_1337100	109.031	2.12756	0.000439298	0.00117027
PF3D7_0309500	2612.88	-1.49527	0.00047874	0.00317692			PF3D7_1035300	2514.7	2.12712	0.00158241	0.00365785
PF3D7_0613100	263.276	-1.49965	0.00136174	0.00751805			PF3D7_1005900	127.301	2.12635	2.52464e-06	1.24531e-05
PF3D7_1241800	918.553	-1.50273	0.000517409	0.00339671			PF3D7_1433700	221.081	2.12529	9.36346e-07	5.4238e-06
PF3D7_1207400	17.9989	-1.50509	0.00229714	0.0115949			PF3D7_0111500	514.772	2.12474	2.8091e-05	0.000102867
PF3D7_0411000	663.79	-1.50519	0.000519232	0.00340044			PF3D7_0802100	1067.69	2.1235	3.64357e-06	1.71596e-05
PF3D7_0210900	1263.65	-1.50698	0.000904773	0.00540341			PF3D7_1443000	257.603	2.12075	3.21691e-07	2.19397e-06
PF3D7_0821600	252.765	-1.50698	0.00647621	0.0264518			PF3D7_0310400	1459.72	2.11788	0.000505155	0.00132941
PF3D7_0629500	620.589	-1.50795	0.0015773	0.0084497			PF3D7_1315300	156.532	2.11629	0.00023533	0.000676511
PF3D7_1417500	539.421	-1.50909	0.000528289	0.00345141			PF3D7_0704100	973.515	2.11539	0.000129184	0.00039596
PF3D7_0830900	290.852	-1.50911	0.00028254	0.00205401			PF3D7_0420300	4369.34	2.11486	0.00376532	0.00786463
PF3D7_0918800	331.954	-1.5112	0.00230483	0.011612			PF3D7_1037500	580.455	2.11385	0.000768385	0.00193832
PF3D7_1115700	1276.61	-1.51535	0.0234849	0.0719426			PF3D7_0506300	127.283	2.11346	0.000289974	0.000812467
PF3D7_0207200	100.239	-1.51542	0.00436675	0.0194653			PF3D7_1025700	125.06	2.11341	7.09378e-06	3.05562e-05
PF3D7_1009800	232.978	-1.51984	1.23733e-05	0.000154055			PF3D7_0500600	18.0411	2.11294	0.0118785	0.0216831
PF3D7_1236500	29.7902	-1.52383	0.00459217	0.0202534			PF3D7_1245100	147.977	2.11225	0.000115972	0.000360565
PF3D7_1136600	776.078	-1.52686	0.000719776	0.00447567			PF3D7_0516800	1015.35	2.11047	6.09541e-06	2.6731e-05
PF3D7_0206600	40.2875	-1.52809	0.00331256	0.0156143			PF3D7_0522400	1272.29	2.10916	4.1841e-06	1.93545e-05
PF3D7_1026100	32.2614	-1.53011	0.00716272	0.0286933			PF3D7_0504700	650.229	2.10688	0.000164599	0.000491709
PF3D7_1136500	5638.04	-1.53197	0.00171275	0.00900386			PF3D7_1110800	31.8384	2.10566	1.41938e-05	5.54642e-05
PF3D7_1211400	1539.07	-1.53478	0.000477167	0.00317096			PF3D7_1209500	341.477	2.10565	2.508e-05	9.29093e-05
PF3D7_0813900	1872.52	-1.54122	0.000944662	0.00558829			PF3D7_1003300	619.409	2.10537	0.000910354	0.00224623
PF3D7_1246200	14144.8	-1.54247	0.000228881	0.00172409			PF3D7_1209600	85.0012	2.10401	0.000420262	0.00112792
PF3D7_1414200	722.975	-1.54258	0.000189279	0.00148356			PF3D7_1209800	18.2208	2.10367	0.00105201	0.00254021
PF3D7_1466800	345.693	-1.5437	1.72227e-05	0.000199312			PF3D7_1313100	29.6772	2.10336	0.00269975	0.00586988
PF3D7_1202900	1768.11	-1.54455	0.00119137	0.00677778			PF3D7_1357400	264.697	2.09882	7.10307e-09	9.22547e-08
PF3D7_1331000	219.493	-1.54685	0.00085579	0.00515568			PF3D7_0611100	41.3232	2.09696	0.000414297	0.00111412
PF3D7_1115400	2306.76	-1.54715	0.0165223	0.0552716			PF3D7_0904900	857.08	2.09619	2.56789e-05	9.49332e-05
PF3D7_1469300	298.894	-1.5505	0.000144618	0.00119527			PF3D7_0213200	67.2806	2.09235	0.000209965	0.000610069
PF3D7_0707900	552.332	-1.55135	1.47297e-05	0.000175332			PF3D7_0811900	347.616	2.09193	1.93428e-07	1.40619e-06
PF3D7_1217600	35.8848	-1.55488	0.00905031	0.0344459			PF3D7_1331000	219.493	2.09155	0.000249807	0.00071208
PF3D7_0922300	39.7663	-1.55535	0.00328673	0.015506			PF3D7_1331500	402.457	2.09093	0.000681529	0.00173213
PF3D7_0218700	754.832	-1.55664	8.17889e-05	0.000739514			PF3D7_0927800	289.945	2.08935	1.04829e-05	4.27527e-05
PF3D7_1035400	10515.1	-1.55683	0.0221014	0.0687939			PF3D7_0937400	8.64605	2.08837	0.0488722	0.0754107
PF3D7_0318600	393.359	-1.55875	0.00142314	0.00778556			PF3D7_0519300	181.668	2.08809	5.43806e-05	0.00018454
PF3D7_1438800	102.556	-1.55923	0.00257616	0.0127653			PF3D7_0924600	455.827	2.0879	2.14306e-05	8.04912e-05
PF3D7_1218300	561.047	-1.56047	0.000803816	0.00489492			PF3D7_0316000	225.044	2.08765	0.01004	0.0186476
PF3D7_0300200	20.4112	-1.56079	0.00121117	0.00688245			PF3D7_1359700	188.589	2.08622	8.27613e-06	3.47469e-05
PF3D7_0110800	652.877	-1.56181	4.81125e-05	0.000471578			PF3D7_0421700	15.4575	2.08473	0.00607776	0.0120136
PF3D7_1251000	11.7067	-1.56216	0.0315126	0.0903028			PF3D7_1416800	161.442	2.08466	1.08645e-06	6.12299e-06
PF3D7_0800400	28.3003	-1.563	0.0206241	0.0653983			PF3D7_0601500	8.14218	2.08426	0.00648501	0.0127118
PF3D7_0625500	53.1811	-1.56489	0.000164636	0.00132295			PF3D7_0630300	334.019	2.08218	8.33536e-07	4.9338e-06
PF3D7_1105700	765.13	-1.56862	2.303e-05	0.00025249			PF3D7_0507500	1958.47	2.08194	0.00495135	0.0100249
PF3D7_1477500	732.904	-1.57009	0.00612451	0.0254179			PF3D7_0207300	25.8498	2.08126	0.0224428	0.0381036
PF3D7_0103400	2445.56	-1.57409	1.42789e-05	0.000171094			PF3D7_1226900	117.156	2.0791	0.0186798	0.0324783
PF3D7_1355700	1263.11	-1.57469	0.030512	0.0879006			PF3D7_1124200	491.897	2.07819	0.000141066	0.000428498
PF3D7_1146200	63.1077	-1.57633	0.000421083	0.00286146			PF3D7_1366500	190.971	2.07796	4.91638e-05	0.000169384
PF3D7_0723400	1230.77	-1.57703	0.000330333	0.00233562			PF3D7_0826300	253.942	2.07652	5.71072e-12	3.03228e-10
PF3D7_0814400	312.821	-1.5804	0.00690219	0.0279389			PF3D7_0500800	16954.5	2.07569	0.000326787	0.000903921
PF3D7_1201500	453.078	-1.58324	0.000156692	0.00127233			PF3D7_1035700	2314.35	2.07506	0.00433654	0.00889312
PF3D7_1312450	18.0992	-1.58609	0.00523772	0.0225186			PF3D7_0702600	50.2487	2.07475	0.0153601	0.0273023
PF3D7_1023700	11.3003	-1.58649	0.0087233	0.0335074			PF3D7_1322000	474.539	2.07415	1.36582e-06	7.4494e-06
PF3D7_1115300	230.085	-1.58678	0.0115396	0.0412856			PF3D7_1212900	4151.67	2.07174	0.0255542	0.0426639
PF3D7_0630200	17.6469	-1.58966	0.0288518	0.0841574			PF3D7_1406500	44.1482	2.07062	0.000677853	0.0017244
PF3D7_1473400	538.492	-1.58984	0.00371209	0.0171249			PF3D7_1412100	455.764	2.07037	6.88505e-07	4.22782e-06
PF3D7_0624600	4739.77	-1.59146	0.000198815	0.00154046			PF3D7_1322200	910.324	2.0701	1.42028e-08	1.59055e-07
PF3D7_1237200	455.585	-1.59169	2.61841e-05	0.00028306			PF3D7_1247000	115.514	2.06932	6.06121e-07	3.80388e-06
PF3D7_0730200	138.459	-1.59359	0.00535741	0.0229555			PF3D7_1241600	77.6963	2.06884	9.54364e-05	0.000304407
PF3D7_1119200	202.943	-1.59644	0.000253448	0.00186759			PF3D7_1034200	27.702	2.06499	0.0121371	0.022118
PF3D7_0107600	28.1434	-1.59715	0.00441513	0.0196486			PF3D7_0211500	121.126	2.06465	1.93906e-05	7.34917e-05
PF3D7_1245300	108.676	-1.5988	0.000835957	0.00505871			PF3D7_1145300	237.112	2.06411	0.0218304	0.0372154
PF3D7_0823300	1916.91	-1.59971	0.000440145	0.0029576			PF3D7_1320800	231.05	2.06393	3.9492e-10	9.38108e-09
PF3D7_1310400	465.216	-1.60505	0.000266961	0.00195123			PF3D7_0620700	137.446	2.06348	3.36969e-05	0.000120783
PF3D7_1030200	1172.77	-1.60532	0.0100541	0.0373942			PF3D7_0717000	149.968	2.06258	0.000116583	0.00036204
PF3D7_1311800	4343.01	-1.60642	0.000573755	0.00369057			PF3D7_0614800	270.128	2.06084	5.62907e-06	2.50099e-05
PF3D7_1139700	219.369	-1.6089	0.00538646	0.0230435			PF3D7_0937800	685.175	2.05925	5.75813e-07	3.63051e-06
PF3D7_0425600	5.35811	-1.61115	0.0181059	0.0594312			PF3D7_1322700	30.0688	2.05876	0.0019322	0.00437125
PF3D7_1026500	100.229	-1.61188	0.00205403	0.0105747			PF3D7_0323300	45.9963	2.0582	0.0017937	0.00409384
PF3D7_1127900	401.708	-1.61216	0.00438181	0.0195164			PF3D7_0624800	20.9296	2.05714	0.00235985	0.00521672
PF3D7_0109700	257.558	-1.62503	0.000748279	0.00463163			PF3D7_1333100	14.5688	2.05687	0.0221991	0.0377252
PF3D7_1444500	401.461	-1.63433	8.85239e-05	0.000791164			PF3D7_1420900	196.876	2.05391	4.0111e-05	0.000140883
PF3D7_0902600	119.511	-1.6359	0.00718545	0.0287418			PF3D7_0926300	282.766	2.05282	7.30667e-10	1.52038e-08
PF3D7_0903600	2601.82	-1.63849	0.0168284	0.0560879			PF3D7_1224500	315.236	2.05157	9.21298e-07	5.36532e-06
PF3D7_0924400	2408.13	-1.63856	3.94076e-06	5.83146e-05			PF3D7_1238900	831.601	2.05127	0.00595238	0.0118088
PF3D7_1409400	1184.64	-1.64207	0.00125291	0.00707084			PF3D7_0924300	184.163	2.05108	4.87598e-06	2.20621e-05
PF3D7_1204000	14.5815	-1.64762	0.00503043	0.0218483			PF3D7_1434200	2355.47	2.04961	0.00230392	0.0051014
PF3D7_1445400	1585.83	-1.64964	6.03912e-06	8.38664e-05			PF3D7_0705800	28.9857	2.04945	0.000418911	0.00112541
PF3D7_1302600	227.593	-1.64992	0.000252517	0.0018658			PF3D7_1252400	2579.46	2.04882	0.0271431	0.0450113
PF3D7_1316200	234.615	-1.65232	0.00132639	0.00736792			PF3D7_0500900	169.289	2.04573	2.60546e-05	9.62408e-05
PF3D7_0601900	565.81	-1.65316	0.00198804	0.0102937			PF3D7_1416700	21.7294	2.04562	0.0021083	0.00471258
PF3D7_1023800	198.115	-1.65647	0.000854151	0.00515154			PF3D7_0729900	127.493	2.0455	2.1888e-05	8.20952e-05
PF3D7_0532300	1879.69	-1.66086	0.000255597	0.00188086			PF3D7_1040200	6.23478	2.04362	0.0626643	0.0942487
PF3D7_1014100	1005.5	-1.66128	0.0192098	0.0623744			PF3D7_0522500	93.9078	2.04346	6.99137e-05	0.000231875
PF3D7_1367300	16.7717	-1.66146	0.00402468	0.0182441			PF3D7_1329300	611.554	2.04281	0.0139228	0.0249854
PF3D7_1401000	3.90663	-1.66764	0.0205481	0.0652514			PF3D7_0420500	50.6345	2.04165	0.00367441	0.00769552
PF3D7_1017400	909.975	-1.67013	0.000148968	0.00122616			PF3D7_1435800	46.4497	2.04126	0.000120076	0.000370771
PF3D7_0631300	85.3838	-1.67136	0.00132478	0.00736656			PF3D7_1205000	415.681	2.04068	9.60419e-07	5.52777e-06
PF3D7_0710700	461.18	-1.67204	0.00236759	0.011873			PF3D7_1469200	422.426	2.04019	0.00178061	0.00406911
PF3D7_0414500	54.9752	-1.67264	0.000670695	0.00421402			PF3D7_1413500	147.825	2.04018	2.4849e-05	9.21166e-05
PF3D7_1346200	23.6076	-1.67737	0.00552173	0.0234004			PF3D7_1131500	17.8758	2.03651	0.0160725	0.0284473
PF3D7_1001800	684.572	-1.67769	0.0050075	0.0218185			PF3D7_0204800	82.6784	2.03552	2.10217e-07	1.51602e-06
PF3D7_0919000	3472.89	-1.6784	0.00117391	0.00669955			PF3D7_1463800	19.479	2.03505	0.00318817	0.00681148
PF3D7_0220500	422.307	-1.67942	0.00058974	0.00377545			PF3D7_1230100	81.3614	2.0347	0.00161232	0.00371905
PF3D7_1139100	716.745	-1.68117	0.000316341	0.00223961			PF3D7_0908100	43.9745	2.03466	0.00808456	0.0154995
PF3D7_0525700	164.811	-1.68836	0.00609938	0.025333			PF3D7_1323300	111.993	2.03411	3.65277e-05	0.000129898
PF3D7_1251600	443.562	-1.69367	0.000214666	0.00162679			PF3D7_1211300	298.142	2.03389	6.02834e-06	2.65227e-05
PF3D7_1121800	44.4816	-1.69446	0.0112892	0.0407344			PF3D7_0824700	118.39	2.03312	0.000409106	0.00110235
PF3D7_1340300	1268.46	-1.70048	5.16324e-05	0.000498143			PF3D7_1038400	84.6468	2.03056	0.0121842	0.0221962
PF3D7_0722400	1340.83	-1.70311	8.27762e-05	0.00074595			PF3D7_1414400	1023.53	2.02989	0.000116781	0.00036204
PF3D7_1126700	3562.87	-1.70415	0.00609506	0.025333			PF3D7_1235800	52.1347	2.02955	0.00103236	0.0024961
PF3D7_1317900	240.152	-1.70618	0.000232023	0.00174049			PF3D7_1406800	1416.81	2.02837	2.87425e-05	0.000104828
PF3D7_1232400	246.546	-1.70967	8.73868e-05	0.000782293			PF3D7_0404900	1250.21	2.02801	0.000189702	0.000558384
PF3D7_1333600	440.25	-1.71231	3.44658e-05	0.000356234			PF3D7_1221500	39.7601	2.02797	0.00122138	0.00289751
PF3D7_0812900	85.5543	-1.7124	0.0122121	0.0433425			PF3D7_0806200	281.347	2.02723	0.000133884	0.000408517
PF3D7_0814100	108.662	-1.7135	0.000131781	0.00111345			PF3D7_1003000	353.979	2.02575	6.13987e-05	0.000206159
PF3D7_0808300	1116.35	-1.71697	0.000377672	0.00260569			PF3D7_0715600	343.19	2.01925	1.75621e-06	9.18999e-06
PF3D7_1428200	547.82	-1.71909	0.00205395	0.0105747			PF3D7_0510700	3.3017	2.01837	0.0580669	0.0878955
PF3D7_0210600	1655.26	-1.72379	0.00737929	0.0294086			PF3D7_1219700	58.7707	2.01738	0.0225288	0.0382255
PF3D7_0320400	80.9792	-1.7269	0.000137076	0.00114746			PF3D7_1229800	751.153	2.01637	0.00548402	0.0109924
PF3D7_0500100	393.664	-1.72742	2.98409e-05	0.000315046			PF3D7_0917000	755.654	2.01619	1.02789e-07	8.21102e-07
PF3D7_0723000	73.7243	-1.73385	0.000206994	0.00159143			PF3D7_1310000	19.6103	2.01494	0.00440166	0.00901301
PF3D7_1126800	32.1802	-1.73434	0.000337524	0.00237271			PF3D7_0824100	62.999	2.01474	0.000401873	0.00108608
PF3D7_0113900	158.17	-1.73684	0.00333915	0.015685			PF3D7_0805700	876.09	2.01249	8.18409e-06	3.44112e-05
PF3D7_0421100	95.0061	-1.7378	0.00126018	0.00709196			PF3D7_1460000	14.5668	2.01168	0.00729301	0.0141573
PF3D7_1354300	1537.57	-1.74002	0.000284353	0.00206166			PF3D7_0627200	81.3336	2.01092	0.00179783	0.00410154
PF3D7_1359500	16.6182	-1.74335	0.00171084	0.00900386			PF3D7_0715200	568.94	2.00897	3.24784e-07	2.2043e-06
PF3D7_0916600	65.4778	-1.74582	0.000984929	0.00576689			PF3D7_1235700	327.897	2.00769	3.73518e-05	0.00013248
PF3D7_1369700	181.379	-1.74719	0.00052971	0.00345652			PF3D7_1138000	311.191	2.00717	4.31817e-05	0.000150885
PF3D7_0414900	2047.54	-1.7514	0.00717593	0.0287249			PF3D7_1463200	299.805	2.00696	5.69596e-10	1.23893e-08
PF3D7_1252500	35.8692	-1.75159	0.00234844	0.0117966			PF3D7_1423600	216.139	2.00618	0.000189187	0.000557472
PF3D7_0720300	40.0345	-1.75237	0.00915366	0.0347659			PF3D7_0911800	299.942	2.00289	0.00374459	0.00782737
PF3D7_0825500	745.455	-1.75274	0.000286499	0.00207444			PF3D7_1443400	535.548	2.00225	3.73528e-06	1.75458e-05
PF3D7_0600200	44.0059	-1.75358	0.00804314	0.0315664			PF3D7_0404200	27.8809	2.0015	0.00216527	0.00482995
PF3D7_1010200	517.09	-1.75448	0.000859744	0.00517375			PF3D7_0504600	186.167	2.00065	8.58634e-07	5.04925e-06
PF3D7_0705700	1468.06	-1.75606	0.000888892	0.0053196			PF3D7_1330500	513.686	2.00037	6.09697e-05	0.000204876
PF3D7_0219800	527.243	-1.76102	0.00163697	0.0086926			PF3D7_0307300	24.3608	1.99824	0.00910642	0.0171741
PF3D7_1006200	1186.48	-1.76144	0.000163659	0.00131735			PF3D7_1304100	162.527	1.99782	0.000155683	0.000468172
PF3D7_0906400	71.0855	-1.7638	0.00101373	0.00589725			PF3D7_0401700	94.5749	1.99764	0.00160169	0.00369611
PF3D7_1115500	708.925	-1.76701	0.00162376	0.00866434			PF3D7_1116100	1814.2	1.99694	7.62329e-05	0.000250077
PF3D7_0308300	366.851	-1.77047	0.00743551	0.0295674			PF3D7_0303800	131.169	1.99683	3.76629e-09	5.49818e-08
PF3D7_0912700	52.1277	-1.77092	0.00224365	0.0113355			PF3D7_1337800	1554.83	1.99545	0.035163	0.0566457
PF3D7_1243400	323.914	-1.77128	0.00798195	0.0314173			PF3D7_0828400	57.3278	1.99488	2.94151e-06	1.4237e-05
PF3D7_1146800	63.3058	-1.77208	0.00113551	0.00651477			PF3D7_1441700	23.606	1.99299	0.000961276	0.0023494
PF3D7_1026800	3906.15	-1.7755	0.000115052	0.0010002			PF3D7_0730500	1097.72	1.99295	0.000111003	0.000346909
PF3D7_1201100	253.006	-1.77563	0.00343615	0.016071			PF3D7_1131400	62.9217	1.99125	0.00171579	0.00392927
PF3D7_1476000	126.9	-1.77632	0.000280523	0.00204209			PF3D7_0612300	13.7562	1.99124	0.0133441	0.0240825
PF3D7_0401600	584.458	-1.7794	5.77368e-05	0.000550532			PF3D7_1220300	151.132	1.9911	2.44528e-05	9.08344e-05
PF3D7_1113900	59.5165	-1.77984	0.0092867	0.0351726			PF3D7_0722900	44.1223	1.99025	0.000984131	0.0023943
PF3D7_1369300	28.2991	-1.78158	0.000718234	0.00447121			PF3D7_1102600	131.878	1.98925	0.0168211	0.0295597
PF3D7_1121700	413.108	-1.78736	0.000448061	0.00300334			PF3D7_0715100	29.2769	1.98853	0.00397154	0.00823502
PF3D7_1359800	130.182	-1.79055	0.00493696	0.0215508			PF3D7_0414700	396.996	1.9879	1.08447e-05	4.4029e-05
PF3D7_1138500	2097.72	-1.79071	2.75177e-05	0.000295706			PF3D7_1122700	123.35	1.98727	0.000505897	0.00133071
PF3D7_0816500	6.94616	-1.79133	0.00526093	0.0225778			PF3D7_1017200	70.5703	1.98701	1.14259e-05	4.60947e-05
PF3D7_0319700	854.069	-1.79644	0.000207791	0.00159405			PF3D7_0927600	637.274	1.98303	4.70391e-06	2.13549e-05
PF3D7_0629300	609.383	-1.7989	0.00271601	0.0133242			PF3D7_1139700	219.369	1.98206	0.00520436	0.0105096
PF3D7_1213400	56.0821	-1.79973	0.00597415	0.0249276			PF3D7_1450500	134.834	1.98197	3.03939e-05	0.000110405
PF3D7_0424100	425.924	-1.80327	0.0109861	0.0398276			PF3D7_0424100	425.924	1.98134	0.0225798	0.0382761
PF3D7_0214700	710.858	-1.80398	0.00709014	0.0284235			PF3D7_0716400	388.562	1.9804	0.00920955	0.0173432
PF3D7_1248500	4376.11	-1.80614	0.000338207	0.00237271			PF3D7_0815800	1515.93	1.97944	3.35467e-06	1.58958e-05
PF3D7_1405000	319.546	-1.8067	0.000626941	0.00398287			PF3D7_0603700	51.0355	1.97898	0.00292595	0.00630097
PF3D7_1213700	180.704	-1.80828	0.000181901	0.00143403			PF3D7_0525700	164.811	1.97771	0.00886896	0.016807
PF3D7_0725300	382.544	-1.8088	4.49795e-05	0.000450294			PF3D7_0711400	394.399	1.97647	8.82893e-06	3.67544e-05
PF3D7_1004100	38.3177	-1.80967	0.00283381	0.0137526			PF3D7_1420200	511.402	1.97585	8.98574e-05	0.000288481
PF3D7_1302700	700.327	-1.81127	4.44513e-05	0.000445831			PF3D7_0105900	72.3686	1.97406	3.14391e-05	0.000113569
PF3D7_1415200	85.1796	-1.81957	4.29555e-06	6.27081e-05			PF3D7_1007700	1325.22	1.97394	2.69641e-05	9.92101e-05
PF3D7_1308200	6729.06	-1.82071	0.00300966	0.0144379			PF3D7_0216800	147.151	1.97188	0.00032983	0.000910942
PF3D7_1473900	266.405	-1.82682	0.00169466	0.008937			PF3D7_1239100	118.728	1.97106	5.12352e-06	2.30282e-05
PF3D7_0703500	3818.88	-1.82733	0.000120513	0.00103768			PF3D7_0605800	1035.41	1.97033	0.00295069	0.00635172
PF3D7_1411200	1014.6	-1.83464	0.000652234	0.00410756			PF3D7_1318500	7.98276	1.96956	0.034089	0.0550629
PF3D7_0418600	708.863	-1.83609	0.00132127	0.00735964			PF3D7_1348700	45.3325	1.96938	0.0155643	0.027611
PF3D7_1016100	7.99594	-1.83772	0.0106905	0.0391147			PF3D7_0811700	57.8261	1.96898	0.00286678	0.00619819
PF3D7_1313800	986.42	-1.84762	2.58922e-05	0.000280465			PF3D7_0304800	43.9028	1.96866	0.00385039	0.00802374
PF3D7_1461200	155.224	-1.85028	7.56922e-05	0.000691313			PF3D7_0314900	172.926	1.9686	0.00031427	0.000873312
PF3D7_0706300	356.764	-1.85377	0.00814758	0.0318011			PF3D7_1212400	57.2218	1.96849	4.70823e-05	0.000163146
PF3D7_0821500	150.756	-1.85504	3.04618e-05	0.000320699			PF3D7_1323700	1089.09	1.96789	0.000205504	0.000599036
PF3D7_0503600	1111.39	-1.85508	0.0123235	0.0437075			PF3D7_0930100	276.109	1.96775	0.000550642	0.00143586
PF3D7_1471100	2360.19	-1.85594	0.00129028	0.00723412			PF3D7_1120800	22.0643	1.96769	0.000820345	0.00205124
PF3D7_1417000	22.7355	-1.85763	0.00525755	0.0225778			PF3D7_0503200	253.544	1.96631	4.0906e-06	1.89518e-05
PF3D7_1107300	7543.53	-1.86703	0.00135877	0.00751499			PF3D7_1322800	28.8963	1.96375	0.000357157	0.000978928
PF3D7_0703700	449.65	-1.87144	0.00135299	0.00749265			PF3D7_0625900	13.9224	1.9636	0.00912814	0.0172078
PF3D7_1117300	134.167	-1.87179	0.00157719	0.0084497			PF3D7_0927100	44.1852	1.96309	0.00349413	0.00734635
PF3D7_1466600	28.4449	-1.87367	0.00379957	0.0174246			PF3D7_0220600	716.542	1.96188	0.0247612	0.0414933
PF3D7_0805300	331.115	-1.87556	0.00996397	0.0371403			PF3D7_0904800	503.338	1.96046	2.2176e-07	1.58869e-06
PF3D7_0932900	10.7334	-1.87584	0.00104674	0.00606975			PF3D7_1468500	334.597	1.95962	0.000380239	0.00103279
PF3D7_0412900	74.1281	-1.87808	0.000691503	0.0043197			PF3D7_1245200	40.1872	1.95949	0.00284095	0.00614725
PF3D7_0216700	3436.85	-1.88082	3.63858e-05	0.000374649			PF3D7_0625300	285.044	1.95933	7.0585e-06	3.04495e-05
PF3D7_0900100	501.799	-1.88142	4.23492e-06	6.19901e-05			PF3D7_1309800	90.2084	1.95894	0.000567649	0.00147499
PF3D7_1227800	705.824	-1.88352	2.81832e-05	0.000301661			PF3D7_0604000	26.7373	1.95786	0.000713958	0.00180776
PF3D7_1332400	400.809	-1.88435	6.48529e-08	1.63369e-06			PF3D7_1212200	25.1825	1.9574	0.00995583	0.0185486
PF3D7_1472200	2814.93	-1.88504	0.000235318	0.00175791			PF3D7_0425500	6.28836	1.95623	0.0301134	0.0493477
PF3D7_0323500	727.621	-1.88593	0.000144774	0.00119527			PF3D7_1312800	900.663	1.95593	0.00044054	0.00117247
PF3D7_0907700	1624.32	-1.88962	0.00110543	0.00636917			PF3D7_1423100	317.168	1.95568	0.00695254	0.0135547
PF3D7_1147800	414.797	-1.89307	2.97817e-05	0.000315035			PF3D7_0204000	55.0843	1.95559	0.00532309	0.0107214
PF3D7_1459200	515.778	-1.89502	1.40514e-05	0.000169403			PF3D7_0628400	84.414	1.95529	0.0429815	0.0674552
PF3D7_1003300	619.409	-1.89516	0.000253138	0.00186759			PF3D7_0223500	157.088	1.95517	0.000404172	0.00109014
PF3D7_1011800	8720.03	-1.89538	1.38574e-05	0.000167775			PF3D7_1131300	23.3025	1.95488	0.00183413	0.00417379
PF3D7_0926200	53.4995	-1.89806	0.000379833	0.00261395			PF3D7_1113900	59.5165	1.95432	0.0201428	0.0346769
PF3D7_1207700	32.2236	-1.90155	3.15941e-06	4.79505e-05			PF3D7_1111900	42.3312	1.9538	0.000117333	0.000363544
PF3D7_1102300	93.559	-1.90451	0.00204631	0.0105551			PF3D7_1425600	35.5997	1.95266	0.00229183	0.00508085
PF3D7_1247300	313.747	-1.90471	0.000192053	0.00150312			PF3D7_0311900	62.5065	1.95261	0.000673962	0.00171612
PF3D7_1316300	4.31787	-1.90473	0.00783407	0.0309026			PF3D7_0904400	172.839	1.95185	3.14537e-05	0.000113569
PF3D7_0806800	3407.18	-1.90481	3.04948e-05	0.000320699			PF3D7_0929400	6619.1	1.94988	4.47008e-05	0.000155591
PF3D7_0203100	468.375	-1.90486	0.000174511	0.00138028			PF3D7_1415300	287.185	1.94947	7.19883e-06	3.08858e-05
PF3D7_0819100	179.832	-1.90561	0.000115729	0.00100447			PF3D7_1474100	106.766	1.9494	0.000230747	0.000665103
PF3D7_1359000	535.747	-1.90844	0.000413999	0.0028204			PF3D7_1418300	65.2079	1.94828	2.31222e-06	1.16169e-05
PF3D7_0530100	652.239	-1.91817	5.57436e-06	7.80122e-05			PF3D7_0203800	72.4557	1.94695	2.55277e-06	1.25689e-05
PF3D7_0610900	1098.14	-1.92091	2.43031e-05	0.00026591			PF3D7_1146100	39.0398	1.94634	0.000164419	0.000491443
PF3D7_0209700	947.522	-1.92246	1.92502e-05	0.000214525			PF3D7_0111000	444.623	1.94591	2.14034e-05	8.04446e-05
PF3D7_1371600	745.277	-1.92625	0.000595949	0.0038107			PF3D7_0310000	80.8607	1.94576	9.96087e-06	4.08388e-05
PF3D7_0210500	66.3994	-1.9292	0.000244053	0.00181316			PF3D7_1011900	487.682	1.94264	5.59546e-06	2.49014e-05
PF3D7_1340900	1161.49	-1.93223	5.74728e-06	8.0225e-05			PF3D7_1232500	985.397	1.94157	0.00152014	0.00353504
PF3D7_0209000	7.02641	-1.93254	0.00208255	0.010681			PF3D7_1105500	268.781	1.94124	8.69008e-05	0.000280485
PF3D7_1200100	1233.83	-1.9403	0.00172896	0.00906488			PF3D7_0211700	236.458	1.93646	6.72191e-06	2.91247e-05
PF3D7_0112900	72.5908	-1.9416	0.00616872	0.0255426			PF3D7_0934300	57.8986	1.93525	0.000123613	0.000381256
PF3D7_0911400	173.5	-1.95083	0.000163696	0.00131735			PF3D7_0316200	342.67	1.93496	8.56494e-06	3.57654e-05
PF3D7_1027100	665.887	-1.95123	1.03006e-05	0.000132199			PF3D7_1038500	30.7103	1.93353	0.000685176	0.00173976
PF3D7_0927200	270.771	-1.95312	1.31883e-05	0.000161588			PF3D7_1025500	147.446	1.93289	9.4185e-06	3.90287e-05
PF3D7_1315000	170.954	-1.9541	0.000465113	0.00310228			PF3D7_1216100	23.3519	1.93142	0.000411035	0.00110699
PF3D7_0913000	597.546	-1.95562	1.59565e-06	2.65139e-05			PF3D7_1416500	1582.8	1.92937	0.0213192	0.0364817
PF3D7_1243300	31.6467	-1.95669	0.00318041	0.0151496			PF3D7_0514100	138.633	1.92928	8.6248e-07	5.06637e-06
PF3D7_0420700	15.9116	-1.95705	0.00150905	0.00817301			PF3D7_0620300	108.617	1.92913	0.000654975	0.00167327
PF3D7_0610800	2364.67	-1.95878	3.32692e-05	0.00034718			PF3D7_0320500	780.522	1.92884	4.31036e-06	1.9868e-05
PF3D7_1200900	339.146	-1.96141	0.00056354	0.00363349			PF3D7_0831400	169.721	1.92882	0.00392253	0.00815525
PF3D7_1413800	157.521	-1.96205	0.00248393	0.0123452			PF3D7_1105000	3241.96	1.92871	0.000462727	0.00122489
PF3D7_1210600	871.095	-1.96369	8.23446e-05	0.000743297			PF3D7_1330700	109.481	1.9286	6.24012e-06	2.72772e-05
PF3D7_1414100	307.391	-1.96804	0.000247911	0.00183678			PF3D7_1246700	112.864	1.92798	3.89284e-05	0.000137174
PF3D7_1104100	509.825	-1.97287	0.000124334	0.00106213			PF3D7_0621100	1074.75	1.92778	0.000289671	0.000812038
PF3D7_0401400	3.19055	-1.97574	0.0208638	0.0660153			PF3D7_1421300	109.558	1.92694	0.00476256	0.00967154
PF3D7_1028300	266.492	-1.97651	4.61439e-06	6.70014e-05			PF3D7_0111300	389.339	1.92677	8.00315e-06	3.38105e-05
PF3D7_1018300	716.071	-1.98042	0.000184337	0.00144901			PF3D7_0105100	40.83	1.92601	0.00043333	0.00115612
PF3D7_1469500	28.4917	-1.98113	0.000627287	0.00398287			PF3D7_0216400	107.744	1.92052	0.000443758	0.00118045
PF3D7_0818200	6592.27	-1.98228	1.55021e-05	0.000183317			PF3D7_0531200	28.7351	1.92033	0.0080493	0.0154428
PF3D7_1000100	295.638	-1.98488	0.000134508	0.00113121			PF3D7_1139500	8.13471	1.9173	0.0145946	0.02607
PF3D7_1335400	5250.93	-1.9867	0.0033515	0.0157294			PF3D7_1463300	77.8553	1.91649	1.63442e-05	6.29142e-05
PF3D7_1307500	426.414	-1.99098	0.00595124	0.0248511			PF3D7_0706200	13.87	1.91525	0.0496041	0.0764748
PF3D7_1035800	190.624	-1.9913	0.0148318	0.0506488			PF3D7_1036800	168.917	1.91437	0.000551477	0.00143734
PF3D7_0800100	152.649	-1.99168	0.00493458	0.0215508			PF3D7_0307400	259.086	1.91223	7.38526e-05	0.000243597
PF3D7_1335300	1279.6	-2.00368	0.00545695	0.0232532			PF3D7_1023400	207.051	1.91073	1.45093e-07	1.10059e-06
PF3D7_1441200	1062.6	-2.00537	0.00012105	0.00103961			PF3D7_1356400	153.691	1.9077	2.41376e-06	1.20266e-05
PF3D7_1445900	1356.35	-2.00969	1.39392e-06	2.36091e-05			PF3D7_1104600	32.7953	1.90744	0.0130062	0.0235119
PF3D7_0404000	943.534	-2.01243	0.0113898	0.0409736			PF3D7_1437700	179.091	1.9073	9.65116e-06	3.97066e-05
PF3D7_0905200	389.456	-2.0184	0.000348259	0.00243064			PF3D7_0715900	574.278	1.90622	0.000854433	0.00212666
PF3D7_0206700	715.215	-2.02604	0.000984201	0.00576689			PF3D7_0830400	3449.43	1.90447	0.0375784	0.0599484
PF3D7_1319300	560.06	-2.02649	1.52776e-05	0.000181455			PF3D7_0716700	73.9043	1.90333	0.000177104	0.000524437
PF3D7_1372900	11.5097	-2.02681	0.0104878	0.0385622			PF3D7_1429100	451.724	1.90244	7.88326e-05	0.000257594
PF3D7_1248700	6278.26	-2.02778	7.43059e-05	0.000682103			PF3D7_1142000	18.0371	1.90108	0.0322097	0.052371
PF3D7_0416200	344.402	-2.02799	5.84495e-06	8.13785e-05			PF3D7_0724900	239.626	1.90065	0.0171376	0.0300283
PF3D7_0204700	853.615	-2.03296	2.29151e-06	3.61832e-05			PF3D7_1323600	150.24	1.89917	0.00143492	0.00335414
PF3D7_0214800	391.933	-2.03907	0.000561628	0.00362548			PF3D7_1463900	1123.8	1.89636	0.00117259	0.00279522
PF3D7_0511600	385.455	-2.03912	0.00551703	0.0234004			PF3D7_1472700	100.132	1.89607	0.000100904	0.000319029
PF3D7_0617900	3122.7	-2.04164	8.52546e-06	0.000112609			PF3D7_0911700	197.086	1.8952	5.05994e-06	2.27613e-05
PF3D7_1023000	205.678	-2.04272	0.000374102	0.00259097			PF3D7_1232800	56.2807	1.8952	0.0203447	0.03498
PF3D7_1024000	469.243	-2.0479	5.9726e-05	0.000568499			PF3D7_1117100	228.028	1.89463	6.97135e-08	5.96475e-07
PF3D7_1207100	2202.77	-2.04795	3.41569e-09	1.15621e-07			PF3D7_1227600	940.592	1.89454	1.07426e-05	4.36803e-05
PF3D7_0820300	628.525	-2.05101	0.000389864	0.00267618			PF3D7_1232100	605.746	1.89434	1.17792e-06	6.57016e-06
PF3D7_0324700	14.2739	-2.05102	0.0347657	0.0973739			PF3D7_1142200	9.02417	1.8935	0.0338007	0.0546462
PF3D7_1366700	64.3129	-2.05186	0.000126012	0.0010713			PF3D7_1221800	303.692	1.89326	5.21222e-06	2.34075e-05
PF3D7_0211100	24.8941	-2.05264	0.000462922	0.00309147			PF3D7_1228300	567.115	1.89318	1.521e-06	8.14008e-06
PF3D7_0422400	1963.14	-2.05624	2.12102e-05	0.000234917			PF3D7_1335400	5250.93	1.89205	0.0225434	0.0382384
PF3D7_0702500	655.785	-2.05871	1.57592e-05	0.000185547			PF3D7_1008700	1153.18	1.89145	7.54019e-06	3.21304e-05
PF3D7_0400300	30.5061	-2.06722	0.000748162	0.00463163			PF3D7_1347000	46.9872	1.89049	0.00104397	0.00252305
PF3D7_0113400	5.40099	-2.07502	0.00543632	0.0232097			PF3D7_0604200	8.28456	1.88914	0.019001	0.0329943
PF3D7_0510700	3.3017	-2.07646	0.00985182	0.0367982			PF3D7_1211800	7955	1.88881	6.63879e-05	0.000220722
PF3D7_1418900	582.332	-2.07749	9.95234e-06	0.000128338			PF3D7_1335300	1279.6	1.88823	0.0325094	0.0527896
PF3D7_1464200	90.2198	-2.07758	7.95316e-06	0.000106094			PF3D7_0205300	13.9158	1.88803	0.00738027	0.0143062
PF3D7_1036000	895.335	-2.08221	0.00030021	0.00215071			PF3D7_1015400	288.897	1.88638	4.94122e-05	0.000170131
PF3D7_1413700	1386.86	-2.08255	0.000472267	0.00314226			PF3D7_1461100	164.557	1.88442	2.81152e-05	0.000102887
PF3D7_0101500	16.7133	-2.08721	0.00681761	0.0276586			PF3D7_1121200	22.0077	1.88282	0.00261045	0.00568942
PF3D7_0716100	565.074	-2.08799	0.000184006	0.00144851			PF3D7_1233300	118.627	1.88246	9.2978e-05	0.000297091
PF3D7_1036500	1061.25	-2.09332	0.00280859	0.0136424			PF3D7_0903700	478.148	1.88234	1.67082e-05	6.41328e-05
PF3D7_0632500	86.3792	-2.09684	7.7535e-10	3.08772e-08			PF3D7_0928700	66.4679	1.8822	0.000320397	0.000888515
PF3D7_1426800	513.988	-2.09724	9.90598e-06	0.000128045			PF3D7_1115500	708.925	1.88192	0.00614376	0.0121263
PF3D7_1253100	410.847	-2.09876	4.38585e-05	0.000440701			PF3D7_0608900	111.808	1.87868	4.6254e-07	3.0255e-06
PF3D7_0937500	35.4344	-2.10685	0.00851418	0.0329063			PF3D7_0530400	34.0752	1.87799	0.00629087	0.0123761
PF3D7_1200500	126.769	-2.1075	0.0325144	0.092343			PF3D7_0320800	304.792	1.87799	0.000362963	0.000992833
PF3D7_1411100	431.496	-2.10924	0.000181215	0.0014307			PF3D7_0511400	33.5896	1.87767	0.00169064	0.00387824
PF3D7_0712800	41.3911	-2.11171	1.39492e-06	2.36091e-05			PF3D7_1420100	59.9058	1.87666	0.00185959	0.00422287
PF3D7_1023900	22063.7	-2.11345	6.3801e-06	8.81496e-05			PF3D7_1443500	88.2304	1.87661	0.000132966	0.000405944
PF3D7_0901600	4.06047	-2.11532	0.0148257	0.0506488			PF3D7_0603500	208.902	1.87485	0.00129995	0.00306376
PF3D7_1112000	240.681	-2.11545	7.00402e-06	9.57923e-05			PF3D7_0307900	152.815	1.87251	0.00940556	0.0176693
PF3D7_0613900	6118.04	-2.1206	0.00082755	0.00501344			PF3D7_1459700	101.7	1.87223	0.000124059	0.000382416
PF3D7_0407900	1408.39	-2.12147	0.000303542	0.00216884			PF3D7_1340800	83.0965	1.86955	4.89455e-05	0.000168739
PF3D7_0630000	3.72036	-2.12189	0.0060448	0.0251642			PF3D7_1356500	14.8036	1.86904	0.054162	0.0826081
PF3D7_0400900	3.41801	-2.12268	0.0193949	0.0626527			PF3D7_1221000	654.979	1.86835	3.24267e-05	0.000116689
PF3D7_1231400	496.795	-2.12648	0.000154319	0.00126252			PF3D7_1124600	1344.18	1.86799	8.71512e-05	0.000281126
PF3D7_0803500	539.491	-2.12716	1.41316e-05	0.000169705			PF3D7_1121600	7857.6	1.86717	0.0033646	0.00712264
PF3D7_0814000	3470.75	-2.1276	4.8093e-05	0.000471578			PF3D7_1433900	63.7472	1.86596	0.000200994	0.000588222
PF3D7_0818300	21.4187	-2.13652	0.000434386	0.00292616			PF3D7_1328000	269.712	1.8657	6.08819e-06	2.6731e-05
PF3D7_1020100	66.6754	-2.1414	7.6084e-05	0.000693723			PF3D7_1130500	217.684	1.86543	1.14463e-06	6.41087e-06
PF3D7_0609700	2931.88	-2.14203	1.10148e-05	0.000139709			PF3D7_0919400	541.079	1.8618	1.31909e-05	5.20715e-05
PF3D7_0701100	27.8036	-2.14425	0.00155944	0.00837889			PF3D7_0404100	30.8886	1.86129	0.0014079	0.00329383
PF3D7_1422900	44.2171	-2.14515	7.84215e-06	0.000105392			PF3D7_0319000	737.736	1.86089	1.5756e-07	1.18192e-06
PF3D7_0528800	209.554	-2.14601	8.99691e-05	0.000800119			PF3D7_1213600	81.2162	1.86082	3.58402e-05	0.000127537
PF3D7_0705500	5504.79	-2.14782	4.97139e-05	0.000483394			PF3D7_0220300	130.319	1.85948	0.00112717	0.00269763
PF3D7_1458000	771.762	-2.16191	5.5126e-06	7.75487e-05			PF3D7_1312200	47.3864	1.85933	0.000428618	0.00114524
PF3D7_0729400	387.738	-2.16398	1.53616e-05	0.000182054			PF3D7_0903300	964.19	1.85924	1.22279e-05	4.89477e-05
PF3D7_1300400	8.37021	-2.16898	0.000943694	0.00558829			PF3D7_0501600	1759.25	1.85742	0.00609541	0.012044
PF3D7_0712300	18.4028	-2.17718	2.68667e-05	0.00028986			PF3D7_1427600	100.729	1.85724	1.00667e-05	4.12101e-05
PF3D7_1243800	508.223	-2.18156	0.000674143	0.00422588			PF3D7_1037400	93.9643	1.85581	0.000640728	0.0016392
PF3D7_0716200	1015.99	-2.18298	0.00030588	0.00218267			PF3D7_1232600	220.221	1.85371	0.00194104	0.0043876
PF3D7_1407200	354.312	-2.18356	2.06567e-06	3.32966e-05			PF3D7_1431100	76.0549	1.8532	0.00108011	0.00259879
PF3D7_1475600	699.38	-2.18381	2.32441e-07	4.87945e-06			PF3D7_1218500	4972.83	1.85224	0.0299473	0.049135
PF3D7_0804300	245.176	-2.19702	4.02308e-05	0.000409568			PF3D7_1452500	150.892	1.84999	0.000151007	0.000455376
PF3D7_0503400	4598.84	-2.19928	7.19254e-05	0.000664011			PF3D7_0213300	31.9236	1.84991	0.00109252	0.00262283
PF3D7_1016000	379.185	-2.20061	2.53319e-05	0.000275497			PF3D7_1201800	48.6952	1.84897	0.000876698	0.00217707
PF3D7_1118300	2235.67	-2.20196	1.36429e-05	0.000165672			PF3D7_0902100	300.523	1.84881	0.00332223	0.00705004
PF3D7_0814200	8909.25	-2.20347	2.16614e-05	0.000239425			PF3D7_0626400	175.994	1.8483	8.8863e-05	0.000285627
PF3D7_1226300	2278.57	-2.20744	3.34599e-05	0.000348498			PF3D7_1245000	62.7127	1.8478	0.0011753	0.00279921
PF3D7_0629600	121.942	-2.20965	0.000211344	0.00161108			PF3D7_0422800	117.032	1.84662	0.00538448	0.0108249
PF3D7_0706500	2631.97	-2.2108	3.1607e-06	4.79505e-05			PF3D7_1029100	46.3437	1.84496	0.00348757	0.00733541
PF3D7_1329300	611.554	-2.21119	0.00111292	0.00639871			PF3D7_0314100	823.031	1.84191	0.0068891	0.0134407
PF3D7_1457700	506.452	-2.21382	4.86202e-06	7.00337e-05			PF3D7_0208500	85.1204	1.84108	0.000248903	0.000709879
PF3D7_1253000	3631.99	-2.21605	0.000545391	0.00354177			PF3D7_0515200	14.5783	1.84103	0.00720996	0.0140162
PF3D7_0300300	2.81273	-2.21624	0.034563	0.0969914			PF3D7_0801400	19.3749	1.84003	0.0310294	0.0506954
PF3D7_1334700	706.484	-2.21855	0.00212938	0.010839			PF3D7_1456400	36.1158	1.83799	0.0101863	0.0188871
PF3D7_1453900	633.14	-2.21938	1.89487e-05	0.000212476			PF3D7_1365500	290.6	1.83778	0.000925397	0.00227506
PF3D7_1328500	1130.82	-2.22152	0.000210526	0.00161047			PF3D7_0826200	43.2364	1.83696	0.00151966	0.00353504
PF3D7_1117400	1502.34	-2.22196	0.000119595	0.00103141			PF3D7_0320600	41.1758	1.83687	0.000173154	0.000514137
PF3D7_1407600	269.513	-2.22393	0.000174574	0.00138028			PF3D7_1131200	244.481	1.83676	0.00118378	0.00281694
PF3D7_1240600	82.241	-2.2305	3.72941e-07	7.29187e-06			PF3D7_0215000	292.287	1.83661	0.000106199	0.00033324
PF3D7_1407100	889.407	-2.23109	1.59135e-07	3.48937e-06			PF3D7_1428600	117.631	1.83323	3.89899e-05	0.000137301
PF3D7_1351600	260.983	-2.23197	0.00697214	0.0281086			PF3D7_0825200	87.1734	1.83274	0.000281912	0.000793573
PF3D7_1255200	112.184	-2.23425	1.68703e-06	2.76041e-05			PF3D7_0202700	87.7263	1.8326	0.00252838	0.0055485
PF3D7_1400400	3.46285	-2.24761	0.0094475	0.0355193			PF3D7_1346600	61.6309	1.83221	0.00291366	0.00628201
PF3D7_1401900	658.563	-2.24889	0.000144348	0.00119527			PF3D7_0709400	166.139	1.83098	0.000422374	0.00113302
PF3D7_1204400	25.4783	-2.25004	0.000316185	0.00223961			PF3D7_0417200	218.57	1.83083	3.6976e-05	0.000131405
PF3D7_1468700	5826.44	-2.25042	4.01561e-06	5.92603e-05			PF3D7_0720300	40.0345	1.83008	0.0268462	0.0445736
PF3D7_0203700	581.97	-2.25137	7.69779e-05	0.000700693			PF3D7_1362600	32.9921	1.82901	0.00195145	0.00440746
PF3D7_0509400	1503.69	-2.25761	1.38288e-06	2.35525e-05			PF3D7_0717600	555.691	1.82725	0.000362417	0.00099184
PF3D7_1351800	108.7	-2.25809	9.17665e-05	0.000814392			PF3D7_1471500	88.3022	1.82629	0.0419566	0.0660189
PF3D7_1327600	224.409	-2.27085	4.14196e-06	6.07936e-05			PF3D7_0415600	32.0643	1.82599	0.00209231	0.00468069
PF3D7_1237900	2567.25	-2.27107	2.17778e-06	3.47931e-05			PF3D7_0925300	195.614	1.82357	4.9922e-05	0.000171228
PF3D7_1032100	949.497	-2.27518	1.66188e-06	2.73578e-05			PF3D7_0625100	15.5119	1.82216	0.0211332	0.0361863
PF3D7_1035500	8875.7	-2.27991	0.00163245	0.00868499			PF3D7_0505400	323.684	1.82202	7.20251e-06	3.08858e-05
PF3D7_1328600	57.7697	-2.28224	0.00016047	0.00129524			PF3D7_1437100	61.5628	1.81999	0.000613922	0.00157882
PF3D7_0420900	22.4717	-2.28656	0.000334487	0.00235576			PF3D7_0525200	1143.3	1.81983	3.14757e-05	0.000113573
PF3D7_0818500	2205.73	-2.28934	7.93963e-06	0.000106094			PF3D7_0826000	38.138	1.81663	0.00537303	0.0108059
PF3D7_0821300	370.502	-2.29015	4.92803e-05	0.000480905			PF3D7_0605500	80.9458	1.81481	5.22487e-05	0.000178536
PF3D7_1002400	3553.87	-2.29513	0.000122869	0.00105294			PF3D7_0819600	615.134	1.8146	0.000600062	0.00154685
PF3D7_1324400	305.218	-2.29898	5.03994e-05	0.000488307			PF3D7_1409700	45.727	1.81342	0.000948447	0.00232224
PF3D7_0324400	2.98805	-2.3004	0.0168754	0.0562099			PF3D7_1470400	283.728	1.81319	0.00195688	0.00441788
PF3D7_0422900	113.512	-2.30281	7.96722e-07	1.448e-05			PF3D7_1305200	44.2751	1.81228	0.000595747	0.00153792
PF3D7_0115200	1.84487	-2.31496	0.0234502	0.0718768			PF3D7_0824200	137.857	1.81168	0.000139936	0.000425543
PF3D7_0900400	29.2011	-2.32039	0.00369365	0.0170687			PF3D7_1121900	75.5626	1.81138	0.00110985	0.00265854
PF3D7_1417200	3469.38	-2.32225	1.84585e-06	3.00215e-05			PF3D7_1327600	224.409	1.80974	0.00269445	0.0058607
PF3D7_1150300	2.16643	-2.32548	0.0236799	0.072343			PF3D7_0926500	421.468	1.80967	0.000110692	0.000346136
PF3D7_0610700	118.737	-2.33011	4.81203e-05	0.000471578			PF3D7_0935400	268.823	1.80816	0.00884882	0.0167747
PF3D7_1219700	58.7707	-2.3338	0.00123046	0.00697087			PF3D7_1329600	1720.18	1.80805	0.0226044	0.0383042
PF3D7_1018400	46.4256	-2.33674	0.000432157	0.00291477			PF3D7_1362900	67.6396	1.8076	0.000373285	0.0010185
PF3D7_1446300	389.163	-2.33946	0.000945139	0.00558829			PF3D7_1035900	2383.46	1.80759	0.0147242	0.0262756
PF3D7_0425700	3.00471	-2.34316	0.0323096	0.091906			PF3D7_1440000	233.492	1.8063	8.81575e-05	0.000283528
PF3D7_0718300	48.3309	-2.34337	0.00152835	0.00826926			PF3D7_1235200	481.193	1.80623	0.00118186	0.00281361
PF3D7_1243700	1600.05	-2.34455	9.87176e-05	0.000866539			PF3D7_0911600	114.947	1.8058	4.14298e-05	0.000145421
PF3D7_1143800	506.551	-2.34905	0.001261	0.00709196			PF3D7_1234200	461.247	1.80579	1.55374e-05	6.01934e-05
PF3D7_0915600	152.75	-2.3512	1.25361e-06	2.16919e-05			PF3D7_0106500	148.565	1.80272	1.34014e-05	5.27485e-05
PF3D7_0937400	8.64605	-2.35179	0.00586815	0.0245847			PF3D7_1121300	316.111	1.80135	0.000161504	0.000484334
PF3D7_1217100	139.233	-2.35385	8.7312e-05	0.000782293			PF3D7_1238600	426.438	1.7963	0.000251642	0.000715429
PF3D7_0201300	1.15854	-2.36021	0.0357999	0.0996363			PF3D7_1228100	96.6974	1.79437	0.0031301	0.00670593
PF3D7_1102200	16.8917	-2.36161	0.000953394	0.00562482			PF3D7_0909600	319.742	1.79387	7.80206e-08	6.61283e-07
PF3D7_1411900	573.17	-2.36315	0.000671583	0.00421471			PF3D7_0915700	128.184	1.79361	7.65053e-08	6.49706e-07
PF3D7_1338200	3077.32	-2.36605	5.03809e-06	7.2186e-05			PF3D7_0920700	625.394	1.79232	0.00260096	0.00567352
PF3D7_0900600	11.7849	-2.3662	0.00269826	0.0132685			PF3D7_1023000	205.678	1.79129	0.0108218	0.0199627
PF3D7_0412700	190.94	-2.36634	1.41557e-06	2.38839e-05			PF3D7_1472500	92.6939	1.79088	0.000890842	0.00221017
PF3D7_0627000	15.4697	-2.38063	0.00121231	0.00688245			PF3D7_0108400	433.523	1.79049	0.0147917	0.02637
PF3D7_1302300	178.776	-2.39178	5.55181e-06	7.78979e-05			PF3D7_1316200	234.615	1.7903	0.00456378	0.00930277
PF3D7_0712900	28.7305	-2.39337	5.17405e-05	0.000498143			PF3D7_0323200	77.683	1.78805	0.00130081	0.00306445
PF3D7_1031200	761.888	-2.39932	0.000243442	0.0018111			PF3D7_1215400	326.294	1.78792	2.33812e-05	8.72125e-05
PF3D7_1322100	865.204	-2.39958	8.09234e-06	0.000107422			PF3D7_1112200	26.3746	1.78754	0.0096528	0.0180582
PF3D7_0315100	515.606	-2.40051	3.47987e-08	9.4235e-07			PF3D7_0817700	1425.89	1.78663	0.00221927	0.00493414
PF3D7_0415800	230.53	-2.40361	6.75828e-05	0.000633268			PF3D7_1216500	443.334	1.78632	7.32861e-06	3.13769e-05
PF3D7_0632600	10.1275	-2.40441	0.00170951	0.00900386			PF3D7_1329800	33.1292	1.7855	0.00254059	0.00557077
PF3D7_0730400	1068.09	-2.40489	0.000165221	0.00132568			PF3D7_0417600	81.5424	1.78439	0.00658092	0.0128858
PF3D7_1310300	81.2322	-2.41196	9.39248e-05	0.000829847			PF3D7_1360500	54.2465	1.78408	0.000276703	0.000781348
PF3D7_1231300	223.623	-2.41716	1.71059e-05	0.00019881			PF3D7_1240300	224.561	1.78382	0.0263612	0.0438895
PF3D7_0625600	81.33	-2.42033	0.000118294	0.00102345			PF3D7_0104100	116.805	1.78357	0.00842293	0.0160572
PF3D7_0707600	270.125	-2.42162	3.3563e-07	6.63421e-06			PF3D7_0515400	577.67	1.78096	0.00891897	0.0168781
PF3D7_0606600	954.276	-2.42737	1.56459e-07	3.47289e-06			PF3D7_1328300	1464.08	1.77975	4.07538e-06	1.88975e-05
PF3D7_0524000	5377.39	-2.44038	4.81504e-05	0.000471578			PF3D7_1435100	58.1221	1.77967	0.000112597	0.000351079
PF3D7_1012900	1102.09	-2.44391	1.38259e-08	4.02587e-07			PF3D7_0408400	53.1751	1.7783	0.00136844	0.00320844
PF3D7_1217500	681.393	-2.44727	6.4936e-06	8.94895e-05			PF3D7_0214200	305.881	1.77629	5.67069e-05	0.000191833
PF3D7_1118600	908.657	-2.44835	3.21375e-07	6.39915e-06			PF3D7_0415800	230.53	1.77586	0.0160247	0.0283719
PF3D7_1465400	284.716	-2.45231	0.000876686	0.00525817			PF3D7_1429200	56.443	1.77572	0.0133546	0.0240935
PF3D7_0400700	4.7268	-2.45413	0.00163708	0.0086926			PF3D7_0933400	51.5881	1.77562	0.0134344	0.0242052
PF3D7_1213300	7.87285	-2.45561	5.75938e-05	0.000550137			PF3D7_1143000	72.4172	1.77548	0.000173359	0.000514191
PF3D7_0517100	68.3983	-2.45677	6.24705e-05	0.000592539			PF3D7_1023700	11.3003	1.77541	0.0217039	0.0370231
PF3D7_0814300	503.377	-2.46131	1.17382e-05	0.000147163			PF3D7_0817100	48.3007	1.77515	0.00342221	0.00722229
PF3D7_1447500	77.1616	-2.46601	0.00021372	0.00162572			PF3D7_1232300	62.5393	1.77418	0.000247995	0.00070766
PF3D7_1134700	968.43	-2.46691	8.24405e-07	1.4933e-05			PF3D7_0808700	68.8604	1.77271	0.0193489	0.0335447
PF3D7_1460100	58.9496	-2.47128	1.73457e-05	0.000200308			PF3D7_1438800	102.556	1.77196	0.00534711	0.0107578
PF3D7_1110400	4308.26	-2.47225	7.57809e-06	0.000102351			PF3D7_1104500	23.2701	1.77142	0.0620427	0.0933657
PF3D7_0412400	345.189	-2.47226	6.34686e-07	1.1692e-05			PF3D7_0704500	543.184	1.76988	0.00281082	0.0060845
PF3D7_1352600	2.97721	-2.47319	0.00895478	0.0341499			PF3D7_1328200	298.756	1.76898	0.000336423	0.000927261
PF3D7_0525800	3403.52	-2.47415	0.000278227	0.00203047			PF3D7_1037000	302.253	1.76694	0.00325982	0.00692904
PF3D7_0101000	1.83558	-2.4824	0.00833216	0.0323723			PF3D7_1243000	109.496	1.76413	0.00102471	0.00248014
PF3D7_1003600	5674.87	-2.48321	0.000365227	0.00253274			PF3D7_0922300	39.7663	1.76402	0.00707268	0.0137642
PF3D7_1040500	2.33584	-2.48976	0.00970978	0.0362927			PF3D7_1470800	252.671	1.76212	0.000125909	0.000387236
PF3D7_0206200	752.617	-2.49624	2.09723e-06	3.36053e-05			PF3D7_1146600	1077.8	1.76127	0.0228592	0.0386409
PF3D7_1209400	1094.47	-2.50314	1.22375e-07	2.85683e-06			PF3D7_0725000	534.369	1.7579	4.86356e-06	2.20243e-05
PF3D7_0724900	239.626	-2.50786	0.000119586	0.00103141			PF3D7_0516000	104.823	1.75755	5.38893e-05	0.000183217
PF3D7_1251200	8031.64	-2.51166	0.000527767	0.00345141			PF3D7_1034700	146.246	1.75739	0.00525408	0.0105977
PF3D7_1478600	671.966	-2.51851	1.3878e-05	0.000167775			PF3D7_1413400	159.241	1.75487	1.33716e-05	5.27077e-05
PF3D7_0800750	22.0351	-2.52143	0.00159094	0.00850532			PF3D7_1014000	89.1863	1.75467	0.00489532	0.00992626
PF3D7_1318900	58.7023	-2.52325	1.66504e-05	0.000194351			PF3D7_1452700	338.562	1.75295	3.04279e-05	0.000110454
PF3D7_0711700	502.426	-2.52808	1.79119e-05	0.000205097			PF3D7_0611500	36.8214	1.75257	0.0162583	0.0287198
PF3D7_1120400	388.103	-2.53224	1.80635e-05	0.000205961			PF3D7_1206500	61.0345	1.74974	0.000124844	0.000384398
PF3D7_1028700	3437.39	-2.53489	1.12879e-05	0.000142175			PF3D7_1339900	113.107	1.7471	6.74838e-05	0.000224091
PF3D7_1109400	1369.7	-2.53592	1.02457e-06	1.80164e-05			PF3D7_1011500	311.193	1.74635	0.0285886	0.0472151
PF3D7_1143100	1843.04	-2.53754	0.000168688	0.00134355			PF3D7_0608300	68.2362	1.7454	0.00119638	0.00284316
PF3D7_0507500	1958.47	-2.53861	2.71485e-05	0.000292318			PF3D7_1249400	243.478	1.74537	1.91974e-05	7.28614e-05
PF3D7_0108300	6863.21	-2.54178	2.94976e-07	5.96116e-06			PF3D7_1120600	186.868	1.74514	0.00759404	0.0146681
PF3D7_0630100	42.0444	-2.54197	2.97445e-05	0.000315035			PF3D7_0510100	878.812	1.74478	1.33115e-05	5.25091e-05
PF3D7_0700100	15.8357	-2.54405	0.000154789	0.00126292			PF3D7_0920200	293.665	1.7446	0.000185875	0.00054831
PF3D7_1477200	4.15397	-2.54503	0.00246397	0.0122768			PF3D7_0104200	1005.83	1.74443	0.031247	0.0510201
PF3D7_0400500	6.05295	-2.54773	0.00108209	0.00624796			PF3D7_0721100	887.868	1.74351	0.00028063	0.000790786
PF3D7_0403800	565.369	-2.55076	0.000156279	0.00127088			PF3D7_0108100	50.7824	1.74308	0.000121409	0.000374672
PF3D7_0818900	31445.5	-2.55217	6.84947e-09	2.20814e-07			PF3D7_0302500	7924.07	1.74267	0.00451235	0.00920486
PF3D7_1364200	761.326	-2.55495	3.57305e-06	5.37545e-05			PF3D7_0306000	105.284	1.74248	0.00134029	0.00314514
PF3D7_0711100	153.34	-2.5619	0.000248777	0.00184068			PF3D7_0802900	47.3451	1.74205	0.00251562	0.00552499
PF3D7_1203900	786.991	-2.56375	1.19505e-08	3.49858e-07			PF3D7_0630200	17.6469	1.74123	0.0534014	0.0815399
PF3D7_1450000	380.968	-2.56454	7.1834e-06	9.79982e-05			PF3D7_0932100	1155.14	1.73922	0.00105972	0.00255427
PF3D7_1400500	1.68712	-2.57176	0.0204772	0.065085			PF3D7_0106800	124.46	1.73794	3.11108e-05	0.000112706
PF3D7_0421700	15.4575	-2.57501	2.7988e-05	0.000300164			PF3D7_0923700	11.2514	1.73788	0.0126768	0.0229932
PF3D7_1303400	2131.42	-2.57825	5.03844e-07	9.60852e-06			PF3D7_0930800	544.132	1.73758	0.00209442	0.00468347
PF3D7_1408800	4.83173	-2.57838	0.000404552	0.00276299			PF3D7_1341500	248.444	1.73457	0.00460957	0.00938904
PF3D7_1040400	1.32606	-2.58385	0.0219369	0.0683996			PF3D7_0108600	315.733	1.73428	0.0017799	0.00406911
PF3D7_1336700	466.551	-2.59602	8.54547e-06	0.000112609			PF3D7_0509900	41.2128	1.73318	0.00382366	0.0079711
PF3D7_0525300	154.552	-2.60197	0.000121121	0.00103961			PF3D7_0718700	59.951	1.73255	0.00709623	0.013805
PF3D7_0500300	5.70537	-2.61114	0.00729876	0.029152			PF3D7_0102300	334.68	1.73218	0.000516931	0.0013571
PF3D7_0823100	262.321	-2.61164	4.74632e-05	0.000468234			PF3D7_0303900	30.8462	1.72974	0.00219006	0.00488122
PF3D7_1107600	7.88195	-2.6192	0.000762887	0.00469522			PF3D7_1239800	203.089	1.72778	0.000132344	0.000404272
PF3D7_1471000	226.09	-2.63597	8.95963e-07	1.6068e-05			PF3D7_1131800	890.84	1.72668	2.40174e-06	1.19778e-05
PF3D7_1022600	815.634	-2.6378	9.10299e-07	1.61645e-05			PF3D7_1031700	298.972	1.72591	0.000272184	0.000769389
PF3D7_0902400	185.223	-2.63993	3.63381e-06	5.45172e-05			PF3D7_1427500	200.195	1.7252	3.48631e-05	0.000124551
PF3D7_1218000	542.532	-2.63999	3.87277e-05	0.000397252			PF3D7_0614700	270.063	1.72493	0.0197221	0.0341262
PF3D7_1310700	4194.79	-2.64356	0.00020396	0.00157582			PF3D7_1347900	122.978	1.72085	2.41948e-05	8.99994e-05
PF3D7_1006800	2419.54	-2.64548	1.97552e-07	4.21238e-06			PF3D7_0812200	24.7393	1.71999	0.00953038	0.0178666
PF3D7_0631700	3.63199	-2.64713	0.00316748	0.0151013			PF3D7_1456500	337.43	1.71909	6.60212e-05	0.000219638
PF3D7_0424300	1000.45	-2.65212	0.00084778	0.00511881			PF3D7_1449400	308.057	1.71838	0.000128082	0.000392814
PF3D7_1302400	16.4227	-2.66105	1.65042e-05	0.00019306			PF3D7_0419100	26.372	1.71804	0.00301335	0.00647556
PF3D7_0600900	2.95351	-2.66787	0.00278629	0.0135707			PF3D7_1218100	50.517	1.71792	0.0483696	0.0748483
PF3D7_1439500	919.945	-2.68602	4.8822e-05	0.000477292			PF3D7_0521200	32.7592	1.71673	0.0019988	0.00449807
PF3D7_1330800	2939.02	-2.69956	2.68444e-07	5.52811e-06			PF3D7_1215200	79.2085	1.71635	0.00622886	0.0122585
PF3D7_0822900	4885.01	-2.70201	8.90662e-06	0.000115957			PF3D7_0908400	133.159	1.71147	0.00229376	0.00508307
PF3D7_0913800	1534.15	-2.70218	0.00448133	0.0198454			PF3D7_1138400	520.146	1.70986	0.000542878	0.00141835
PF3D7_1401300	138.013	-2.71054	0.000399316	0.00273413			PF3D7_1227300	100.562	1.70746	0.00320529	0.00683728
PF3D7_0831700	10321.7	-2.71553	4.20628e-05	0.000425817			PF3D7_1212300	235.58	1.70556	0.00541569	0.0108796
PF3D7_0424200	1035.11	-2.71849	0.000447646	0.00300334			PF3D7_1238000	131.389	1.70442	0.00102565	0.00248099
PF3D7_0424400	70.776	-2.7233	1.97343e-06	3.19048e-05			PF3D7_0822000	90.7401	1.70401	0.000472636	0.00124807
PF3D7_1000300	2.83213	-2.72911	0.0125587	0.0443438			PF3D7_1146800	63.3058	1.70044	0.010965	0.0201927
PF3D7_1040100	1.33645	-2.73254	0.0234072	0.0718768			PF3D7_0516400	214.601	1.7001	0.000461743	0.0012234
PF3D7_0305300	1504.79	-2.74839	4.10581e-07	7.9418e-06			PF3D7_1325600	105.229	1.69949	0.00132881	0.00312091
PF3D7_0708400	21167.3	-2.74954	5.56641e-08	1.4288e-06			PF3D7_1000500	8.71065	1.69833	0.0518158	0.0794323
PF3D7_1367400	471.75	-2.75024	7.4075e-06	0.000100802			PF3D7_1449000	57.9326	1.69747	0.0188737	0.0327943
PF3D7_0206500	756.802	-2.75486	1.60077e-05	0.000188065			PF3D7_1114500	19.0678	1.69699	0.0216686	0.0369745
PF3D7_1253700	1.7421	-2.76161	0.0108071	0.0392826			PF3D7_1241500	79.7232	1.69683	0.00202143	0.004539
PF3D7_1238800	2703.67	-2.76234	5.96391e-07	1.10998e-05			PF3D7_1029700	23.2537	1.6949	0.0166338	0.0292781
PF3D7_1248400	43.9204	-2.763	6.66868e-07	1.22432e-05			PF3D7_0709100	719.08	1.69292	2.24905e-05	8.42384e-05
PF3D7_1335200	34.5252	-2.76746	2.09907e-05	0.000232962			PF3D7_0707200	284.749	1.69288	0.00020268	0.000592325
PF3D7_0221700	323.013	-2.77001	1.36011e-06	2.32377e-05			PF3D7_1137700	13.8653	1.68814	0.0322	0.0523709
PF3D7_0408800	4.60101	-2.77265	0.00125463	0.00707084			PF3D7_0303400	338.024	1.68744	0.000216443	0.000627545
PF3D7_1455300	1625.18	-2.77665	1.88628e-05	0.000211952			PF3D7_0416100	392.963	1.68721	4.56904e-05	0.000158628
PF3D7_1039100	130.811	-2.7769	1.56446e-05	0.0001846			PF3D7_0530300	231.992	1.68379	0.000967972	0.00236257
PF3D7_1431200	913.237	-2.77713	2.08603e-07	4.43057e-06			PF3D7_1431900	123.973	1.68238	0.000802189	0.00201142
PF3D7_1441100	4772.87	-2.78308	5.31119e-06	7.53021e-05			PF3D7_0813500	43.6088	1.68193	0.0034236	0.00722229
PF3D7_1100300	5.50273	-2.78595	0.00209671	0.0107156			PF3D7_0217000	84.1446	1.68132	0.00147032	0.00342653
PF3D7_0914200	566.816	-2.78669	1.03842e-05	0.000132644			PF3D7_1019900	135.919	1.67883	0.0117126	0.0214309
PF3D7_0104200	1005.83	-2.79007	2.48406e-05	0.000270698			PF3D7_0526000	77.0293	1.67741	0.000301927	0.000842038
PF3D7_1039000	691.047	-2.79237	2.74191e-09	9.64297e-08			PF3D7_1022700	564.821	1.67653	0.00586612	0.0116505
PF3D7_0911900	3415.79	-2.79751	2.1354e-09	7.60878e-08			PF3D7_1131000	55.3297	1.67615	0.00552444	0.0110652
PF3D7_0604500	12549.3	-2.80014	2.87006e-07	5.82181e-06			PF3D7_1209700	74.0564	1.6761	7.30694e-05	0.000241307
PF3D7_0200200	2.48886	-2.81507	0.0125447	0.0443438			PF3D7_1339500	16.821	1.67093	0.0213943	0.0365871
PF3D7_1346300	3332.32	-2.81616	7.53608e-06	0.000102039			PF3D7_1434800	284.654	1.67083	4.95057e-05	0.00017014
PF3D7_1230900	1363.92	-2.8231	1.03121e-07	2.46036e-06			PF3D7_1421900	461.191	1.66975	0.00139316	0.00326075
PF3D7_0113600	9.24119	-2.82368	0.000230994	0.00173759			PF3D7_1011000	109.473	1.66931	0.000839871	0.00209426
PF3D7_1351700	6073.25	-2.82857	4.92125e-06	7.06989e-05			PF3D7_0320900	2766.4	1.66531	0.00271733	0.00590177
PF3D7_0813400	3245.86	-2.83031	9.01904e-07	1.61212e-05			PF3D7_1304200	108.502	1.66443	0.00295512	0.00635874
PF3D7_0900500	74.889	-2.8387	0.0253505	0.0762345			PF3D7_0815300	112.826	1.66441	2.65939e-05	9.80481e-05
PF3D7_0410000	1363.68	-2.84771	8.35847e-07	1.50898e-05			PF3D7_1361600	50.4501	1.66297	0.00332835	0.00705808
PF3D7_1355300	261.665	-2.8481	1.26438e-05	0.000157062			PF3D7_0403100	181.782	1.66163	1.20934e-05	4.84452e-05
PF3D7_1464600	4928.93	-2.85448	2.79093e-08	7.71209e-07			PF3D7_1303000	79.2397	1.66059	0.000911857	0.00224789
PF3D7_0823200	1596.78	-2.86169	1.19421e-07	2.79992e-06			PF3D7_1462100	37.5667	1.65882	0.00394611	0.0081917
PF3D7_1455100	386.22	-2.86649	3.63728e-09	1.22357e-07			PF3D7_1349600	218.271	1.65851	0.00037099	0.00101274
PF3D7_1219400	50.2033	-2.86656	3.60319e-08	9.66084e-07			PF3D7_0420400	131.287	1.65642	0.000131019	0.000400904
PF3D7_1229100	3098.32	-2.86671	2.75289e-06	4.30915e-05			PF3D7_0525300	154.552	1.65601	0.0449072	0.0701116
PF3D7_0821100	1447.87	-2.86701	1.71785e-08	4.92268e-07			PF3D7_0930300	21088.4	1.65108	0.00278067	0.00602405
PF3D7_1116700	3340.25	-2.8683	9.13303e-09	2.81048e-07			PF3D7_0618100	202.764	1.65035	0.00394965	0.00819589
PF3D7_1129100	6492.49	-2.87371	2.24282e-06	3.55179e-05			PF3D7_0610000	103.729	1.65016	8.76173e-05	0.000282185
PF3D7_1354600	143.001	-2.87909	4.80139e-06	6.94923e-05			PF3D7_0934200	34.0814	1.64942	0.00132457	0.00311366
PF3D7_0632300	1.32695	-2.88243	0.0100597	0.0373942			PF3D7_1035100	343.418	1.64912	0.0091071	0.0171741
PF3D7_1116200	96.3371	-2.88321	0.000237834	0.00177425			PF3D7_0627000	15.4697	1.64911	0.0645703	0.096927
PF3D7_0725400	3202.3	-2.88668	0.000196736	0.00152873			PF3D7_1205200	33.1044	1.64801	0.0411457	0.0649695
PF3D7_0212600	1668.01	-2.8894	1.16754e-05	0.000146714			PF3D7_1346800	18.2801	1.64728	0.0371657	0.0593599
PF3D7_1246400	2989.08	-2.89174	7.50803e-06	0.000101914			PF3D7_0522000	229.914	1.64663	0.0366061	0.0586316
PF3D7_0102600	397.204	-2.89406	0.00205966	0.0105937			PF3D7_0609500	44.8091	1.6465	0.00580174	0.011555
PF3D7_1327300	6528.88	-2.90269	3.28437e-07	6.51581e-06			PF3D7_0615100	35.2714	1.64369	0.00270966	0.00588905
PF3D7_0400400	20.0514	-2.90799	1.70695e-06	2.78459e-05			PF3D7_1222800	15.1617	1.64161	0.0198639	0.0343177
PF3D7_1125700	2890.51	-2.90878	4.05388e-06	5.96625e-05			PF3D7_1460500	487.912	1.64157	0.000162894	0.000487692
PF3D7_1217200	1388.03	-2.90906	1.60496e-07	3.50504e-06			PF3D7_1112400	55.3769	1.64065	0.000996753	0.00242079
PF3D7_1352200	1083.18	-2.91339	9.05838e-09	2.80344e-07			PF3D7_1455900	100.587	1.64062	0.000568654	0.00147572
PF3D7_0627700	3036.78	-2.91567	7.76899e-08	1.93903e-06			PF3D7_1359600	1330.34	1.63865	0.00171668	0.00392963
PF3D7_1404300	46.5572	-2.92348	1.02272e-09	4.01381e-08			PF3D7_1442200	214.599	1.63854	1.67996e-05	6.44382e-05
PF3D7_0421600	1.57117	-2.93285	0.0094794	0.035579			PF3D7_0521800	112.742	1.63816	0.000924391	0.00227362
PF3D7_0729300	804.046	-2.9331	6.04805e-08	1.53066e-06			PF3D7_1472800	370.412	1.63783	0.000549572	0.00143376
PF3D7_0209500	233.702	-2.93321	1.94392e-09	6.97236e-08			PF3D7_0816700	38.113	1.63692	0.00121788	0.00289223
PF3D7_1010500	45.5417	-2.94026	4.37893e-08	1.14571e-06			PF3D7_1110700	352.365	1.6327	0.000551868	0.00143767
PF3D7_1339000	5.54956	-2.943	0.000315476	0.00223935			PF3D7_0823400	12.0563	1.62885	0.0437281	0.0684484
PF3D7_1109900	1975.45	-2.94974	3.2181e-08	8.84732e-07			PF3D7_1425500	20.3695	1.62621	0.0485662	0.0750669
PF3D7_1115900	916.551	-2.95288	1.26927e-05	0.000157308			PF3D7_1436600	838.801	1.62419	0.00953843	0.0178693
PF3D7_1247900	226.841	-2.95415	1.0244e-06	1.80164e-05			PF3D7_0814400	312.821	1.62266	0.0235435	0.0396367
PF3D7_0301300	243.115	-2.96364	1.94515e-05	0.000216324			PF3D7_1244000	208.699	1.62214	0.00153281	0.00355992
PF3D7_1252800	866.156	-2.96436	1.80063e-07	3.90089e-06			PF3D7_0404800	211.234	1.62048	0.00884482	0.016773
PF3D7_1149300	66.8034	-2.96902	3.20466e-06	4.8389e-05			PF3D7_1243600	2255.93	1.61987	0.00545632	0.010945
PF3D7_0821400	553.656	-2.97025	1.92261e-05	0.000214525			PF3D7_0103000	104.935	1.61876	0.00127088	0.00300309
PF3D7_0100600	10.3162	-2.97544	0.000454936	0.00304566			PF3D7_1349000	11.1081	1.61771	0.0259419	0.0432555
PF3D7_0627100	2000.28	-2.97932	3.08186e-06	4.72842e-05			PF3D7_1015500	74.0867	1.61669	0.00247158	0.00543927
PF3D7_0222000	2.46429	-2.98014	0.0218562	0.0682424			PF3D7_1343700	3878.61	1.61602	0.0498812	0.0768363
PF3D7_1011500	311.193	-2.98547	4.8116e-06	6.94923e-05			PF3D7_1343300	961.626	1.61585	8.46394e-05	0.000274158
PF3D7_0517300	2533.11	-2.98638	9.47064e-08	2.30013e-06			PF3D7_0313900	42.8047	1.61583	0.0604298	0.0912682
PF3D7_1238900	831.601	-2.99306	9.06352e-07	1.61474e-05			PF3D7_1432400	130.199	1.61463	0.00258241	0.00564225
PF3D7_0709000	1361.6	-2.99485	9.75314e-06	0.000126371			PF3D7_1444600	11.2016	1.61317	0.0297811	0.0489513
PF3D7_1414700	337.791	-3.00244	8.07379e-06	0.000107422			PF3D7_1146200	63.1077	1.61068	0.00341384	0.00720833
PF3D7_0712500	1.55494	-3.00337	0.00899634	0.0342646			PF3D7_1012100	195.055	1.61009	0.000617733	0.00158746
PF3D7_0713000	1.08581	-3.0073	0.0140676	0.0484977			PF3D7_1253400	353.528	1.60916	0.0255803	0.0426942
PF3D7_1347500	8265.72	-3.02183	3.08289e-07	6.18405e-06			PF3D7_0720800	106.563	1.60902	0.00184114	0.00418799
PF3D7_1404700	154.988	-3.03937	0.000106814	0.000933072			PF3D7_1312700	117.566	1.6087	0.000153985	0.000463581
PF3D7_0420300	4369.34	-3.04874	3.1476e-07	6.29055e-06			PF3D7_0505500	539.023	1.60785	3.8058e-06	1.78461e-05
PF3D7_0101600	9.14707	-3.06137	2.59097e-06	4.07927e-05			PF3D7_1220700	15.2675	1.60687	0.032851	0.0532857
PF3D7_0310100	123.217	-3.0637	0.000255995	0.00188123			PF3D7_1236800	140.378	1.60568	0.022849	0.0386358
PF3D7_0731800	408.535	-3.06577	1.77425e-05	0.00020363			PF3D7_1021700	2724.37	1.60562	0.00333859	0.00707703
PF3D7_1454200	82.3472	-3.0681	1.04951e-06	1.83953e-05			PF3D7_0906000	102.674	1.60335	0.000910998	0.0022468
PF3D7_0301700	1074.56	-3.07113	1.27546e-07	2.93952e-06			PF3D7_1313400	202.497	1.60329	0.000173246	0.000514137
PF3D7_1121600	7857.6	-3.08859	2.8549e-09	9.97557e-08			PF3D7_1410700	301.677	1.59965	0.0004395	0.00117027
PF3D7_1478100	108.087	-3.09234	2.20589e-06	3.50355e-05			PF3D7_1006500	53.5309	1.59928	0.00544307	0.0109265
PF3D7_1400800	1.39589	-3.09576	0.00636737	0.0261255			PF3D7_0513800	85.2771	1.59659	0.0028987	0.00625722
PF3D7_0206900	2349.9	-3.09588	1.04429e-05	0.000133079			PF3D7_1416400	250.573	1.59569	0.0648213	0.0972769
PF3D7_0532800	49.7098	-3.09954	8.24292e-06	0.000109153			PF3D7_0605600	57.3907	1.59494	0.00995496	0.0185486
PF3D7_1321800	1042.53	-3.10057	2.82627e-06	4.39858e-05			PF3D7_0319100	316.557	1.59089	0.00413033	0.00854026
PF3D7_1243600	2255.93	-3.11009	6.60904e-11	3.69016e-09			PF3D7_0411300	63.7226	1.5891	0.000743583	0.00187967
PF3D7_1444800	17389.7	-3.12003	8.0337e-11	4.26574e-09			PF3D7_0916000	956.685	1.587	0.0033896	0.00716552
PF3D7_0102500	5024.79	-3.12165	6.23128e-05	0.000592081			PF3D7_1125100	90.7546	1.58536	0.00258256	0.00564225
PF3D7_1204900	707.243	-3.13326	6.06902e-07	1.12568e-05			PF3D7_0212000	116.066	1.585	0.00673099	0.0131559
PF3D7_0113300	68.4451	-3.13509	0.00374926	0.0172523			PF3D7_1032800	66.681	1.58204	0.00145217	0.0033886
PF3D7_0818800	252.841	-3.13552	7.67667e-09	2.41726e-07			PF3D7_0813000	1829.91	1.58095	0.0448007	0.0699656
PF3D7_0919200	832.624	-3.13953	2.37259e-07	4.96136e-06			PF3D7_0828200	339.431	1.58015	1.55029e-05	6.01027e-05
PF3D7_0814600	124.426	-3.15572	1.27983e-05	0.000158255			PF3D7_1106200	68.6916	1.57813	0.004252	0.00876051
PF3D7_1329400	542.387	-3.15745	9.12645e-06	0.000118534			PF3D7_1426600	134.882	1.57384	0.000288505	0.000809189
PF3D7_0310200	2173.65	-3.1624	2.96104e-07	5.96171e-06			PF3D7_0523400	791.38	1.5725	6.76864e-06	2.92652e-05
PF3D7_1342500	304.195	-3.16586	5.1406e-06	7.34604e-05			PF3D7_1234300	174.636	1.57197	0.0245415	0.0411617
PF3D7_0507400	165.362	-3.16882	6.32614e-07	1.1692e-05			PF3D7_1252100	2138.59	1.56956	0.00730146	0.0141686
PF3D7_1416400	250.573	-3.1845	6.82786e-06	9.36195e-05			PF3D7_1018100	8.75248	1.56923	0.0460993	0.071663
PF3D7_1138700	607.923	-3.18514	9.32593e-12	6.91907e-10			PF3D7_1014300	544.086	1.56813	0.000282383	0.000794486
PF3D7_0606000	3700.56	-3.19106	3.2916e-09	1.12121e-07			PF3D7_1362800	351.782	1.56794	0.00063085	0.00161561
PF3D7_0631500	32.9648	-3.19343	0.000123171	0.00105386			PF3D7_1306100	39.61	1.56753	0.00668084	0.013072
PF3D7_0800500	4.58564	-3.19362	0.000379175	0.00261274			PF3D7_0532600	120.725	1.56742	0.021195	0.0362807
PF3D7_0731900	5.28942	-3.19988	3.96774e-05	0.000405458			PF3D7_0716300	1537.1	1.56339	3.74223e-05	0.000132644
PF3D7_1321900	1643	-3.20272	6.558e-10	2.63097e-08			PF3D7_1131100	140.892	1.56103	0.00269062	0.00585471
PF3D7_0314100	823.031	-3.20838	8.59586e-09	2.67559e-07			PF3D7_0530200	187.205	1.56028	0.00230813	0.00510863
PF3D7_0109000	1285.67	-3.21084	1.46463e-07	3.26438e-06			PF3D7_0424400	70.776	1.55976	0.0244005	0.040965
PF3D7_0731400	785.734	-3.21949	2.9038e-05	0.000309494			PF3D7_1117900	467.709	1.55915	0.000333305	0.000919135
PF3D7_1030300	1550.9	-3.22203	8.82005e-06	0.000115107			PF3D7_1401500	512.124	1.55765	0.0657491	0.0985599
PF3D7_0517200	192.476	-3.2241	9.18748e-05	0.000814392			PF3D7_1470500	115.805	1.55502	0.0021969	0.00489445
PF3D7_0214600	4776.75	-3.22739	1.5962e-06	2.65139e-05			PF3D7_0617900	3122.7	1.55276	0.00569644	0.0113677
PF3D7_0628400	84.414	-3.23231	4.64886e-05	0.000461139			PF3D7_1127100	351.421	1.551	0.00128837	0.0030401
PF3D7_1253200	194.121	-3.23335	1.05098e-05	0.000133618			PF3D7_0102400	80.5998	1.54879	0.0478127	0.0740291
PF3D7_1136900	2615.79	-3.24092	3.68114e-07	7.22357e-06			PF3D7_1219000	952.829	1.5485	8.58772e-05	0.000277678
PF3D7_1405900	1024.14	-3.24471	3.38694e-08	9.21793e-07			PF3D7_1004700	53.0432	1.54818	0.00722139	0.0140334
PF3D7_1347700	2585.35	-3.26016	3.85909e-07	7.49133e-06			PF3D7_0623400	24.232	1.54793	0.00565563	0.0113029
PF3D7_0100300	8.46639	-3.28641	1.245e-06	2.16119e-05			PF3D7_0107800	265.839	1.5473	0.000376875	0.0010273
PF3D7_0316000	225.044	-3.29044	7.38453e-07	1.34662e-05			PF3D7_0932600	37.4071	1.54677	0.00873842	0.0165828
PF3D7_0323400	3450.12	-3.30255	5.56922e-07	1.05097e-05			PF3D7_1119000	370.967	1.5466	0.000365096	0.000998163
PF3D7_1345100	289.375	-3.30358	1.29231e-07	2.96573e-06			PF3D7_1308100	225.596	1.54602	0.00237125	0.00523978
PF3D7_0525100	4066.19	-3.31059	1.04948e-09	4.08921e-08			PF3D7_1208700	85.8321	1.5432	0.000671367	0.00171192
PF3D7_1302200	18.7043	-3.31125	5.56507e-11	3.17267e-09			PF3D7_0416000	510.31	1.54172	0.000779802	0.00195982
PF3D7_1224300	20551.6	-3.3152	4.30918e-08	1.13294e-06			PF3D7_1032300	73.0398	1.54119	0.000105271	0.00033129
PF3D7_0324000	35.7393	-3.31634	1.03648e-05	0.000132644			PF3D7_1114400	39.2209	1.54047	0.00272684	0.00591453
PF3D7_1205500	4230.11	-3.31759	1.04671e-07	2.48639e-06			PF3D7_1252800	866.156	1.54006	0.0266432	0.0442908
PF3D7_0311500	230.905	-3.33077	4.10501e-08	1.08452e-06			PF3D7_1415100	123.53	1.53883	0.00761065	0.0146949
PF3D7_1203700	8127.55	-3.34287	6.07302e-10	2.47304e-08			PF3D7_0923600	53.7786	1.53865	0.0163048	0.0287831
PF3D7_1433500	4310.85	-3.35229	1.08578e-07	2.56793e-06			PF3D7_1401800	606.532	1.53846	0.000900198	0.00222421
PF3D7_0301600	1260.39	-3.35296	8.13393e-08	2.01157e-06			PF3D7_1433600	143.7	1.53815	0.0207441	0.035565
PF3D7_1226200	55.4594	-3.35686	8.70992e-06	0.00011422			PF3D7_1338500	17.2366	1.53807	0.0368374	0.0589398
PF3D7_0811300	8745.09	-3.35818	1.15912e-08	3.43049e-07			PF3D7_1222400	255.406	1.53706	0.000148686	0.000449377
PF3D7_0600400	6.4471	-3.36019	1.18693e-05	0.000148462			PF3D7_1311300	72.6984	1.53626	9.88088e-05	0.000313502
PF3D7_1319100	358.099	-3.37541	1.8853e-09	6.80719e-08			PF3D7_0718100	188.8	1.53602	0.00224991	0.00499815
PF3D7_0628300	8976.6	-3.39239	3.85959e-10	1.67228e-08			PF3D7_1248900	1843.13	1.53589	0.00902223	0.0170378
PF3D7_1479200	55.5374	-3.40438	1.83923e-07	3.95288e-06			PF3D7_1115400	2306.76	1.53438	0.0522396	0.0799914
PF3D7_1133700	3677.74	-3.4084	3.14594e-12	2.66225e-10			PF3D7_0315000	48.2769	1.53324	0.0018927	0.00429086
PF3D7_0934600	339.238	-3.41419	5.47219e-06	7.71807e-05			PF3D7_0517900	485.943	1.52913	0.000945305	0.00231664
PF3D7_1125800	3588.24	-3.41869	3.66513e-06	5.48292e-05			PF3D7_1329100	1359.59	1.52641	9.55884e-06	3.94594e-05
PF3D7_1219300	18.0565	-3.41972	5.62568e-07	1.05794e-05			PF3D7_0106900	143.759	1.52332	0.00217725	0.00485467
PF3D7_1420700	6306.06	-3.43436	3.11735e-09	1.07539e-07			PF3D7_1114000	15.6861	1.52304	0.0335109	0.0542586
PF3D7_0800800	59.5271	-3.44133	3.10082e-05	0.000324837			PF3D7_1338900	371.229	1.52085	0.0162484	0.0287116
PF3D7_0421200	0.923501	-3.44816	0.0262615	0.0784082			PF3D7_1334100	241.689	1.51964	0.000673808	0.00171612
PF3D7_0936600	1101.91	-3.44845	1.15532e-09	4.46943e-08			PF3D7_0615500	537.961	1.51712	0.00153473	0.00356283
PF3D7_1101500	1.62694	-3.45377	0.0150125	0.0511691			PF3D7_0508000	985.061	1.51516	0.00823273	0.0157612
PF3D7_1024800	6346.78	-3.45664	1.73745e-08	4.95265e-07			PF3D7_0726600	132.176	1.51413	7.18482e-05	0.000237854
PF3D7_1040700	1.12723	-3.46434	0.0205537	0.0652514			PF3D7_1348100	146.09	1.51382	0.00315117	0.00674575
PF3D7_1008800	2470.91	-3.48141	2.98419e-11	1.85774e-09			PF3D7_0904200	15.4665	1.51358	0.028847	0.0475317
PF3D7_1017500	984.112	-3.48679	1.64009e-06	2.70815e-05			PF3D7_1335800	120.633	1.51333	0.000743746	0.00187967
PF3D7_0935700	359.37	-3.48899	1.35816e-06	2.32377e-05			PF3D7_0628800	101.031	1.51198	0.00850557	0.016192
PF3D7_1222600	60.3479	-3.49004	2.19162e-09	7.75804e-08			PF3D7_0213400	159.281	1.50923	0.000860609	0.00214105
PF3D7_1222000	93.4181	-3.50615	0.00039297	0.00269408			PF3D7_0305100	272.87	1.50883	0.000682366	0.00173344
PF3D7_1252200	288.301	-3.50796	1.18365e-08	3.48404e-07			PF3D7_1303100	164.545	1.50817	0.00389348	0.00810419
PF3D7_0108400	433.523	-3.51311	5.24523e-09	1.72171e-07			PF3D7_1468600	22.3876	1.50787	0.0167831	0.0295121
PF3D7_1342600	7233.01	-3.51415	2.24417e-07	4.72934e-06			PF3D7_1031300	170.591	1.50674	0.000379772	0.00103214
PF3D7_1477000	49.3082	-3.51778	1.58099e-07	3.48937e-06			PF3D7_0717100	296.213	1.5058	0.000250396	0.000713256
PF3D7_1026600	13489	-3.52899	3.67485e-06	5.48292e-05			PF3D7_1255200	112.184	1.5058	0.00802411	0.0154054
PF3D7_0901000	0.664486	-3.53059	0.0350923	0.0980701			PF3D7_1122900	24.7931	1.50543	0.0104132	0.0192485
PF3D7_0408000	392.567	-3.53127	1.4624e-06	2.45213e-05			PF3D7_1217900	255.17	1.50428	0.000181696	0.000536567
PF3D7_0830300	57.7973	-3.535	5.88087e-07	1.0983e-05			PF3D7_1452300	40.297	1.50206	0.0019592	0.00442126
PF3D7_0308600	1313.55	-3.53698	1.4104e-07	3.16124e-06			PF3D7_1303200	61.3887	1.50198	0.00546925	0.0109668
PF3D7_0220600	716.542	-3.53964	7.24204e-07	1.3251e-05			PF3D7_0517100	68.3983	1.50144	0.0442817	0.0692549
PF3D7_1114100	2754.06	-3.55778	7.27961e-09	2.33292e-07			PF3D7_0926800	291.093	1.4993	0.000593425	0.00153266
PF3D7_0215300	579.104	-3.56608	1.2391e-07	2.88024e-06			PF3D7_0608400	97.3674	1.4992	0.00102484	0.00248014
PF3D7_0601000	76.9096	-3.56811	1.44086e-06	2.42352e-05			PF3D7_0615800	294.796	1.49861	0.00013752	0.000418904
PF3D7_1456800	2950.03	-3.57693	5.41973e-08	1.40446e-06			PF3D7_0210300	202.201	1.49842	0.00972359	0.0181785
PF3D7_0909700	1377.45	-3.57737	9.41135e-09	2.86359e-07			PF3D7_1371800	89.188	1.49589	0.0403952	0.0639334
PF3D7_0223300	0.872776	-3.58395	0.0162208	0.0545418			PF3D7_0922900	33.2876	1.49575	0.00362988	0.00760813
PF3D7_0906500	1045.97	-3.58843	8.41027e-08	2.06109e-06			PF3D7_0528300	213.098	1.49504	0.0455687	0.0708992
PF3D7_0805600	1108.68	-3.58897	7.844e-08	1.94877e-06			PF3D7_1038900	56.3527	1.49012	0.0254055	0.0424549
PF3D7_0308500	1024.02	-3.60075	1.37193e-07	3.09598e-06			PF3D7_1439500	919.945	1.4896	0.0657064	0.0985232
PF3D7_0818100	2204.79	-3.61498	3.06972e-06	4.72319e-05			PF3D7_1430800	47.9044	1.4894	0.0169905	0.0297994
PF3D7_1133400	6501.04	-3.61633	7.43912e-09	2.37002e-07			PF3D7_1347600	56.8116	1.48901	0.00152341	0.00353959
PF3D7_1466400	2060.26	-3.61655	2.63148e-10	1.19765e-08			PF3D7_0719400	517.332	1.48888	0.00108338	0.0026055
PF3D7_0808200	3152.82	-3.63899	8.80927e-07	1.58508e-05			PF3D7_0623900	158.217	1.48881	0.0102922	0.0190508
PF3D7_1240200	16.0072	-3.64186	3.4415e-05	0.000356234			PF3D7_0611300	143.678	1.48777	0.00617291	0.0121678
PF3D7_1148700	1314.97	-3.65056	2.06244e-10	9.62948e-09			PF3D7_0405800	45.3801	1.48757	0.00247592	0.00544661
PF3D7_1224400	423.312	-3.65499	2.00101e-11	1.33769e-09			PF3D7_1355600	103.463	1.48705	0.0200333	0.0345103
PF3D7_1036400	44.0637	-3.65731	1.60082e-06	2.65139e-05			PF3D7_1246100	83.6807	1.48558	0.00201946	0.00453645
PF3D7_0425800	20.1435	-3.68472	1.2929e-06	2.23005e-05			PF3D7_1103500	18.326	1.48197	0.0357922	0.0575395
PF3D7_1451200	9606.39	-3.68546	1.43262e-09	5.31445e-08			PF3D7_1329900	14.8501	1.48126	0.0369496	0.0590844
PF3D7_0625400	512.507	-3.69577	4.17809e-09	1.38825e-07			PF3D7_0705200	25.1497	1.47957	0.0118309	0.0216182
PF3D7_1200600	493.568	-3.72993	3.09784e-06	4.73952e-05			PF3D7_1111600	61.5002	1.47857	0.0170502	0.0298847
PF3D7_0402300	1753.21	-3.73982	2.65665e-07	5.49176e-06			PF3D7_1455100	386.22	1.47532	0.0128223	0.0232105
PF3D7_0713200	21.0882	-3.74522	3.39597e-05	0.000352349			PF3D7_0529300	33.9845	1.47514	0.0255109	0.0426178
PF3D7_1244400	3385.62	-3.74717	4.26304e-07	8.18745e-06			PF3D7_1328600	57.7697	1.474	0.0450323	0.070226
PF3D7_1400900	0.739442	-3.7524	0.0107993	0.0392826			PF3D7_1110500	434.692	1.47084	9.01562e-07	5.25604e-06
PF3D7_0324300	483.422	-3.75686	1.24733e-07	2.88699e-06			PF3D7_0613100	263.276	1.46683	0.0105198	0.0194389
PF3D7_1355200	58.0526	-3.7613	2.22406e-07	4.70528e-06			PF3D7_1361300	11.9475	1.46663	0.0387351	0.0616484
PF3D7_0301200	343.977	-3.76173	5.75659e-07	1.07881e-05			PF3D7_0213600	86.3664	1.46628	0.0136248	0.0244993
PF3D7_1101600	2.46701	-3.7618	0.00247109	0.0123009			PF3D7_1407600	269.513	1.46577	0.043037	0.0675226
PF3D7_1329600	1720.18	-3.7636	6.32666e-09	2.05181e-07			PF3D7_1122600	76.7026	1.46555	0.00080897	0.0020256
PF3D7_1039800	22.4881	-3.76706	1.11369e-05	0.000140929			PF3D7_1031900	54.3181	1.4652	0.0198683	0.0343177
PF3D7_1100900	0.862155	-3.77704	0.00926415	0.0351117			PF3D7_1409100	980.735	1.46493	0.000893534	0.00221363
PF3D7_1465500	23.3244	-3.79013	2.72128e-06	4.27201e-05			PF3D7_0314700	147.27	1.46475	0.00274984	0.00595964
PF3D7_0401000	0.950167	-3.80085	0.0145138	0.0497826			PF3D7_0405700	289.059	1.46293	0.0013214	0.00310757
PF3D7_0937600	12.4872	-3.80854	3.55308e-08	9.57386e-07			PF3D7_0818300	21.4187	1.46291	0.0470201	0.0729479
PF3D7_0701400	140.443	-3.82392	3.82898e-07	7.45962e-06			PF3D7_1141800	71.2194	1.46189	0.00740159	0.0143321
PF3D7_1252400	2579.46	-3.8274	4.35761e-07	8.33951e-06			PF3D7_0803700	124.543	1.46151	0.017145	0.0300314
PF3D7_0318700	349.785	-3.82743	3.12305e-06	4.76463e-05			PF3D7_1452800	62.7909	1.46058	0.0434726	0.0681666
PF3D7_0402200	2277.52	-3.82805	2.70023e-07	5.53957e-06			PF3D7_0311700	50.5291	1.45914	0.0262921	0.0437878
PF3D7_0519700	2288.66	-3.84374	7.97217e-11	4.26574e-09			PF3D7_1368700	237.006	1.45771	0.000228705	0.000659917
PF3D7_0220100	842.923	-3.84634	9.63454e-09	2.91512e-07			PF3D7_0827500	148.005	1.45546	0.00110097	0.00263842
PF3D7_0222200	2.36807	-3.84918	0.0045559	0.0201262			PF3D7_1321900	1643	1.454	0.0218939	0.0373002
PF3D7_1462400	980.31	-3.87531	7.50861e-09	2.37816e-07			PF3D7_1121000	172.261	1.45397	0.00300605	0.00646319
PF3D7_1372000	220.03	-3.88996	1.36781e-09	5.21696e-08			PF3D7_1002800	91.5211	1.45345	0.00973434	0.0181891
PF3D7_0813000	1829.91	-3.89729	1.43151e-09	5.31445e-08			PF3D7_0904700	84.9985	1.45281	0.0164878	0.0290683
PF3D7_0222300	136.456	-3.90127	2.39563e-08	6.75767e-07			PF3D7_1142800	86.6185	1.45273	0.00382317	0.0079711
PF3D7_0107500	5270.07	-3.90302	9.87272e-11	5.04681e-09			PF3D7_0512100	33.6517	1.44913	0.0134101	0.0241855
PF3D7_1404900	3626.68	-3.90657	1.70209e-09	6.22874e-08			PF3D7_1136500	5638.04	1.4485	0.0154745	0.027464
PF3D7_0911100	5487.94	-3.90795	3.77288e-09	1.26135e-07			PF3D7_0918600	71.1104	1.44776	0.00197122	0.00444469
PF3D7_0104300	8206.66	-3.92403	1.42868e-09	5.31445e-08			PF3D7_1363600	20.2184	1.44762	0.0225792	0.0382761
PF3D7_1407800	3969.55	-3.96161	3.76802e-08	1.0053e-06			PF3D7_0505200	218.437	1.44726	0.00693182	0.0135192
PF3D7_1010400	939.894	-3.97121	8.84725e-08	2.15841e-06			PF3D7_1130900	29.0829	1.4471	0.0229258	0.0387293
PF3D7_0101700	0.792476	-3.97142	0.0151611	0.0515782			PF3D7_1226600	199.307	1.44615	0.00180353	0.00411109
PF3D7_1421100	833.71	-3.97194	1.82246e-07	3.93245e-06			PF3D7_1345500	54.3193	1.44599	0.00463055	0.00942822
PF3D7_1231200	1044.42	-3.97283	9.59498e-08	2.30995e-06			PF3D7_1248800	10.4895	1.44264	0.0527905	0.0806981
PF3D7_0113700	925.501	-3.97557	8.37899e-12	6.39163e-10			PF3D7_1406400	68.3837	1.43896	0.00494374	0.0100132
PF3D7_0919300	889.426	-3.98423	3.41408e-11	2.0776e-09			PF3D7_1246800	629.997	1.43759	0.0038195	0.00796858
PF3D7_1149800	14.9212	-3.98749	2.7489e-07	5.61812e-06			PF3D7_1319000	73.0568	1.43756	0.0122928	0.0223717
PF3D7_0631600	198.618	-3.99084	3.24995e-09	1.11403e-07			PF3D7_0409500	165.144	1.43612	0.00324366	0.00690553
PF3D7_1446100	116.735	-4.00693	4.23773e-07	8.16782e-06			PF3D7_1037800	33.2136	1.43438	0.00796117	0.0153117
PF3D7_0713300	78.8296	-4.00898	3.95966e-10	1.70203e-08			PF3D7_1002600	29.138	1.4334	0.00984487	0.0183735
PF3D7_1477900	77.3101	-4.01246	2.05731e-11	1.34246e-09			PF3D7_1334500	103.74	1.43236	0.016943	0.0297353
PF3D7_0315900	51.249	-4.02133	9.72655e-05	0.000856569			PF3D7_1112300	35.7018	1.43222	0.0239957	0.040348
PF3D7_0931100	2066.59	-4.04098	9.97061e-11	5.04681e-09			PF3D7_0504400	307.049	1.42971	0.000776198	0.00195348
PF3D7_1148800	380.66	-4.09956	1.04484e-08	3.14382e-07			PF3D7_1009500	157.174	1.42776	0.00178395	0.00407502
PF3D7_0936500	30.6937	-4.10548	3.29266e-08	9.00658e-07			PF3D7_1135900	1717.92	1.42621	0.0111694	0.0204994
PF3D7_1010300	10291.5	-4.1092	1.94038e-07	4.15379e-06			PF3D7_1232200	94.3921	1.42597	0.0232312	0.0392086
PF3D7_0918700	1682.09	-4.11473	1.35688e-07	3.07915e-06			PF3D7_1029300	108.329	1.42532	0.00318712	0.00681148
PF3D7_1411000	2415.63	-4.11992	5.00297e-09	1.6522e-07			PF3D7_1136100	19.6868	1.42512	0.0445302	0.069618
PF3D7_0402900	47.8861	-4.13164	0.000531479	0.00346389			PF3D7_0704400	561.355	1.42473	0.000445379	0.0011836
PF3D7_1036900	9557.29	-4.13528	3.567e-11	2.14654e-09			PF3D7_0525000	341.201	1.42405	0.0103972	0.0192321
PF3D7_1253300	524.38	-4.16576	1.35878e-07	3.07915e-06			PF3D7_0211300	40.4271	1.42369	0.00733485	0.0142284
PF3D7_0936800	3405.59	-4.18171	7.33787e-11	3.97941e-09			PF3D7_0615300	117.69	1.42361	0.00237913	0.00525291
PF3D7_0101100	27.0124	-4.19313	2.12245e-08	6.01841e-07			PF3D7_1320200	83.7748	1.42347	0.000201034	0.000588222
PF3D7_0112100	20.4219	-4.19674	8.35233e-09	2.61481e-07			PF3D7_0619600	33.6854	1.4224	0.0101979	0.018902
PF3D7_1150400	26.9058	-4.19721	1.02489e-10	5.13962e-09			PF3D7_1369300	28.2991	1.42059	0.0274055	0.0454048
PF3D7_1039900	19.5541	-4.19738	1.78555e-07	3.88375e-06			PF3D7_1117500	88.0375	1.4204	0.00945542	0.0177445
PF3D7_1405800	2790.22	-4.20228	1.90619e-11	1.29049e-09			PF3D7_1341600	64.8995	1.41965	0.0420189	0.0660977
PF3D7_0801300	95.8506	-4.21721	3.52969e-10	1.55421e-08			PF3D7_1468000	37.14	1.41887	0.00355519	0.00746604
PF3D7_0601100	191.871	-4.22728	1.58631e-07	3.48937e-06			PF3D7_0910600	225.451	1.41874	0.0129492	0.0234246
PF3D7_0830400	3449.43	-4.22957	1.57239e-08	4.52982e-07			PF3D7_1022500	698.2	1.41826	0.0279273	0.0462127
PF3D7_0828800	1936.27	-4.23529	2.62642e-08	7.29471e-07			PF3D7_0603100	68.7419	1.41773	0.0082498	0.0157772
PF3D7_1337800	1554.83	-4.25652	3.864e-08	1.02585e-06			PF3D7_0820100	47.3865	1.4137	0.00580309	0.011555
PF3D7_0925900	5188.34	-4.25871	1.28703e-11	9.29405e-10			PF3D7_0707800	282.402	1.41335	0.000102736	0.000324252
PF3D7_1478800	265.09	-4.29011	6.76892e-12	5.23721e-10			PF3D7_0726800	13.5886	1.4127	0.0377935	0.0602467
PF3D7_0201800	1368.62	-4.29231	1.7185e-12	1.52581e-10			PF3D7_0604500	12549.3	1.4049	0.0355132	0.0571418
PF3D7_0302300	286.693	-4.33595	1.43363e-12	1.41095e-10			PF3D7_1458300	538.585	1.40487	0.00104954	0.00253538
PF3D7_1252300	1406.18	-4.34495	2.02531e-11	1.33769e-09			PF3D7_1218700	29.3072	1.40374	0.00735392	0.0142602
PF3D7_0220000	13022.5	-4.39497	1.22569e-09	4.70804e-08			PF3D7_0529200	40.3114	1.40132	0.0192646	0.03342
PF3D7_0622900	3773.2	-4.39894	3.19493e-10	1.43006e-08			PF3D7_1422600	157.652	1.39932	0.0024294	0.00535517
PF3D7_1016800	1876.28	-4.42216	1.08837e-08	3.2567e-07			PF3D7_1461700	48.1428	1.39848	0.0169283	0.0297288
PF3D7_0731500	18063.7	-4.42457	2.44663e-08	6.83039e-07			PF3D7_1406600	336.518	1.3981	0.00460048	0.00937405
PF3D7_1343700	3878.61	-4.43966	4.28923e-11	2.5528e-09			PF3D7_0820600	59.0911	1.39747	0.0249158	0.0417138
PF3D7_1312500	948.558	-4.46224	7.3475e-11	3.97941e-09			PF3D7_1338700	398.462	1.39695	0.00171901	0.00393331
PF3D7_1201300	40.2679	-4.49569	2.48952e-10	1.14265e-08			PF3D7_0603600	85.5918	1.39369	0.00438692	0.00898622
PF3D7_0814700	96.9414	-4.51941	5.04307e-10	2.10102e-08			PF3D7_0320400	80.9792	1.39262	0.0117858	0.0215503
PF3D7_1221900	999.442	-4.59133	4.93249e-11	2.87251e-09			PF3D7_0508200	150.854	1.39099	0.000529023	0.00138683
PF3D7_1102900	131.7	-4.60314	1.91997e-05	0.000214525			PF3D7_1422100	226.978	1.38924	0.00640577	0.0125747
PF3D7_1102600	131.878	-4.6103	2.64928e-11	1.68806e-09			PF3D7_0928100	28.1937	1.38904	0.0111477	0.0204665
PF3D7_1252600	1111.39	-4.61868	5.24507e-12	4.17754e-10			PF3D7_0912700	52.1277	1.38733	0.0498805	0.0768363
PF3D7_0421900	18.162	-4.61911	1.20565e-10	5.93619e-09			PF3D7_0401800	1417.26	1.38569	0.00427178	0.00878359
PF3D7_0402700	2.89644	-4.63183	5.36139e-06	7.58154e-05			PF3D7_1016900	758.443	1.3856	0.00229695	0.00508804
PF3D7_1477800	450.751	-4.65902	3.88015e-06	5.7575e-05			PF3D7_1207400	17.9989	1.38324	0.0241419	0.0405686
PF3D7_0402800	12.9432	-4.66111	9.95435e-08	2.38552e-06			PF3D7_0103100	224.851	1.38185	0.0224214	0.038091
PF3D7_1105600	4290.51	-4.66197	1.50033e-12	1.42523e-10			PF3D7_1441300	237.707	1.38073	0.0199117	0.0343446
PF3D7_0502500	24.5014	-4.66871	5.00957e-08	1.30441e-06			PF3D7_1348400	247.189	1.38065	0.00605833	0.0119795
PF3D7_0202500	9392.09	-4.67124	5.78865e-09	1.88863e-07			PF3D7_1027000	77.8152	1.37957	0.0300679	0.0492881
PF3D7_0813300	5302.51	-4.69238	1.47874e-11	1.0538e-09			PF3D7_1017300	340.384	1.37916	0.00119077	0.00283109
PF3D7_0801000	4966.79	-4.69564	3.02169e-10	1.36379e-08			PF3D7_1210900	88.2547	1.37276	0.00985629	0.0183884
PF3D7_0730300	15207.6	-4.73763	9.26375e-12	6.91907e-10			PF3D7_1238500	464.077	1.37161	0.000770315	0.00194138
PF3D7_0702400	1206.69	-4.75695	1.00364e-13	1.23539e-11			PF3D7_1122100	60.2766	1.37143	0.010958	0.0201865
PF3D7_0219900	330.013	-4.76033	3.29376e-10	1.46221e-08			PF3D7_1442600	217.504	1.37079	0.0478407	0.0740512
PF3D7_1372300	216.038	-4.78769	6.09406e-06	8.44129e-05			PF3D7_1231400	496.795	1.37043	0.0461774	0.0717433
PF3D7_0423900	437.205	-4.78961	5.98796e-10	2.47304e-08			PF3D7_0508500	1953.88	1.36805	0.003927	0.0081614
PF3D7_0701500	6.95248	-4.81687	1.85366e-05	0.000209591			PF3D7_0211200	68.3237	1.36647	0.00297657	0.00640235
PF3D7_0916700	3081.21	-4.82006	1.65629e-09	6.10234e-08			PF3D7_1403700	56.0712	1.36628	0.0584856	0.0884798
PF3D7_1401500	512.124	-4.83781	3.50842e-12	2.87903e-10			PF3D7_1202100	543.032	1.36574	0.00754637	0.0145864
PF3D7_1213900	1863.22	-4.84022	1.24052e-10	6.05286e-09			PF3D7_0727700	76.8273	1.36404	0.000688466	0.0017473
PF3D7_0726100	1435.08	-4.89207	1.4069e-09	5.31445e-08			PF3D7_0502900	194.675	1.36316	0.00849327	0.0161742
PF3D7_0523000	9014.97	-4.8971	1.0647e-10	5.29029e-09			PF3D7_0302600	93.906	1.36238	0.00448752	0.00916455
PF3D7_1407900	3368.4	-4.91122	8.07362e-10	3.19173e-08			PF3D7_1448400	299.927	1.3607	0.00181253	0.00412637
PF3D7_1102800	15363.2	-5.00998	5.47193e-07	1.03622e-05			PF3D7_1403000	16.7526	1.36044	0.0300266	0.0492502
PF3D7_0731100	8558.65	-5.01604	2.74792e-11	1.73055e-09			PF3D7_1366200	133.864	1.36026	0.00321564	0.00685666
PF3D7_0702200	1504.84	-5.0559	2.31045e-11	1.48969e-09			PF3D7_0929900	44.2082	1.35861	0.0556767	0.0846799
PF3D7_0301000	13.3415	-5.05649	3.73509e-10	1.63139e-08			PF3D7_1008200	25.6699	1.35836	0.0588605	0.0890222
PF3D7_0906600	3516.75	-5.06482	2.0641e-12	1.77447e-10			PF3D7_1023900	22063.7	1.35743	0.0179329	0.0313003
PF3D7_0202100	1914.94	-5.10903	1.30451e-05	0.000160209			PF3D7_1427200	125.798	1.35736	0.0116221	0.0212796
PF3D7_1218500	4972.83	-5.11227	2.26129e-13	2.55149e-11			PF3D7_1326500	158.369	1.35632	0.0325116	0.0527896
PF3D7_0731300	1890.71	-5.13461	5.66755e-08	1.4479e-06			PF3D7_0733000	114.229	1.35521	0.0118598	0.0216637
PF3D7_0702100	1861.03	-5.14374	9.59634e-08	2.30995e-06			PF3D7_1215600	81.6681	1.35411	0.0267645	0.0444653
PF3D7_0702600	50.2487	-5.15066	3.30213e-12	2.75144e-10			PF3D7_0323500	727.621	1.35275	0.0259485	0.0432555
PF3D7_1200800	743.836	-5.1735	1.68725e-13	1.98655e-11			PF3D7_0115000	59.6132	1.35274	0.0215631	0.0368061
PF3D7_1240100	782.338	-5.20391	6.61035e-08	1.65748e-06			PF3D7_1225900	80.1599	1.35227	0.0050707	0.010255
PF3D7_1116800	5892.26	-5.23219	5.27675e-14	7.52076e-12			PF3D7_1321600	73.7697	1.352	0.0226262	0.0383188
PF3D7_0707500	792.294	-5.2968	4.41872e-11	2.60128e-09			PF3D7_1110000	74.7939	1.35154	0.037182	0.0593684
PF3D7_0501100	4165.32	-5.30957	1.22657e-12	1.2302e-10			PF3D7_1011300	39.9734	1.35046	0.0338237	0.0546671
PF3D7_0402100	3213.94	-5.31492	2.36828e-13	2.61768e-11			PF3D7_1364600	182.284	1.34515	0.00865703	0.0164572
PF3D7_0805200	2172.7	-5.34923	1.68821e-11	1.15739e-09			PF3D7_1307900	478.009	1.34131	0.0299197	0.0491046
PF3D7_0202300	56.0429	-5.36698	8.90347e-11	4.68167e-09			PF3D7_1422900	44.2171	1.34107	0.0208839	0.035782
PF3D7_1436300	8441.82	-5.43722	6.15291e-16	1.38851e-13			PF3D7_1113000	211.475	1.33969	0.0268774	0.0446117
PF3D7_1416500	1582.8	-5.4602	1.80473e-15	3.37048e-13			PF3D7_0211900	190.295	1.33567	0.00030843	0.000858845
PF3D7_0701800	3.50999	-5.46124	1.06253e-06	1.85635e-05			PF3D7_0109400	151.586	1.335	1.03525e-05	4.22843e-05
PF3D7_1212900	4151.67	-5.56052	2.25937e-13	2.55149e-11			PF3D7_0407400	39.4541	1.33197	0.036339	0.0583147
PF3D7_0605900	2027.25	-5.56487	1.777e-14	2.83066e-12			PF3D7_0611900	139.171	1.33188	0.00153989	0.00357328
PF3D7_0731200	1257.89	-5.59177	1.53821e-12	1.42523e-10			PF3D7_1123200	142.133	1.33136	0.04171	0.0657454
PF3D7_0800900	79.66	-5.60995	1.41252e-07	3.16124e-06			PF3D7_0532500	35.4096	1.32885	0.0401532	0.0636248
PF3D7_1427100	3732.03	-5.67337	2.92399e-14	4.28009e-12			PF3D7_1021300	95.7343	1.32873	0.0159489	0.0282562
PF3D7_0301100	8.96574	-5.74414	9.63512e-07	1.70535e-05			PF3D7_0812220	59.5252	1.32769	0.0154575	0.0274575
PF3D7_1114200	1653.05	-5.77058	2.64959e-14	3.98616e-12			PF3D7_0403600	184.343	1.32491	0.0182636	0.0318262
PF3D7_1149500	338.934	-5.78228	1.9404e-06	3.14647e-05			PF3D7_1127900	401.708	1.31542	0.0574974	0.0871794
PF3D7_0830600	2992.96	-5.78239	2.52465e-14	3.90671e-12			PF3D7_1215300	90.5687	1.31464	0.0142195	0.0254504
PF3D7_1001900	1458.53	-5.84164	3.05424e-09	1.06037e-07			PF3D7_0911200	32.0198	1.31441	0.0233154	0.0393138
PF3D7_1353100	1830.56	-5.85112	8.7884e-13	8.98075e-11			PF3D7_0402000	1124.7	1.31387	0.0218634	0.0372599
PF3D7_0702300	1072.79	-5.90246	6.06031e-10	2.47304e-08			PF3D7_0214300	677.245	1.31249	0.0485036	0.0749916
PF3D7_1149700	19.7083	-5.91418	4.08546e-10	1.74227e-08			PF3D7_0104400	327.078	1.31193	0.00622825	0.0122585
PF3D7_1478500	4.74772	-5.91778	2.19429e-06	3.49538e-05			PF3D7_0624100	122.041	1.30962	0.00887925	0.0168206
PF3D7_0902300	978.99	-5.93448	3.25615e-13	3.52707e-11			PF3D7_1306200	144.571	1.30957	0.0221698	0.0376873
PF3D7_0936700	394.676	-5.96013	1.40752e-05	0.000169403			PF3D7_0827600	238.103	1.30839	0.00426137	0.00876884
PF3D7_0210800	532.398	-5.96138	8.91478e-14	1.14455e-11			PF3D7_0215900	30.103	1.30746	0.02527	0.0422545
PF3D7_1329500	7441.4	-5.98352	4.58364e-10	1.92442e-08			PF3D7_1116500	282.411	1.30713	0.0606283	0.0914914
PF3D7_0101900	8.84166	-5.98824	9.22573e-09	2.82297e-07			PF3D7_0935800	2686	1.30491	0.0139394	0.0250069
PF3D7_1016700	1529.21	-6.04812	1.0553e-15	2.19827e-13			PF3D7_0933800	25.8236	1.3006	0.0228741	0.038654
PF3D7_0425300	3.75326	-6.05483	4.66979e-05	0.000462369			PF3D7_1322400	49.9273	1.29986	0.062788	0.0944086
PF3D7_0831500	4604.74	-6.12256	4.4254e-15	7.48999e-13			PF3D7_1358000	169.558	1.29971	0.00720784	0.0140162
PF3D7_0936400	916.397	-6.12419	7.94419e-16	1.72103e-13			PF3D7_1404200	24.0408	1.29886	0.0234769	0.039559
PF3D7_0425000	4.81024	-6.13394	1.33894e-07	3.05979e-06			PF3D7_1444100	458.04	1.29787	0.00602351	0.0119257
PF3D7_0102700	1951.78	-6.18907	9.88554e-11	5.04681e-09			PF3D7_0612000	60.4817	1.2973	0.00341183	0.00720689
PF3D7_0424900	526.912	-6.18914	9.08709e-14	1.14455e-11			PF3D7_1410400	5588.76	1.29651	0.0268235	0.0445495
PF3D7_0315200	1116.55	-6.23187	1.74659e-10	8.29782e-09			PF3D7_1446400	91.2715	1.29609	0.00331813	0.00704468
PF3D7_1201200	5412.84	-6.23238	7.50604e-14	9.91529e-12			PF3D7_0203000	390.466	1.29508	0.0393223	0.0624727
PF3D7_1001400	2339.22	-6.29103	1.64562e-11	1.14265e-09			PF3D7_0708700	404.398	1.29081	0.00523227	0.0105621
PF3D7_1149600	2621.13	-6.32039	7.7484e-17	2.67796e-14			PF3D7_1425200	35.1593	1.28962	0.0219624	0.0373712
PF3D7_1115800	7434.35	-6.33063	7.17766e-17	2.67796e-14			PF3D7_1330100	111.196	1.28856	0.00762954	0.0147209
PF3D7_1102700	8877.58	-6.35241	5.43644e-11	3.13232e-09			PF3D7_0809800	44.4991	1.28518	0.00474883	0.0096509
PF3D7_0502400	1215.79	-6.35321	1.63663e-16	4.51117e-14			PF3D7_1010800	71.4983	1.28485	0.00356514	0.00748403
PF3D7_0424500	2358.4	-6.39183	1.47596e-18	1.14197e-15			PF3D7_1132900	43.4476	1.28407	0.00416191	0.00858647
PF3D7_0623800	9928.58	-6.46836	3.07418e-17	1.66498e-14			PF3D7_0210500	66.3994	1.28174	0.045181	0.0703971
PF3D7_1149200	19332.9	-6.52896	1.58792e-12	1.43336e-10			PF3D7_1203900	786.991	1.28134	0.0197661	0.0341696
PF3D7_1148900	732.045	-6.63815	9.74811e-11	5.04681e-09			PF3D7_0301900	23.6855	1.27989	0.0194738	0.0337504
PF3D7_1252900	703.482	-6.69068	1.6062e-10	7.69839e-09			PF3D7_1330200	240.273	1.27924	0.0270042	0.0448084
PF3D7_0425400	48.9071	-6.69121	3.06861e-11	1.88859e-09			PF3D7_1436500	78.023	1.27872	0.00115056	0.00274513
PF3D7_0201700	2463.91	-6.74021	1.01848e-11	7.45421e-10			PF3D7_0617400	267.117	1.27395	0.0407663	0.0644642
PF3D7_0301800	4163.97	-6.79028	1.97758e-12	1.72751e-10			PF3D7_0416200	344.402	1.27231	0.0199821	0.034444
PF3D7_0220700	370.292	-6.82415	8.19472e-13	8.53511e-11			PF3D7_1315600	238.453	1.26934	0.0111221	0.0204263
PF3D7_1244500	1078.28	-6.85848	1.89632e-10	8.93084e-09			PF3D7_0411200	99.718	1.26932	0.0185554	0.0322827
PF3D7_0424700	2310.22	-6.9367	4.70328e-19	6.36824e-16			PF3D7_0321600	777.163	1.26757	0.00412424	0.00853205
PF3D7_1370300	2790.67	-7.00548	5.53274e-12	4.3428e-10			PF3D7_1222900	44.8184	1.26547	0.043545	0.0682507
PF3D7_1401400	6413.78	-7.02146	1.63888e-13	1.97248e-11			PF3D7_1320100	96.034	1.26415	0.00492448	0.00997793
PF3D7_0401900	1778.22	-7.04105	7.23524e-11	3.97941e-09			PF3D7_0823900	230.563	1.26155	0.00193079	0.00436989
PF3D7_0219700	1152.76	-7.0602	1.46e-17	8.78597e-15			PF3D7_0914800	107.373	1.2607	0.0345581	0.0557376
PF3D7_1002000	291.883	-7.08378	5.66179e-11	3.19419e-09			PF3D7_0805000	112.32	1.25896	0.000539973	0.00141143
PF3D7_0902500	2617.51	-7.08633	4.45458e-13	4.73059e-11			PF3D7_0114000	293.033	1.25783	0.0303687	0.0497058
PF3D7_1353200	1860.21	-7.14376	5.48525e-14	7.54155e-12			PF3D7_0414100	32.2631	1.25543	0.0506951	0.0779472
PF3D7_0501400	14601.3	-7.15598	1.00531e-18	1.08895e-15			PF3D7_1319900	33.4558	1.25259	0.0120138	0.021908
PF3D7_0702000	4232	-7.19672	1.60978e-11	1.13228e-09			PF3D7_0718500	610.712	1.25236	0.0102648	0.0190065
PF3D7_0936300	3728.62	-7.31066	5.56983e-14	7.54155e-12			PF3D7_1001200	237.887	1.25119	0.00527015	0.0106227
PF3D7_0424600	14306.2	-7.33612	2.42516e-21	4.37821e-18			PF3D7_1013200	616.35	1.24542	0.00317346	0.00678541
PF3D7_0730900	11064.4	-7.35604	3.62758e-15	6.33773e-13			PF3D7_1203700	8127.55	1.24495	0.0598029	0.0903466
PF3D7_1479000	432.995	-7.38511	1.36212e-18	1.14197e-15			PF3D7_1416900	158.417	1.24059	0.01637	0.0288888
PF3D7_1401100	8482.98	-7.41439	6.24817e-15	1.02546e-12			PF3D7_1358600	192.975	1.23932	0.0398942	0.0632886
PF3D7_1404800	10335.9	-7.44355	1.42038e-15	2.74743e-13			PF3D7_0818600	530.776	1.23844	0.0545208	0.0830852
PF3D7_1407700	946.042	-7.66465	3.85154e-12	3.11343e-10			PF3D7_0905000	19.1161	1.23519	0.045516	0.0708375
PF3D7_1002100	13326.7	-7.77034	4.37181e-16	1.02947e-13			PF3D7_1027600	67.0788	1.2317	0.00688723	0.0134407
PF3D7_0425200	895.742	-7.82915	6.48166e-10	2.61975e-08			PF3D7_1344000	75.916	1.23135	0.00996175	0.0185532
PF3D7_0701900	3918.43	-7.91406	4.95864e-17	2.06584e-14			PF3D7_0708400	21167.3	1.22748	0.0476783	0.0738843
PF3D7_1401050	100.276	-7.97525	2.11803e-10	9.80447e-09			PF3D7_1248500	4376.11	1.22604	0.0469503	0.0728605
PF3D7_0108500	17893.5	-8.01568	8.90626e-17	2.83743e-14			PF3D7_0911000	134.575	1.22195	0.0147774	0.0263531
PF3D7_0102100	19.7044	-8.06458	1.13887e-07	2.6818e-06			PF3D7_1470000	34.4948	1.22158	0.0310588	0.0507281
PF3D7_0501300	13804.6	-8.09835	6.19722e-23	1.67821e-19			PF3D7_0515900	76.0314	1.22076	0.00770332	0.014858
PF3D7_1001500	6479.38	-8.1445	1.37022e-15	2.74743e-13			PF3D7_1004200	574.484	1.22035	0.00093334	0.00229354
PF3D7_0102000	10.9246	-8.19645	5.46701e-08	1.40997e-06			PF3D7_1445000	82.735	1.21952	0.00339651	0.00717734
PF3D7_0814500	2509.95	-8.22677	1.34928e-16	4.05984e-14			PF3D7_0521100	16.3998	1.21924	0.0526008	0.0804762
PF3D7_0936000	2183.85	-8.24237	2.41235e-16	6.22156e-14			PF3D7_1116600	402.016	1.21901	0.0054276	0.0108995
PF3D7_1478000	2115.04	-8.283	1.37877e-10	6.66732e-09			PF3D7_1232900	92.0005	1.21734	0.0619142	0.0932241
PF3D7_0425100	915.892	-8.30685	1.45888e-12	1.41095e-10			PF3D7_1475200	38.2868	1.21722	0.0409133	0.0646591
PF3D7_1001100	5023.96	-8.31349	1.5526e-12	1.42523e-10			PF3D7_0818900	31445.5	1.21504	0.0242865	0.0407863
PF3D7_0830500	20446	-8.33895	3.71393e-16	9.14301e-14			PF3D7_0305800	43.9634	1.21254	0.0325159	0.0527896
PF3D7_0730800	18403.5	-8.39395	4.1848e-17	1.88874e-14			PF3D7_0102800	53.3524	1.21247	0.0533332	0.0814587
PF3D7_0935900	19935.2	-8.41805	9.40319e-24	5.09277e-20			PF3D7_0915000	350.762	1.21199	0.0144294	0.025809
PF3D7_0424800	197.765	-8.43596	1.7867e-09	6.49446e-08			PF3D7_0608600	100.66	1.21149	0.00586085	0.0116443
PF3D7_0102200	74177.2	-8.45196	7.91124e-17	2.67796e-14			PF3D7_1422200	97.0753	1.20742	0.0512584	0.0786891
PF3D7_1352900	3268.74	-8.67411	2.95323e-15	5.33157e-13			PF3D7_1430000	128.2	1.20639	0.00425857	0.0087664
PF3D7_0202200	3135.3	-8.77121	1.66587e-16	4.51117e-14			PF3D7_0820700	546.145	1.20239	0.00101571	0.00246243
PF3D7_0935600	36878.3	-8.86831	3.91866e-17	1.88874e-14			PF3D7_1364100	730.391	1.2001	0.00945176	0.0177438
PF3D7_1200700	14494.1	-9.10067	4.98191e-18	3.37275e-15			PF3D7_0511200	481.17	1.20004	0.0104058	0.0192413
							PF3D7_0930900	21.483	1.19536	0.0312734	0.0510478
							PF3D7_1352000	90.3426	1.19487	0.0118733	0.021681
							PF3D7_0716500	146.264	1.19331	0.000944403	0.00231548
							PF3D7_1427300	332.833	1.19127	0.00418838	0.00863505
							PF3D7_1242900	84.329	1.18986	0.000823624	0.00205849
							PF3D7_1360000	46.5651	1.18896	0.0487125	0.0752501
							PF3D7_1350800	25.5603	1.18752	0.0502278	0.0772823
							PF3D7_1431400	1285.62	1.18689	0.0446027	0.0696765
							PF3D7_1405000	319.546	1.18446	0.0667562	0.0999589
							PF3D7_0717200	903.298	1.18351	0.001551	0.0035929
							PF3D7_0109950	137.286	1.18248	0.0163955	0.0289244
							PF3D7_0419400	369.785	1.18176	0.0556473	0.0846589
							PF3D7_0710500	73.9925	1.17979	0.0146859	0.0262246
							PF3D7_1336100	30.762	1.17901	0.0239498	0.0402833
							PF3D7_0305400	86.7682	1.17549	0.0220394	0.0374891
							PF3D7_1407200	354.312	1.17525	0.0363887	0.0583598
							PF3D7_1404600	134.964	1.17508	0.00994186	0.0185353
							PF3D7_0509000	520.812	1.17403	0.0196951	0.0340903
							PF3D7_0509200	15.8877	1.17245	0.0406066	0.0642305
							PF3D7_1349100	126.635	1.17112	0.0119804	0.0218544
							PF3D7_1222500	417.445	1.171	0.0367918	0.0588842
							PF3D7_1218800	50.0795	1.1694	0.0167915	0.0295173
							PF3D7_1207500	86.3103	1.16874	0.0166978	0.0293716
							PF3D7_0610600	252.489	1.16811	0.00204604	0.00458475
							PF3D7_0705100	159.011	1.16462	0.00676926	0.0132212
							PF3D7_0901700	123.192	1.16357	0.0165227	0.0291059
							PF3D7_1343600	82.0074	1.15997	0.0249449	0.0417496
							PF3D7_1314000	48.6749	1.15794	0.0161341	0.0285376
							PF3D7_1437200	1374.42	1.15747	0.00342579	0.00722229
							PF3D7_1350700	118.005	1.15669	0.0451016	0.0702936
							PF3D7_1020300	152.115	1.15615	0.0213888	0.0365871
							PF3D7_1357500	388.947	1.15405	0.00319315	0.00681944
							PF3D7_1226800	261.136	1.15155	0.00758889	0.0146634
							PF3D7_1427000	204.266	1.14792	0.0251513	0.0420691
							PF3D7_0714000	3790.23	1.14046	0.0192903	0.0334538
							PF3D7_0204100	779.029	1.13536	0.0240765	0.0404712
							PF3D7_0802200	582.931	1.13527	0.00904966	0.0170836
							PF3D7_1236700	204.615	1.1323	0.000587329	0.00151836
							PF3D7_0309200	971.043	1.13092	0.0457937	0.0712084
							PF3D7_1135600	47.525	1.12499	0.0477222	0.07391
							PF3D7_0709500	70.3685	1.12138	0.0117854	0.0215503
							PF3D7_1024900	90.3795	1.11964	0.0179527	0.0313247
							PF3D7_1307600	235.717	1.11935	0.0449794	0.0701639
							PF3D7_1438400	724.248	1.11803	0.0199046	0.0343433
							PF3D7_1433300	226.774	1.11711	0.0302624	0.0495768
							PF3D7_1362100	82.8068	1.1167	0.023701	0.0398895
							PF3D7_0721400	247.126	1.11549	0.0300541	0.0492803
							PF3D7_0809100	278.747	1.11483	0.0241779	0.0406165
							PF3D7_1443700	110.748	1.11399	0.0166697	0.0293317
							PF3D7_1421800	29.5532	1.11271	0.0329122	0.053369
[truncated: 1,620 more rows]

## Sheet: Table S4
Table S4. Genes differentially expressed in early schizonts (40 hpi) compared to merozoites. DESeq2 normalized gene expression values are listed for each gene and stage. Genes are listed in the order they appear in Figure 1C. Clusters are based on k-means clustering with 4 clusters.
Gene ID	Cluster	40 hpi Rep 1	40 hpi Rep 4	40 hpi Rep 6	40 hpi Rep 2	40 hpi Rep 3	40 hpi Rep 5	44 hpi Rep 2	44 hpi Rep 1	44 hpi Rep 3	48 hpi Rep 3	48 hpi Rep 1	48 hpi Rep 2	MZ Rep 2	MZ Rep 3	MZ Rep 5	MZ Rep 6	MZ Rep 1	MZ Rep 4	8 hpi Rep 1	8 hpi Rep 2	8 hpi Rep 3		40	44	48	MZ	8
PF3D7_1129700	1	7.50309	5.8094	5.32383	6.19044	6.2354	5.96152	5.52678	5.98271	5.19235	5.84618	5.25555	5.43604	4.74002	4.3667	4.90742	4.94878	5.00789	4.35148	5.04691	5.37673	5.3654		6.07864	5.56728	5.51259	4.72038	5.26301
PF3D7_1439000	1	9.43083	8.72238	8.02728	9.07424	9.57066	8.27408	7.6256	8.90922	8.17543	8.19529	7.98687	8.59747	7.23062	7.62784	7.63798	7.78601	7.04732	7.2023	7.68029	7.70244	7.32798		8.67501	8.23675	8.25988	7.42201	7.57024
PF3D7_1019200	1	4.25204	3.27643	3.1067	5.53424	6.07911	3.32561	2.93304	3.87977	3.62112	4.00733	3.93237	3.78761	2.95868	3.85007	3.60452	3.59252	3.64411	2.29058	2.69674	1.94001	1.75443		4.07245	3.47798	3.90911	3.32341	2.13039
PF3D7_1234600	1	7.91927	7.7496	7.64565	7.17277	7.71814	7.49522	7.09781	7.5358	7.54997	7.25366	6.60546	6.73019	6.33066	6.03404	6.38204	6.46786	5.85226	5.69376	5.78417	5.16565	5.81282		7.54264	7.39453	6.8631	6.12677	5.58754
PF3D7_0929900	1	6.73325	5.54171	4.49906	6.37552	5.97297	5.65459	4.95553	5.61642	4.7473	5.02866	5.21253	4.8888	4.29594	5.4731	4.67128	4.96901	4.02895	3.21494	3.80619	3.51691	4.06195		5.67609	5.10642	5.04333	4.44221	3.79502
PF3D7_0310400	1	12.2917	10.4682	10.0232	10.8941	10.8409	10.3239	10.025	10.4052	10.5301	9.80294	9.75307	9.80928	10.0889	9.97354	9.6242	9.42243	9.01545	9.03924	8.85706	7.75136	8.29471		10.6953	10.3201	9.78843	9.5273	8.30105
PF3D7_0314200	1	8.42246	6.75175	7.09597	6.27242	6.39079	6.36903	5.87565	6.42202	6.95179	6.77354	5.86074	5.99505	5.32901	4.81057	5.97973	6.08888	5.9216	5.55685	5.38501	4.67955	5.41728		6.73972	6.41649	6.20977	5.61444	5.16062
PF3D7_0904700	1	7.9416	6.76946	6.16787	6.34433	6.29514	6.62714	6.27222	6.80657	6.17233	6.11334	6.2888	6.43804	5.46734	5.22882	5.69579	5.98512	4.78071	5.01737	4.80563	4.3261	4.83541		6.63111	6.41704	6.28006	5.36253	4.65571
PF3D7_0511200	1	10.0908	9.19596	9.1618	9.21997	9.40021	8.81817	8.29042	9.29267	8.93527	9.11068	8.7189	8.89817	7.80796	7.45276	8.40811	8.41065	7.4861	7.62251	7.49509	6.88299	7.3591		9.16819	8.83945	8.90925	7.86468	7.24573
PF3D7_0706200	1	4.1568	3.76894	2.92811	5.38078	4.18426	3.88136	3.21663	3.86587	2.99949	3.74111	3.71964	3.54499	2.29285	2.88173	3.07714	3.13799	3.43888	2.6787	2.14074	2.21079	2.37641		3.93098	3.36067	3.66858	2.91788	2.24264
PF3D7_1215600	1	7.49273	6.17075	5.6094	7.72954	6.90581	6.36943	5.38118	6.29956	5.61517	6.25846	5.89267	6.12077	5.33293	5.19146	5.45062	6.06145	5.40036	5.45229	4.82686	4.38302	5.03337		6.52269	5.7653	6.09063	5.48152	4.74775
PF3D7_0419400	1	9.93027	8.83262	8.20855	8.66414	8.69989	8.49091	7.39495	9.05713	8.72673	8.38147	8.31951	8.66789	7.20189	7.95234	8.05205	7.78284	6.51312	7.30043	7.38648	6.14346	6.75317		8.60305	8.39293	8.45629	7.46711	6.76104
PF3D7_0205800	1	8.03151	7.31027	6.58492	7.98676	7.94407	6.93398	6.24863	7.21591	6.6798	6.63682	6.72509	6.65596	6.11237	5.99454	6.59829	6.42701	6.08869	5.87415	6.25113	5.89474	6.02094		7.29145	6.71478	6.67262	6.18251	6.0556
PF3D7_0715800	1	7.58167	8.02952	7.99442	6.78509	6.69851	7.21047	6.97386	7.58286	7.33318	7.54907	6.85474	7.03861	5.98484	6.27957	6.33043	6.80053	5.25427	5.95029	5.76768	5.30279	5.9155		7.32479	7.29664	7.14747	6.09999	5.66199
PF3D7_0715900	1	10.8436	9.27999	9.19786	8.9072	8.86816	9.29315	9.54331	9.01682	9.21647	8.89881	8.49463	8.67678	8.06954	8.6885	8.54172	8.56617	7.80082	7.8506	7.36702	6.70165	7.44274		9.41904	9.25887	8.69007	8.25289	7.17047
PF3D7_0526700	1	8.57365	8.13667	7.89045	7.48784	7.41528	7.4518	7.62553	7.67042	7.72084	7.33553	6.83185	7.22474	6.40675	6.51405	6.79676	6.96773	6.4755	6.28211	6.88777	6.73684	7.24075		7.79732	7.67226	7.13071	6.57382	6.95512
PF3D7_1034200	1	5.40397	5.23593	5.17365	4.8264	4.25223	5.34659	5.5983	5.14007	4.52455	4.74063	4.78788	4.79413	3.74835	3.57754	4.47343	4.2571	3.11238	2.82404	3.26902	2.48656	3.03277		5.11958	5.08764	4.77421	3.66547	2.92945
PF3D7_1410700	1	9.47729	8.57858	8.22842	8.48762	8.64898	8.32802	7.96805	8.63523	8.05345	8.25675	7.99913	8.28056	7.45846	7.5241	7.57174	7.76451	6.63589	7.14798	6.68659	6.1656	6.57618		8.53099	8.21891	8.17881	7.35045	6.47613
PF3D7_1035100	1	9.23943	8.51924	7.52886	9.052	9.57157	7.97048	6.79483	8.97318	8.46963	8.02219	8.09981	8.78862	7.79269	7.73808	7.68884	7.72644	7.00453	7.05964	7.03066	6.09853	6.43658		8.38234	8.07922	8.30354	7.5017	6.52192
PF3D7_0513800	1	8.01989	6.70111	6.4884	6.50548	6.54355	6.57064	6.26241	6.32685	6.38574	5.90437	5.95098	6.1446	5.27503	5.26627	5.73451	5.91417	5.82179	5.64686	4.98665	4.45758	4.86724		6.72735	6.325	5.99998	5.60977	4.77049
PF3D7_1330200	1	9.80677	7.68421	7.61925	8.14563	8.22285	7.5617	7.34069	7.51855	7.41259	7.38935	7.4407	7.28646	7.83043	7.23879	7.23883	6.79651	7.06372	6.58177	6.57122	6.28072	6.40106		8.05445	7.42394	7.37217	7.12501	6.41767
PF3D7_0931500	1	9.32177	7.15189	6.90815	8.20514	8.7779	7.2477	7.06365	7.54502	7.17314	7.27217	7.36556	7.48267	7.00429	7.33706	6.89373	7.17918	6.91012	6.67618	6.62425	7.2485	7.03748		7.81089	7.2606	7.37347	7.0001	6.97008
PF3D7_0413800	1	4.45559	5.65652	5.25011	4.632	4.83301	5.17269	3.58441	5.18603	4.64162	4.87824	4.25542	4.73489	3.40223	3.56155	3.91467	4.36589	3.74753	3.78435	3.39758	3.35768	3.2566		4.79776	4.47069	4.62285	3.79604	3.33729
PF3D7_1334800	1	9.47785	7.46818	7.20052	9.14729	9.12882	6.89839	6.56685	7.37209	7.11564	6.98045	6.81074	6.89395	8.03679	7.93986	6.60408	6.52499	7.2081	6.75397	6.85763	6.96021	6.93565		7.98399	7.01819	6.89505	7.17796	6.91783
PF3D7_1306100	1	6.41372	5.5765	5.47667	5.69455	5.79428	5.26412	5.04426	5.81111	5.34497	5.25209	4.90249	5.3799	4.95835	4.02661	4.43181	4.65569	4.6338	4.10324	4.01548	3.37788	3.75285		5.60916	5.40011	5.17816	4.46825	3.7154
PF3D7_0618600	1	7.38842	6.4124	5.84663	5.82961	6.30572	6.21667	5.76756	6.4225	5.57959	5.84249	5.49529	6.15239	4.97822	4.48661	5.58718	5.52663	4.71641	5.27911	4.91716	4.51645	4.80902		6.25243	5.92322	5.83006	5.09569	4.74754
PF3D7_1421900	1	10.1423	8.95635	8.65628	9.43985	9.68415	8.64496	7.72918	9.10065	8.46259	8.64469	8.48691	8.84404	8.24255	8.09597	8.1248	8.20401	8.31167	7.46099	7.52586	6.56923	7.09391		9.03615	8.43081	8.65854	8.07333	7.063
PF3D7_0731600	1	11.5583	10.433	9.99722	9.40033	9.98971	10.699	11.1738	10.4789	10.6579	9.86302	9.88206	9.82793	8.15421	9.33091	9.75806	9.91033	8.33417	9.36585	9.85306	9.85875	10.073		10.4645	10.7702	9.85767	9.14225	9.92827
PF3D7_0615500	1	9.95781	9.391	8.98268	9.25387	9.48658	9.71055	9.44036	9.27933	9.06995	8.81957	9.04519	8.9132	7.6137	8.05198	8.85459	8.60886	7.67716	8.03516	7.73007	6.73485	7.44127		9.46041	9.26321	8.92599	8.14024	7.30206
PF3D7_1467300	1	8.43333	8.08422	8.01919	7.72506	8.08136	7.11009	6.95972	7.51172	7.36961	7.49875	6.96161	7.09313	6.62196	7.03624	6.85813	6.93133	6.84619	5.99054	7.35643	6.27003	6.91524		7.77328	7.28035	7.1845	6.71406	6.84723
PF3D7_1212100	1	9.52839	7.48562	7.30292	8.40847	8.5669	7.21087	6.73635	7.2585	7.2739	7.11463	6.90407	7.02642	7.409	7.4398	6.76286	6.8429	7.47817	6.63518	7.05057	6.86289	6.92421		7.89136	7.08958	7.01504	7.09465	6.94589
PF3D7_1415500	1	6.63784	5.76744	5.39269	5.486	6.046	5.38718	4.92887	5.62628	5.32045	5.59629	4.90814	4.92941	3.42146	4.72817	5.00568	5.05818	4.59946	4.32415	4.20882	4.064	4.11578		5.66372	5.29186	5.14461	4.52285	4.12953
PF3D7_1350700	1	8.33611	7.30515	7.2296	6.6082	6.75482	6.84733	6.6722	7.04073	7.00094	6.77875	6.58665	6.76515	5.08576	5.88908	6.61379	6.49117	6.10805	5.63808	5.83614	4.9467	5.3887		7.10763	6.90462	6.71018	5.97099	5.39051
PF3D7_0923600	1	7.37197	5.93715	5.85647	5.68706	5.92262	5.77763	4.9275	5.65528	5.59478	5.71231	5.31307	5.21361	5.10288	4.88455	5.18854	5.22907	5.3084	4.28464	4.58479	3.47781	4.34879		5.92577	5.39252	5.413	4.99968	4.13713
PF3D7_1433600	1	9.11316	6.94782	6.34727	7.52883	7.26576	6.94727	6.87329	6.67554	6.49086	6.35853	6.22301	6.44968	7.02503	6.43772	6.01518	6.29566	6.267	6.73942	6.1097	4.78835	5.46375		7.28906	6.67989	6.34374	6.46334	5.45393
PF3D7_0504000	1	10.3636	9.01407	9.22417	8.81134	8.72165	8.88027	8.93079	8.64522	9.29608	8.8832	8.5501	8.22358	7.92453	7.80491	8.41041	8.39372	8.24199	7.74738	7.47704	7.27983	7.76115		9.13513	8.95736	8.5523	8.08716	7.506
PF3D7_1113300	1	9.22751	8.63588	8.37209	8.57317	8.58425	7.82821	6.69227	8.30445	7.86127	8.09351	7.31219	7.7716	6.78767	7.76395	7.15394	7.72811	7.16209	7.62054	7.01904	6.79658	6.94705		8.27334	7.61933	7.72577	7.36938	6.92089
PF3D7_1351200	1	8.04728	6.98885	6.91717	6.80998	7.11903	6.56329	6.14946	6.84331	7.05189	6.72368	6.41827	6.39694	5.18865	5.97822	6.04105	6.55289	5.61683	6.27693	7.23379	7.1612	7.55674		6.94215	6.68156	6.51296	5.94243	7.31724
PF3D7_0731700	1	6.97792	5.75444	4.9427	4.23324	4.60215	5.76599	5.60786	5.39973	5.8128	4.89519	5.01334	4.60342	3.8049	4.71735	5.06084	5.16627	3.82577	4.31451	5.08704	4.73743	4.83693		5.41204	5.60679	4.83732	4.48161	4.88713
PF3D7_0626100	1	8.95448	7.48627	7.30448	7.40019	6.9711	7.31746	6.85505	6.98595	6.80614	6.94562	7.05713	6.89341	5.81276	6.36792	6.86204	6.89448	6.80674	6.33791	6.49344	6.04164	6.61493		7.46986	6.88238	6.96539	6.51364	6.38334
PF3D7_1122700	1	8.2794	7.25691	7.06635	6.91749	7.21645	7.03153	5.73236	7.31074	6.81895	7.10524	6.66688	6.9059	6.10637	6.59031	6.47671	6.53838	5.31148	5.91637	5.22853	4.89398	5.21074		7.0715	6.62068	6.89267	6.1566	5.11108
PF3D7_0316700	1	8.02166	7.55545	6.9151	7.61737	7.79811	7.21914	6.38101	7.62361	7.16614	7.17935	7.12363	7.23809	5.66585	6.17507	6.87441	6.9015	5.48092	6.54948	7.21716	7.56581	7.51994		7.35826	7.05692	7.18036	6.27454	7.4343
PF3D7_1117000	1	6.44101	6.26368	6.21943	6.51588	5.99219	6.35078	5.26504	5.97261	6.09746	6.25781	5.59158	5.7207	3.74198	5.0009	5.57672	5.85831	4.41807	4.83154	4.72701	3.85868	5.0589		6.14971	5.77837	5.8567	4.90459	4.5482
PF3D7_0212000	1	8.37174	7.22703	7.13794	5.89191	6.52069	6.97195	6.84773	7.00723	6.78624	6.92294	6.60164	6.71163	5.77661	6.37138	6.47555	6.38009	5.42804	5.99921	5.31643	4.98707	5.34468		6.99557	6.8804	6.7454	6.07181	5.21606
PF3D7_1413400	1	8.20039	7.79963	7.72758	7.35864	7.93681	7.45055	7.49387	7.44825	7.53016	7.29833	6.72972	6.97428	6.82998	6.9405	6.66405	6.68236	6.39898	6.32168	5.68576	5.39379	5.8023		7.70964	7.49076	7.00078	6.63959	5.62729
PF3D7_0519900	1	7.00523	5.88353	6.18347	6.06432	5.99683	5.49855	4.97034	5.96424	5.84279	6.08281	5.34976	5.3417	4.65742	4.50365	5.13358	5.31291	5.39851	5.00646	5.72363	6.65229	5.98492		5.94318	5.59246	5.59142	5.00209	6.12028
PF3D7_1306200	1	8.31691	7.86939	7.50865	6.57555	6.63514	7.34494	7.31257	7.59297	7.25518	7.30615	6.84304	7.15511	6.27957	6.52007	6.6344	6.78174	5.58975	6.23785	5.94055	4.83701	5.83828		7.36616	7.38691	7.10143	6.34056	5.53861
PF3D7_0204000	1	6.94778	6.31123	6.47751	5.07949	4.93201	5.96012	5.93084	5.71719	6.41508	5.8374	5.32905	5.36616	3.97057	4.26602	5.50302	5.42994	4.94867	4.85473	4.0925	3.86705	4.06154		5.94843	6.02104	5.51087	4.82883	4.00703
PF3D7_0612400	1	7.13179	6.14291	6.05879	6.73343	6.6389	5.84161	4.64309	6.1066	5.67669	5.96269	5.83088	5.80791	5.32414	5.44734	5.6536	5.49032	5.10977	4.97314	4.14375	4.13275	4.20089		6.17007	5.47546	5.86716	5.33305	4.15913
PF3D7_1452800	1	7.92878	5.5016	5.67983	5.33506	5.91184	5.8434	6.06786	5.38356	5.1141	5.64551	5.60279	5.12576	4.31723	5.69552	5.48666	5.56111	5.5263	4.78904	4.38498	4.24815	4.72061		6.03834	5.52184	5.45802	5.22931	4.45125
PF3D7_1470800	1	9.11274	8.54682	8.47461	7.84931	8.15343	7.99091	7.80225	8.1526	8.32265	8.09473	7.5451	7.60687	7.13895	7.32401	7.54177	7.54896	7.03921	6.97654	6.48872	5.7106	6.47339		8.27573	8.0925	7.7489	7.26157	6.22424
PF3D7_0824700	1	8.27828	7.34359	6.87832	7.04466	6.80039	7.16045	7.0161	6.72662	6.45628	6.59654	6.43461	6.35728	6.85038	6.99903	6.15104	5.9769	5.71092	5.02455	5.23677	4.98696	5.04751		7.2174	6.733	6.46281	6.1188	5.09042
PF3D7_0110000	1	8.91557	6.7083	6.67438	6.91738	6.49477	7.01895	7.40597	6.62905	6.39662	6.76335	6.67005	6.61973	5.43554	5.13168	6.53156	7.04454	6.41199	6.37899	6.26734	5.70624	6.35711		7.16219	6.81055	6.68438	6.15572	6.11023
PF3D7_1118000	1	7.98499	7.17237	6.75064	7.72217	7.27276	6.76698	6.40661	6.71788	6.44323	6.69436	6.66494	6.70196	6.12227	6.00633	6.32267	6.47648	5.98829	6.41994	6.30891	7.16055	6.62232		7.15379	6.52257	6.68709	6.22266	6.69726
PF3D7_1341600	1	5.64083	7.15831	7.06042	5.43069	5.1817	6.09763	5.46233	6.38548	6.22903	6.55401	5.80106	5.89961	4.60765	4.43888	5.59165	5.89882	4.60741	5.25105	4.63603	4.12282	4.59001		6.00456	6.02561	6.08489	5.06591	4.44962
PF3D7_1313200	1	5.14553	4.68645	4.97737	3.72697	4.1331	4.3075	4.03662	4.5988	4.39613	4.83961	3.83023	4.52911	3.34236	3.47544	3.71208	3.85727	3.81103	3.17948	4.11569	4.03211	4.73166		4.4305	4.34385	4.39965	3.56294	4.29315
PF3D7_1456500	1	9.74304	8.68164	8.58957	8.70849	8.58751	8.55031	8.31673	8.35005	8.68187	8.15438	7.98758	7.80407	8.07453	7.88399	7.64276	7.73363	7.73955	7.54519	6.97471	6.34334	6.90217		8.73961	8.44955	7.98201	7.76994	6.74007
PF3D7_1121900	1	7.32941	6.76327	6.43398	6.36744	6.69149	6.21805	5.39998	6.71769	6.28108	6.26959	5.82343	6.15428	5.22078	5.59043	5.7961	5.97845	5.23	5.37889	4.88389	3.93431	4.73492		6.45766	6.13292	6.08243	5.53244	4.51771
PF3D7_0508000	1	10.7248	9.75204	9.00648	11.0606	10.9826	9.73945	8.59787	10.1739	9.46292	9.53644	9.77373	10.1093	9.58375	9.69017	9.31182	9.29575	8.7655	8.88997	8.75978	8.17662	8.11736		9.98055	9.41157	9.80649	9.25616	8.35125
PF3D7_0106900	1	7.98647	7.26259	7.30825	7.60352	8.13599	7.22695	6.97721	7.35963	7.21527	7.28804	6.59556	6.76481	6.10054	6.71858	6.64868	6.73287	6.82949	5.79581	6.12673	5.00952	5.528		7.50014	7.18404	6.88281	6.47099	5.55475
PF3D7_0717600	1	9.90495	9.07644	8.6688	9.54888	10.0734	9.24595	8.78193	9.49425	9.24074	8.77014	9.09378	9.36983	8.5488	8.46849	8.85178	8.49213	7.51005	8.05169	7.82782	6.82405	7.12326		9.32863	9.1723	9.07792	8.32049	7.25838
PF3D7_0935800	1	11.6706	11.6433	10.6515	12.1319	12.265	11.3788	10.3702	12.0029	11.4638	11.3639	11.408	11.8558	10.8103	10.6479	10.7788	10.8521	9.91163	10.4996	10.3459	9.21693	9.6838		11.4445	11.279	11.5426	10.5834	9.74889
PF3D7_1338700	1	8.91667	9.15464	8.4529	8.82687	9.40109	9.01597	8.42679	9.20185	8.70745	8.54983	8.83438	8.84466	7.38838	7.49598	8.30541	8.32359	7.43129	7.89099	7.40907	6.53878	7.15005		8.88499	8.77869	8.74296	7.80594	7.03263
PF3D7_0927900	1	11.0139	9.3147	8.30016	10.1599	10.1673	9.4472	8.56933	9.97002	9.01061	9.10553	9.7624	10.0767	8.58267	8.67104	9.31265	9.26213	8.19617	9.13105	9.38173	9.65834	9.53246		9.5675	9.18332	9.6482	8.85928	9.52418
PF3D7_0719800	1	7.66767	6.44446	6.33039	7.10606	7.38532	6.1568	5.44102	6.5355	6.37644	6.16995	5.95086	6.14	6.2166	6.51516	5.92418	5.87186	5.76669	5.20875	6.24477	6.5876	6.60891		6.64739	6.11766	6.08694	5.91721	6.48042
PF3D7_0921700	1	9.5975	8.80544	8.52274	9.16148	9.48578	8.60638	8.73706	8.3738	8.34438	8.1246	7.96357	8.03822	8.48127	8.24879	7.95215	7.88343	7.77664	7.45279	7.68887	6.98998	7.54845		8.98805	8.48508	8.04213	7.96584	7.4091
PF3D7_1001600	1	11.512	11.2781	10.2044	10.4207	10.3818	10.8832	10.3102	11.5168	10.9576	10.6538	10.6925	11.183	8.61285	8.95766	10.3324	10.4924	8.67881	10.023	9.80617	8.75123	9.29203		10.7129	10.9282	10.8431	9.51619	9.28314
PF3D7_1406600	1	8.80447	8.9713	9.08074	8.3034	8.6671	8.25628	7.94887	8.69137	9.11775	8.78652	8.21903	8.16659	7.01485	7.70381	8.05017	8.08029	7.36691	7.12309	7.14629	6.28072	6.89518		8.57602	8.58599	8.39071	7.55652	6.77406
PF3D7_0933400	1	7.32969	5.59367	5.58055	5.54375	5.20367	5.66061	6.20286	5.19953	5.40352	5.51939	5.05891	5.03879	4.42809	5.85832	5.34253	5.33446	4.52232	4.00652	4.12491	4.03876	4.00727		5.87354	5.60197	5.2057	4.91537	4.05698
PF3D7_0104100	1	6.99832	6.85592	6.13145	7.78611	7.54133	7.16874	5.76467	7.30437	7.15605	7.02056	6.97944	6.92587	4.84865	6.12385	6.72177	6.66482	5.13876	5.86731	5.6204	4.58733	4.86863		6.89236	6.74169	6.97529	5.89419	5.02545
PF3D7_0112200	1	10.3317	8.73511	9.05704	8.45472	8.75967	8.61707	8.83933	8.20252	8.59246	8.65855	8.07471	7.96481	8.6111	7.85671	7.98237	8.2905	7.75291	8.04265	7.25105	8.37296	8.11566		8.97066	8.54477	8.23269	8.08938	7.91322
PF3D7_1319500	1	5.91377	4.6718	4.44407	4.73968	4.06406	3.7954	3.31403	3.89319	4.28504	3.86677	3.49432	4.02822	3.82836	4.62876	3.54455	3.75382	4.08095	3.02207	3.21937	2.24128	3.57441		4.4204	3.83075	3.79644	3.80975	3.01169
PF3D7_0911600	1	7.92404	7.12075	7.02964	7.0066	7.23086	7.05469	6.81692	7.10803	7.00387	6.77026	6.73796	6.65561	6.29367	6.18665	6.46704	6.54448	5.81721	5.583	5.32134	4.97471	5.30813		7.16907	6.97627	6.72127	6.14868	5.20139
PF3D7_0710000	1	9.98746	8.5441	8.21306	8.67802	8.62861	8.11016	7.37148	8.30376	8.63752	8.13609	7.82973	7.76958	8.12312	8.17033	7.71754	7.52337	7.76612	7.5484	7.80295	6.9283	7.37919		8.5047	8.10425	7.9118	7.80815	7.37015
PF3D7_1022200	1	7.35303	6.69987	6.72472	6.03394	6.21309	6.31365	6.04584	6.84663	6.2708	6.6953	5.9663	6.40213	4.94057	5.38199	6.0322	6.26603	4.76871	5.34958	6.17027	7.01324	6.58388		6.48345	6.38776	6.35458	5.45651	6.58913
PF3D7_1223300	1	9.04028	7.45408	7.36414	8.01177	8.16915	7.22086	6.72774	7.71365	7.83726	7.67408	7.41502	7.551	6.16656	7.12366	7.23668	7.30657	6.70098	7.21285	7.87241	6.65914	7.69797		7.71257	7.42622	7.5467	6.95788	7.40984
PF3D7_0729200	1	6.26971	5.67341	5.72931	4.31951	4.85536	4.78688	5.0474	5.14562	4.77555	5.30642	4.35032	4.73381	4.20191	3.86303	4.26149	4.89389	4.14815	4.72373	4.21232	3.56989	4.08672		5.24022	4.98952	4.79685	4.3487	3.95631
PF3D7_1112300	1	6.59808	5.31949	5.44907	5.10541	5.3274	5.13307	4.75424	5.19707	5.17326	5.28975	4.69573	4.65007	3.99652	4.59805	4.98502	4.52473	4.99996	3.52061	3.85455	3.60941	3.95469		5.38382	5.04153	4.87852	4.43748	3.80621
PF3D7_1111800	1	5.78084	6.2877	6.27435	6.10461	6.52679	5.66147	5.95531	5.9624	5.80771	5.92527	5.51373	5.45369	5.50428	5.01933	5.17971	5.17938	5.32044	4.2099	5.15786	4.48193	5.09799		6.08444	5.90847	5.63089	5.06884	4.91259
PF3D7_0615300	1	7.76895	7.52944	7.55471	6.41144	6.8462	7.17975	6.88018	6.96542	7.32441	6.96954	6.55456	6.48909	6.25709	6.21039	6.5769	6.45005	5.96179	5.82329	5.55662	5.17904	5.55307		7.16724	7.05667	6.67106	6.21325	5.42958
PF3D7_0307400	1	9.33276	8.36132	7.85651	8.26298	8.43773	8.0706	7.70563	8.22469	7.68861	7.6786	7.58636	8.05069	7.4902	8.09183	7.43887	7.38069	7.15564	6.9292	6.66157	5.77194	6.35893		8.28965	7.87298	7.77188	7.4144	6.26415
PF3D7_1413500	1	8.21469	7.4765	7.5066	7.55837	7.40439	7.24031	7.66008	7.22168	7.10574	7.26996	6.69977	7.22306	7.13555	6.54677	6.5331	6.60313	6.46527	5.6514	5.70804	4.95242	5.48871		7.58014	7.32917	7.06426	6.48921	5.38306
PF3D7_1331300	1	10.0129	8.61518	8.10427	9.47635	9.57978	8.32885	7.66234	8.54751	7.89777	8.17521	8.22662	8.31349	8.61604	8.48418	7.9473	7.89852	8.0098	7.68251	6.92832	6.3817	6.65956		8.82567	8.03587	8.23844	8.10639	6.65653
PF3D7_1145500	1	8.06239	7.29617	7.37225	6.5752	6.77227	6.7351	6.85743	6.65926	6.80448	6.82536	6.38724	6.39653	5.80217	6.39588	6.43975	6.50635	6.33543	5.39278	6.05392	4.95738	5.65924		7.09583	6.77372	6.53638	6.14539	5.55685
PF3D7_0721500	1	7.14426	5.99477	6.17938	5.73732	5.49706	5.18937	4.89136	5.65638	5.81097	6.2132	5.05587	5.16919	5.33865	4.91358	5.14856	4.97226	5.50209	4.48235	4.60748	4.13554	4.82753		5.80479	5.4529	5.47942	5.05958	4.52352
PF3D7_1419800	1	9.16167	7.78664	7.65328	7.41888	7.20837	7.87061	8.2289	7.62981	7.47572	7.44945	7.43878	7.63664	6.84578	6.56846	7.43554	7.44997	6.50213	6.77263	6.82063	6.21111	6.48015		7.90405	7.77814	7.50829	6.92909	6.50396
PF3D7_1104400	1	9.72585	8.46115	8.1894	7.81362	8.12152	8.38326	8.42827	8.3185	8.08044	7.99236	7.79931	7.94277	7.30893	7.85606	7.8198	7.86756	6.79289	7.83545	8.55185	9.42047	9.27065		8.44615	8.27574	7.91148	7.58012	9.08099
PF3D7_0208600	1	9.06215	8.20704	8.23054	8.22622	8.66767	7.5001	7.73598	7.78783	8.00132	7.75483	7.33635	7.47676	7.95818	7.5945	7.16833	7.14474	7.3869	6.35622	6.32605	5.59542	6.01777		8.23282	7.84171	7.52264	7.26815	5.97974
PF3D7_1372400	1	9.43823	8.35382	8.21171	8.58307	8.8654	7.27773	7.27333	8.07872	8.00343	8.02989	7.35076	7.41806	8.41364	8.07556	7.03092	7.25393	7.13619	6.17328	6.60883	5.49577	6.41348		8.28618	7.78516	7.59957	7.34725	6.1727
PF3D7_1112900	1	5.47714	5.58771	5.22496	8.40357	7.81719	6.41815	5.19534	6.41551	6.27681	6.47272	6.95601	6.36784	6.23267	5.97806	6.39853	6.24255	5.66349	5.73754	4.91896	4.79127	4.69802		6.30344	5.96255	6.59886	6.04214	4.80275
PF3D7_1445800	1	7.03117	6.55154	7.10926	5.63666	5.73112	6.27467	6.2779	6.29225	6.5451	7.02369	6.00393	6.06604	4.82784	4.72754	5.64508	6.17151	4.56683	5.9305	5.86376	5.69209	5.61894		6.37319	6.37175	6.36455	5.31155	5.72493
PF3D7_0217000	1	7.04254	7.02054	7.14125	6.86303	6.27087	6.2069	5.70518	6.3337	6.56994	6.94322	6.29074	6.02439	5.30679	5.97716	6.16787	5.92487	5.87519	5.0827	5.14774	4.49751	4.82736		6.60719	6.20294	6.41945	5.72243	4.8242
PF3D7_1419200	1	7.73578	6.62329	6.82077	6.87585	7.08966	6.34534	6.25207	6.1381	6.35455	6.46975	5.49056	5.93517	6.22597	5.75067	5.47736	6.08001	6.51504	5.14781	5.97985	4.86807	5.85778		6.82039	6.24824	5.96516	5.86614	5.56857
PF3D7_0602400	1	8.40108	8.46021	8.56686	7.25048	7.56991	8.05566	8.36227	7.66273	8.11501	7.68948	7.28283	7.2636	7.35663	6.6395	7.306	7.39734	6.88621	6.83206	6.5149	6.34421	7.19545		8.09521	8.04667	7.41197	7.06963	6.68485
PF3D7_1205300	1	7.29492	6.8422	6.64647	6.79768	6.7403	6.36796	6.33924	6.53777	6.19898	6.48192	5.94812	6.16239	5.90438	5.64652	5.75901	5.93902	6.02441	5.04567	4.65949	3.85149	4.41535		6.7184	6.35866	6.19748	5.71984	4.30878
PF3D7_1352300	1	5.63844	5.21388	4.86435	5.41366	5.69243	5.28227	4.94464	5.09501	5.00332	4.84397	4.36755	4.60933	3.37162	5.47619	4.42824	4.3785	4.41696	4.70255	5.31323	5.49878	5.0338		5.29281	5.01432	4.60695	4.46235	5.28194
PF3D7_0820700	1	9.72773	9.66023	9.52631	8.98997	9.64392	9.35054	9.42374	9.176	9.37199	9.20376	8.82136	8.74588	8.59081	8.03756	8.71657	8.79887	8.35146	8.0572	7.93401	7.4221	7.88824		9.47463	9.32391	8.92367	8.42541	7.74812
PF3D7_1436700	1	5.79338	5.10031	5.84794	4.97212	5.54092	5.59217	5.59142	5.6302	5.5519	5.9833	4.97449	4.87621	3.81892	4.07822	4.86811	5.21255	4.19029	3.92485	4.67098	4.63812	4.55933		5.49118	5.59117	5.278	4.34882	4.62281
PF3D7_1135000	1	6.6487	5.46086	5.79707	5.55505	4.86982	5.54855	5.8719	5.51876	5.02067	5.71097	5.01248	5.35596	4.75705	4.78278	4.57254	5.18519	5.1199	3.71514	4.75705	3.90514	4.4041		5.67885	5.47044	5.3598	4.68877	4.35543
PF3D7_0611100	1	6.32611	5.72377	5.54909	5.27707	5.75799	5.63771	5.09674	5.79242	5.06593	5.29078	5.17318	5.24618	4.54094	5.51329	5.15836	4.95164	4.18364	3.91609	3.85942	3.41207	3.78384		5.62407	5.31836	5.23671	4.71066	3.68511
PF3D7_0530300	1	8.7467	7.92695	7.26338	8.17943	8.56109	8.01433	7.21966	8.46977	7.82387	7.75814	7.91691	8.16809	7.12718	7.39243	7.52501	7.38159	6.61092	6.89996	6.62738	5.68335	6.15393		7.98736	7.83776	7.94771	7.15618	6.15489
PF3D7_1014300	1	10.0924	9.29648	9.08035	9.52191	9.72921	9.22082	8.69371	9.18679	9.61667	9.05253	8.614	8.53847	8.37877	8.82402	8.63477	8.64234	8.44935	8.07684	7.87337	7.09622	7.65299		9.37641	9.16572	8.735	8.50101	7.54086
PF3D7_0925300	1	7.71592	8.3217	8.31549	7.72838	8.1164	7.74056	7.51176	7.90649	7.66422	7.7478	7.22791	7.58379	7.14356	7.31121	7.10642	7.2818	6.85489	6.01907	6.22752	5.35798	6.11635		7.92146	7.69416	7.51983	6.95282	5.90062
PF3D7_1134100	1	9.41223	8.51794	8.5223	8.90985	8.76109	8.27052	7.75774	8.55629	8.24844	8.49836	8.02695	8.3335	8.0847	7.79593	7.72387	7.86577	7.53641	7.73553	8.86651	7.55649	8.45252		8.59309	8.18749	8.28627	7.79037	8.29184
PF3D7_0721100	1	11.1189	9.82414	9.88077	10.4445	10.2487	9.65825	9.90118	9.55881	9.39307	9.73728	8.94014	9.36021	9.64274	9.52311	8.74827	9.10173	9.62474	8.55105	8.25715	7.9183	8.45381		10.1538	9.61768	9.34588	9.19861	8.20975
PF3D7_1314300	1	7.50377	6.8256	6.86276	5.55454	6.53034	6.75232	6.95952	6.44561	6.59813	6.49949	6.18952	6.13743	5.85102	5.7627	5.83392	6.07594	5.69331	5.60266	5.80434	5.15402	5.89575		6.71269	6.66775	6.27548	5.80326	5.61804
PF3D7_0611300	1	8.46034	7.81242	7.75511	6.8301	6.76261	7.03664	6.9846	7.13616	7.1485	7.34747	6.76281	7.05389	6.59933	5.72456	6.79959	6.77538	6.83831	6.20091	6.06076	5.00083	5.83223		7.3774	7.08976	7.05472	6.48968	5.63127
PF3D7_1350400	1	7.32601	6.01645	5.7513	6.6573	6.76035	6.01057	5.19558	6.26332	6.00334	6.04754	5.73593	5.89957	4.95447	5.20691	5.62177	5.60296	6.16145	5.11328	6.06007	5.30547	5.72652		6.24537	5.82075	5.89435	5.44347	5.69735
PF3D7_0709100	1	10.7789	9.76373	9.63431	9.68492	9.74413	9.62059	9.67272	9.3617	9.57982	9.42188	9.16378	9.06027	9.22983	9.11565	9.01899	8.92925	8.64716	8.56294	8.09714	7.61052	8.04598		9.84276	9.53808	9.21531	8.9173	7.91788
PF3D7_0810100	1	5.38494	4.42726	4.37053	5.37092	4.89264	4.46015	4.05236	4.58286	4.10761	4.45601	3.98721	3.95973	4.51941	3.50412	3.67177	4.03322	3.93145	3.74745	3.8559	3.97044	3.02247		4.7084	4.24761	4.13432	3.90124	3.61627
PF3D7_1207400	2	2.81307	3.19372	3.93486	3.06395	4.08825	3.51329	3.81862	4.10618	4.21324	4.23938	4.4054	4.85232	4.25143	3.31668	4.79958	4.64204	4.42816	4.52526	4.20048	3.34152	3.19934		3.48939	4.04601	4.49903	4.32719	3.58045
PF3D7_0830900	2	7.18753	7.42726	7.41655	8.19914	7.78573	7.17676	7.09151	7.7127	7.46085	7.53673	8.28029	8.62515	8.79819	8.55193	8.25818	8.25762	9.10594	8.39104	7.25766	8.2184	8.26069		7.46921	7.42169	8.14739	8.56048	7.91225
PF3D7_0207200	2	5.09908	5.4478	5.48767	6.67631	6.4455	6.17264	5.45835	6.37238	5.54283	6.20867	7.03386	7.00916	7.54076	7.56966	6.78278	6.51183	7.20744	6.1476	5.79303	4.47514	4.99517		5.82676	5.79119	6.75057	6.96001	5.08778
PF3D7_1236500	2	3.10999	4.25298	4.14738	3.87001	3.56618	4.72579	4.06966	4.99088	4.75476	5.01678	5.59251	5.68331	4.48504	5.28192	5.48412	5.05055	4.05124	5.22576	4.2462	3.11663	3.61145		3.96314	4.6051	5.43087	4.92977	3.65809
PF3D7_1136500	2	11.4123	11.3489	11.0204	12.8696	12.2619	11.5508	11.4232	11.5987	11.3398	11.3125	12.0537	12.1899	13.6996	13.4344	11.97	11.9176	13.3062	12.4498	12.179	11.9518	11.8412		11.6981	11.4539	11.852	12.7963	11.9907
PF3D7_1246200	2	12.785	12.8555	12.4172	13.8078	13.8467	13.1186	12.9795	13.2616	13.4235	12.8583	13.6898	13.903	14.6121	14.6658	13.718	13.7914	14.2533	14.5992	12.8674	12.007	12.088		13.1158	13.2215	13.4837	14.2733	12.3208
PF3D7_1414200	2	8.1632	8.4006	8.3612	9.37251	9.36559	8.78126	8.77022	9.20985	8.64087	8.8945	9.32829	9.81187	9.71731	9.56668	9.11774	9.77986	10.0178	10.563	9.64511	9.75	9.22742		8.74494	8.87365	9.34489	9.79372	9.54084
PF3D7_1331000	2	6.33038	6.87713	6.96959	7.0744	7.54819	7.19507	6.78071	7.61381	7.40162	7.41727	8.57409	8.53996	7.67986	7.37018	8.38123	8.09249	8.22161	8.39268	7.28707	5.95711	6.53419		6.96792	7.26538	8.1771	8.02301	6.59279
PF3D7_0922300	2	3.98872	4.63402	4.8114	5.16944	4.58972	4.64084	4.09961	4.75247	4.8916	5.24378	5.94284	5.67146	4.69198	4.69848	5.97106	5.83194	5.18832	6.41709	5.16599	3.70375	4.33997		4.56196	4.58123	5.61936	5.46648	4.40324
PF3D7_1035400	2	13.013	11.2363	10.577	13.7497	13.3129	11.7248	11.0529	12.274	11.9295	11.6123	12.7353	13.2315	14.2058	14.2509	12.4546	12.8689	14.6956	13.5051	11.9586	10.9431	10.9966		12.0952	11.7521	12.5263	13.6635	11.2994
PF3D7_1438800	2	4.03408	5.9506	5.89636	6.10649	5.45515	6.49366	6.35158	6.93228	6.12993	6.60148	7.42728	7.18434	6.63202	7.36879	7.44281	6.9621	6.04726	6.3145	5.8624	5.44728	5.88786		5.75542	6.47127	7.07103	6.79458	5.73251
PF3D7_0625500	2	5.18671	4.96604	5.35039	5.7422	4.89531	4.88036	4.97309	5.0522	4.94034	5.51121	5.4702	5.21071	5.28076	5.9689	5.62883	5.67169	6.96289	6.70824	5.16086	5.81622	5.39127		5.14201	4.98854	5.39737	6.03688	5.45612
PF3D7_0103400	2	9.90505	10.6567	10.7839	10.1903	10.3419	11.1093	11.3216	10.9588	11.3797	10.9819	11.5694	11.7208	11.2685	11.1391	11.6175	11.6348	11.5082	12.2519	10.4959	9.64899	9.93856		10.6155	11.2201	11.424	11.57	10.0278
[truncated: 813 more rows]

## Sheet: Table S5
Table S5. Gene ontology (GO) enrichment information for genes differentially expressed between early schizonts (40 hpi) and merozoites. Overrepresented GO terms are highlighted in red. Underrepresented GO terms are highlighted in blue.
[truncated: 34 more rows]

[truncated: 26 more sheets: Table S6, Table S7, Table S8-10, Table S11, Table S12, Table S13, Table S14, Table S15, Table S16, Table S17, Table S18, Table S19, Table S20, Table S21, Table S22, Table S23, Table S24, Table S25, Table S26, Table S27 …]
