# Supplementary material for: Histone modification analysis reveals common regulators of gene expression in liver and blood stage merozoites of Plasmodium parasites
Source: Epigenetics Chromatin. 2023 Jun 15;16:25. doi: 10.1186/s13072-023-00500-y (PMC10268464; doi:10.1186/s13072-023-00500-y)
Supplement: Supplementary file 3 — Additional file 3. Additional methods. [file 13072_2023_500_MOESM3_ESM.zip]

Archive with 12 entries (11 files):
- Suppl_Methods/
- Suppl_Methods/ChromHMM_identifyE1E5E1_regions.pl
- Suppl_Methods/compare_H3K9ac_H3K4me3_merozoites.pl
- Suppl_Methods/Magnetic purification of parasites - large column.docx
- Suppl_Methods/Magnetic purification of parasites - small column.docx
- Suppl_Methods/Medium for parasite culture.docx
- Suppl_Methods/Parasite chromatin immunoprecipitation.docx
- Suppl_Methods/Parasite crosslinking for ChIP.docx
- Suppl_Methods/Parasite culture.docx
- Suppl_Methods/Parasite synchronization.docx
- Suppl_Methods/Saponin parasite isolation.docx
- Suppl_Methods/Washing packed erythrocytes for parasite culture.docx
