# Supplementary material for: Histone modification analysis reveals common regulators of gene expression in liver and blood stage merozoites of Plasmodium parasites
Source: Epigenetics Chromatin. 2023 Jun 15;16:25. doi: 10.1186/s13072-023-00500-y (PMC10268464; doi:10.1186/s13072-023-00500-y)
Supplement: Supplementary file 3 — Additional file 3. Additional methods. [file 13072_2023_500_MOESM3_ESM.zip › Suppl_Methods/ChromHMM_identifyE1E5E1_regions.pl]

#Use this program to identify regions with the 1-5-1 chromHMM states pattern across the genome. This script will identify all 1-5-1 patterns, a second script must be used to filter for 1-5-1 patterns in intergenic regions.
#Requires a STATES_INPUT file: this is the segments file for the stage of interest (here we used the segments file for merozoites) generated from ChromHMM MakeSegmentation. This file is output from ChromHMM as a .bed file and needs to be converted to a .txt file before rubbing this program.
#Requires GENOME_INPUT file: this is the PlasmoDB P. falciparum 3D7 GFF file converted to a text file. We removed the header lines from this file as well as the apicoplast and mitochondrial entries.
#To run, insert this on the command line: perl ChromHMM_identifyE1E5E1_regions.pl <STATES_INPUT> <GENOME_INPUT> <OUTPUT_FILE>

use warnings;
use strict;

open(STATES_INPUT, "<", $ARGV[0]) || die;
open(GENOME_INPUT, "<", $ARGV[1]) || die;
open(OUTPUT_FILE, ">", $ARGV[2]) || die;

#Declare variables
my %data;
my %genes;
my $states_total = 0;
my $input_total;
my $promoter_length = 3000;
my @line;
my $i = 0;
my $chr_length;

#Read in information from chromHMM states file (STATES_INPUT)
print "Reading states file...\n\n";

while(my $line = <STATES_INPUT>){
  chomp $line;
  @line = split(/\s+/, $line);
  #$data{line_number} = $line[0];
  $data{$line[0]}{state_chr} = $line[1];
  $data{$line[0]}{state_start} = $line[2];
  $data{$line[0]}{state_end} = $line[3];
  $data{$line[0]}{state} = $line[4];
  $states_total++;
}#STATES_INPUT while loop

#print reporting information about STATES_INPUT
print "States file read. \n";
print "Total states: ", $states_total, "\n\n";

#Read in genes from plasmodium genome file (GENOME_INPUT)
#Note that line numbers in the GENOME_INPUT for each gene attribute should be checked before running the scipt
print "Reading genes file...\n";

while(my $line = <GENOME_INPUT>){
  chomp $line;
  my @line = split(/\s+/, $line);
  if (($line[2] eq "gene") > 0){
    my @gene_info = split(';', $line[8]);
    $gene_info[0] =~ s/ID=//;
    $genes{$gene_info[0]}{chr} = $line[0];
    $genes{$gene_info[0]}{info} = $line[8];
    if($line[6] eq '+'){
      $genes{$gene_info[0]}{start} = $line[3];
      $genes{$gene_info[0]}{end} = $line[4];
      $genes{$gene_info[0]}{strand} = '+';
    }else{
      $genes{$gene_info[0]}{start} = $line[4];
      $genes{$gene_info[0]}{end} = $line[3];
      $genes{$gene_info[0]}{strand} = '-';
    }#else
  }#if
  $i++;
}#GENOME_INPUT while loop

#print reporting information
print "Genes file read. \n";
print "Total genes: ", $i, "\n\n";
print "Checking states...\n";

#find all regions with chromatin state pattern E1-E5-E1
STATE: foreach my $state (sort {$a <=> $b} (keys %data)){

  #declare variables
  my $poi = $data{$state}{state};
  my $poi_start;
  my $starting_point = 0;
  my $state_data = $state;
  my $poi2;
  my $poi_final;
  my $starting_point2;
  my $state_data2;
  my $poi3;
  my $poi_end;
  my $state_E1 = 'E1';
  my $chr_number = $data{$state}{state_chr};
  my $poi2_start;
  my $poi2_end;

  #print reporting information
  print "Checking for POI...\n";
  print "Hash number: ", $state, "\n";
  print "Current state = ", $data{$state}{state}, "\n";
  print "Checking against state ", $state_E1, "\n\n";

  if ($poi eq 'E1'){

    print "Found state 1: ", $poi, " \n";
    $poi_start = $data{$state}{state_start};
    $poi_final .= $poi;

    #Transfer hash number of first located region to comparison variable
    $starting_point = $state_data;

    #print reporting information
    print $state_data, "\n";
    print $starting_point, "\n\n";

    #Search for next state in E1-E5-E1 pattern
    NESTED_FOR: foreach my $state_data (sort {$a <=> $b} (keys %data)){

      STATE_DATA_IF: if ($state_data > $starting_point){

        print "Next position = ", $state_data, "\n";
        $poi2 = $data{$state_data}{state};
        print "Next state = ", $poi2, "\n";

        if ($poi2 eq 'E5'){
          print "Found state 2: ", $poi2, " \n";
          $poi_final .=$poi2;

          #Transfer hash number of second located region to comparison variable
          $state_data2 = $state_data;
          $starting_point2 = $state_data2;
          $poi2_start = $data{$state_data}{state_start};
          $poi2_end = $data{$state_data}{state_end};

          #print reporting information
          print $state_data2, "\n";
          print $starting_point2, "\n\n";

          #Search for final state in E1-E5-E1 pattern
          NESTED_FOR2: foreach my $state_data2 (sort {$a <=> $b} (keys %data)){

            STATE_DATA2: if ($state_data2 > $starting_point2){

              print "Next position = ", $state_data2, "\n";
              $poi3 = $data{$state_data2}{state};
              print "Next state = ", $poi3, "\n";

              if ($poi3 eq 'E1'){
                print "Found state 3:", $poi3, " \n";
                $poi_final .=$poi3;
                $poi_end = $data{$state_data2}{state_end};

                print "POI found...\n";
                print "States: ", $poi_final, "\n";
                print "Start: ", $poi_start, "\n";
                print "End: ", $poi_end, "\n\n";

                #print final E1-E5-E1 region information to output file. Prints the chromosome number, state pattern identified, coordiante for the start of first state, coordinate for the end of the last state, coordinate for the start of E5, coordinate for the end of E5
                print "Printing information to output file... \n\n";
                print OUT $chr_number, "\t", $poi_final, "\t", $poi_start, "\t", $poi_end, "\t", $poi2_start, "\t", $poi2_end, "\n";
                next STATE;
              }#close poi3 if
              else{
                print "Wrong final state, assessing next position...\n\n";
                next STATE;
              }#else
          }#close state_data2 if
          else{
            next NESTED_FOR2;
          }#else
        }#close nested for2
        }#close poi2 if loop
        else{
          print "Wrong second state, checking next position...\n\n";
          next STATE;
        }#else
      }#close state_data if
      else{
        next NESTED_FOR;
      }
    }#close nested for
  }#close E5 if
  else{
    print "Wrong first state, checking next position...\n\n";
    next STATE;
  }#else
}#close STATE loop

print "All states found.\n\n";

#Close files
close STATES_INPUT;
close GENOME_INPUT;
close OUTPUT_FILE;
