# Supplementary material for: Histone modification analysis reveals common regulators of gene expression in liver and blood stage merozoites of Plasmodium parasites
Source: Epigenetics Chromatin. 2023 Jun 15;16:25. doi: 10.1186/s13072-023-00500-y (PMC10268464; doi:10.1186/s13072-023-00500-y)
Supplement: Supplementary file 3 — Additional file 3. Additional methods. [file 13072_2023_500_MOESM3_ESM.zip › Suppl_Methods/compare_H3K9ac_H3K4me3_merozoites.pl]

#Use this program to identify regions with higher H3K9ac compared to H3K4me3 across the genome. This script will identify all regions with higher H3K9ac compared to H3K4me3, a second script must be used to filter for regions in intergenic regions.
#Requires a H3K9AC_GENCOV file: this is a file of genome coverage of H3K9ac in P. berghei merozoites generated using genomeCoverageBed from the deeptools suite (for more information: https://bedtools.readthedocs.io/en/latest/content/tools/genomecov.html). This file is generated from the H3K9ac .bam file created after duplicate removal.
#Requires H3K4ME3_GENCOV file: this is a file of genome coverage of H3K4me3 in P. berghei merozoites generated using genomeCoverageBed from the deeptools suite. This file is generated from the H3K4me3 .bam file created after duplicate removal.
#Generates OUTPUT_FILE_COV which contains the average coverage of H3K9ac and H3K4me3 across the 25 bp regions over the entire genome
#Generates OUTPUT_FILE_DIFF which contains information about the locations of regions identified
#To run, insert this on the command line: perl compare_H3K9ac_H3K4me3_merozoites.pl <H3K9AC_GENCOV> <H3K4ME3_GENCOV> <OUTPUT_FILE_COV> <OUTPUT_FILE_DIFF>

use warnings;
use strict;

open(H3K9AC_GENCOV, "<", $ARGV[0]) || die;
open(H3K4ME3_GENCOV, "<", $ARGV[1]) || die;
open(OUTPUT_FILE_COV, ">", $ARGV[2]) || die;
open(OUTPUT_FILE_DIFF, ">", $ARGV[3]) || die;

#declare variables
my %data;
my %avg;
my $H3K9ac_total;
my $H3K4me3_total;

##Read in H3K9ac geneome coverage file (H3K9AC_GENCOV)
while(my $line = <H3K9AC_GENCOV>){
  chomp $line;
  my @line = split(/\s+/, $line);
  $data{$line[0]}{length}++;
  $data{$line[0]}{$line[1]}{ac} = $line[2];
  $H3K9ac_total += $line[2];
}

print "H3K9ac geneome coverage file file read...\n";

#Read in H3K4me3 geneome coverage file (H3K4ME3_GENCOV)
while(my $line = <H3K4ME3_GENCOV>){
  chomp $line;
  my @line = split(/\s+/, $line);
  $data{$line[0]}{$line[1]}{me} = $line[2];
  $H3K4me3_total += $line[2];
}

print "H3K4me3 geneome coverage file read...\n";
print "Calculating the average coverage across 25 bp windows..."

#Determine average coverage over 25bp windows across the genome
foreach my $chr (sort keys %data){
  print $chr, "\t", $data{$chr}{length}, "\n";
  for(my $i = 1; $i <= ($data{$chr}{length} - 25); $i+=25){
    my $ac; my $me;
    for(my $j = 0; $j < 25; $j++){
      $ac += $data{$chr}{$i+$j}{ac};
      $me += $data{$chr}{$i+$j}{me};
    }
    $avg{$chr}{$i}{ac} = $ac/25;
    $avg{$chr}{$i}{me} = $me/25;
    $avg{$chr}{length} = $i;
  }
}

print "Averages calculated.\n";
print "Printing to output file..."

#Print header for coverage output file (OUTPUT_FILE_COV). File contains the chromosome number, start of the 25bp region (Coordinate), H3K9ac average over this region, and the H3K4me3 average over this region to the output file.
print OUT1 "Chr", "\t", "Coordinate", "\t", "H3K9ac", "\t", "H3K4me3", "\n";

foreach my $chr (sort keys %avg){
  for(my $i = 1; $i <= $avg{$chr}{length}; $i += 25){
    print OUT1 $chr, "\t", $i, "\t", $avg{$chr}{$i}{ac}, "\t", $avg{$chr}{$i}{me}, "\n";
  }
}

#Set the window (the minimum length of the region that has higher H3K9ac than H3K4me3) and the difference (minimum fold change of H3K9ac enrichment compared to H3K4me3 across the window).
my $window = 10;
my $diff = 3;

print "Identifying regions...\n";

#Print file header for differences output file (OUTPUT_FILE_DIFF).
print OUT2 "##perl compare_H3K9ac_H3K4me3_merozoites.pl $ARGV[0] $ARGV[1] $ARGV[2] $ARGV[3]\n";
print OUT2 "##Window: $window, Difference: $diff\n";
print OUT2 "##Regions enriched for H3K9ac as compared to H3K4me3\n";
print OUT2 "##Colums: Chromosome/Region Start/Region End\n\n";

foreach my $chr (sort keys %avg){
  my $start;
  my $end;
  my $flag;

  #Determine the regions of H3K9ac enrichment compared to H3K4me3 and print to output file
  #Normalize H3K9ac and H3K4me3 averages to the total H3K9ac reads divided by the total H3K4me3 reads
  for(my $i = 1; $i <= $avg{$chr}{length}; $i += 25){
    if( ($avg{$chr}{$i}{ac}*($H3K4me3_total/$H3K9ac_total) > $diff*$avg{$chr}{$i}{me}*($H3K4me3_total/$H3K9ac_total)) && ($avg{$chr}{$i}{ac}*($H3K4me3_total/$H3K9ac_total) > 0.5)){
      if(!$start){
        $start = $i;
      }
      $end = $i;
      $flag++;
    }elsif($flag && $flag >= $window){
      print OUT2 $chr, "\t", $start, "\t", $end, "\n";
      undef $start;
      undef $end;
      undef $flag;
    }else{
      undef $start;
      undef $end;
      undef $flag;
    }
  }
}

print "All regions identified.\n\n";

#close files
close H3K9AC_GENCOV;
close H3K4ME3_GENCOV;
close OUTPUT_FILE_COV;
close OUTPUT_FILE_DIFF;
